# Supplementary material for: Direct Transcriptional Consequences of Somatic Mutation in Breast Cancer
Source: Cell Rep. 2016 Aug 4;16(7):2032–46. doi: 10.1016/j.celrep.2016.07.028 (PMC4987284; doi:10.1016/j.celrep.2016.07.028)
Supplement: Table S1. Genomic Rearrangements [file mmc2.xlsx]

## Sheet: Sheet1
Sample	Breakpoint	RG_ID	Chr_L	Start_L	End_L	Chr_H	Discordant reads	Split reads	Paired flag	Strand_L	Strand_H	Gene_L	Gene ID_L	Transcript ID_L	Gene Strand_L	Region_L	Gene_H	Gene ID_H	Transcript ID_H	Gene Strand_H	Region_H	Rearrangement type
HCC1143	12:66107694,12:112763375	57672599	12	66107526	66107785	12	328	138	8	-	-	_	_	_	_	_	_	_	_	_	_	0_GENES
HCC1143	19:15644680,19:15795456	57674160	19	15644587	15644809	19	255	86	1	+	+	CYP4F22	ENSG00000171954	ENST00000269703	1	intron	CYP4F12	ENSG00000186204	ENST00000324632	1	intron	2_GENES_OPP_ORIENTATION
HCC1143	19:15699682,19:15700592	57674167	19	15699589	15699821	19	186	137	2	+	-	_	_	_	_	_	_	_	_	_	_	0_GENES
HCC1143	8:43331136,11:70396748	57670873	8	43330913	43331230	11	181	82	32	-	+	_	_	_	_	_	SHANK2	ENSG00000162105	ENST00000426687	-1	intron	1_GENE_ONE_BPT
HCC1143	11:68865684,11:68867137	57672270	11	68865488	68865784	11	144	80	8	-	-	_	_	_	_	_	_	_	_	_	_	0_GENES
HCC1143	19:20624332,19:20626066	57674203	19	20624045	20624346	19	138	54	2	+	-	_	_	_	_	_	_	_	_	_	_	0_GENES
HCC1143	21:17245910,21:18051816	57674474	21	17245817	17246066	21	136	18	1	+	+	USP25	ENSG00000155313	ENST00000285679	1	intron	_	_	_	_	_	1_GENE_ONE_BPT
HCC1143	12:112755332,12:112824194	57672792	12	112755237	112755515	12	132	69	1	+	+	_	_	_	_	_	_	_	_	_	_	0_GENES
HCC1143	21:42136243,21:45484500	57674521	21	42136080	42136344	21	124	19	8	-	-	DSCAM	ENSG00000171587	ENST00000400454	-1	intron	TRAPPC10	ENSG00000160218	ENST00000291574	1	intron	2_GENES_SAME_ORIENTATION
HCC1143	12:72904436,12:72905676	57672729	12	72904335	72904624	12	109	54	1	+	+	TRHDE	ENSG00000072657	ENST00000261180	1	intron	TRHDE	ENSG00000072657	ENST00000261180	1	intron	1_GENE_SAME_PART_BOTH_BPTS
HCC1143	12:70176401,12:70262972	57672702	12	70176309	70176590	12	107	64	2	+	-	RAB3IP	ENSG00000127328	ENST00000378809	1	intron	_	_	_	_	_	1_GENE_ONE_BPT
HCC1143	21:43244332,21:47527770	57674529	21	43244239	43244547	21	101	42	1	+	+	PRDM15	ENSG00000141956	ENST00000398548	-1	intron	COL6A2	ENSG00000142173	ENST00000300527	1	5UTRintron	2_GENES_SAME_ORIENTATION
HCC1143	21:43251326,21:43254072	57674531	21	43251232	43251534	21	100	45	2	+	-	PRDM15	ENSG00000141956	ENST00000398548	-1	intron	PRDM15	ENSG00000141956	ENST00000398548	-1	intron	1_GENE_SAME_PART_BOTH_BPTS
HCC1143	1:212475064,6:29997615	57666611	1	212474819	212475155	6	74	28	32	-	-	PPP2R5A	ENSG00000066027	ENST00000261461	1	intron	NCRNA00171	ENSG00000204623	ENST00000437417	-1	UTRintron	2_GENES_SAME_ORIENTATION
HCC1143	14:104709393,14:104792631	57673192	14	104709121	104709487	14	69	30	8	-	-	_	_	_	_	_	_	_	_	_	_	0_GENES
HCC1143	12:68313722,12:68316890	57672686	12	68313626	68314015	12	63	45	1	+	+	_	_	_	_	_	_	_	_	_	_	0_GENES
HCC1143	14:33431204,14:33440130	57673038	14	33431107	33431367	14	63	28	2	+	-	NPAS3	ENSG00000151322	ENST00000346562	1	intron	NPAS3	ENSG00000151322	ENST00000346562	1	intron	1_GENE_SAME_PART_BOTH_BPTS
HCC1143	18:20887601,20:30127506	57673892	18	20887378	20887695	20	62	24	32	-	-	C18orf45	ENSG00000134490	ENST00000383233	-1	intron	HM13	ENSG00000101294	ENST00000398174	1	intron	2_GENES_SAME_ORIENTATION
HCC1143	18:1091199,18:1158745	57673826	18	1091111	1091398	18	62	36	2	+	-	_	_	_	_	_	_	_	_	_	_	0_GENES
HCC1143	4:60693759,4:60694335	57668775	4	60693669	60693953	4	61	72	2	+	-	_	_	_	_	_	_	_	_	_	_	0_GENES
HCC1143	4:60698359,9:28551942	57668778	4	60698265	60698548	9	59	39	32	+	-	_	_	_	_	_	LINGO2	ENSG00000174482	ENST00000308675	-1	5UTRintron	1_GENE_ONE_BPT
HCC1143	17:65098693,17:65109808	57673765	17	65098514	65098790	17	59	23	8	-	-	HELZ	ENSG00000198265	ENST00000358691	-1	intron	HELZ	ENSG00000198265	ENST00000358691	-1	intron	1_GENE_DIFF_PARTS_BOTH_BPTS
HCC1143	7:43517283,17:65144499	57670466	7	43517033	43517378	17	55	26	32	-	+	HECW1	ENSG00000002746	ENST00000395891	1	intron	HELZ	ENSG00000198265	ENST00000358691	-1	intron	2_GENES_OPP_ORIENTATION
HCC1143	19:20680073,19:20681254	57674214	19	20679974	20680263	19	54	16	1	+	+	_	_	_	_	_	_	_	_	_	_	0_GENES
HCC1143	19:15440009,19:20673237	57674145	19	15439912	15440224	19	51	18	1	+	+	_	_	_	_	_	_	_	_	_	_	0_GENES
HCC1143	12:72369213,12:72401611	57672725	12	72369034	72369317	12	50	27	8	-	-	TPH2	ENSG00000139287	ENST00000333850	1	intron	TPH2	ENSG00000139287	ENST00000333850	1	intron	1_GENE_DIFF_PARTS_BOTH_BPTS
HCC1143	16:24492574,16:24525261	57673493	16	24492478	24492753	16	48	14	2	+	-	_	_	_	_	_	_	_	_	_	_	0_GENES
HCC1143	13:29454595,13:99161679	57672874	13	29454500	29454799	13	47	20	2	+	-	_	_	_	_	_	STK24	ENSG00000102572	ENST00000376547	-1	intron	1_GENE_ONE_BPT
HCC1143	7:53816246,7:53821057	57670515	7	53816141	53816505	7	46	30	2	+	-	ENSG00000205628	ENSG00000205628	ENST00000380970	-1	UTRintron	ENSG00000205628	ENSG00000205628	ENST00000380970	-1	UTRintron	1_GENE_SAME_PART_BOTH_BPTS
HCC1143	11:63698239,11:63703283	57672244	11	63697978	63698344	11	45	25	8	-	-	_	_	_	_	_	_	_	_	_	_	0_GENES
HCC1143	6:58483937,13:111070933	57670029	6	58483704	58484036	13	43	22	32	-	+	_	_	_	_	_	COL4A2	ENSG00000134871	ENST00000360467	1	intron	1_GENE_ONE_BPT
HCC1143	19:15742951,19:20248501	57674171	19	15742853	15743223	19	42	10	2	+	-	_	_	_	_	_	ZNF90	ENSG00000213988	ENST00000428290	1	intron	1_GENE_ONE_BPT
HCC1143	4:22961616,4:22968859	57668628	4	22961508	22961835	4	40	17	2	+	-	_	_	_	_	_	_	_	_	_	_	0_GENES
HCC1143	6:58516707,11:78351503	57670033	6	58516595	58516961	11	40	5	32	+	+	_	_	_	_	_	_	_	_	_	_	0_GENES
HCC1143	11:6051464,11:7311020	57672092	11	6051271	6051562	11	38	9	8	-	-	_	_	_	_	_	SYT9	ENSG00000170743	ENST00000318881	1	intron	1_GENE_ONE_BPT
HCC1143	12:66847263,12:69007752	57672658	12	66847153	66847515	12	38	19	2	+	-	GRIP1	ENSG00000155974	ENST00000398016	-1	intron	RAP1B	ENSG00000127314	ENST00000250559	1	5UTRintron	2_GENES_OPP_ORIENTATION
HCC1143	17:32346965,17:41429262	57673687	17	32346870	32347218	17	38	18	2	+	-	ACCN1	ENSG00000108684	ENST00000359872	-1	intron	_	_	_	_	_	1_GENE_ONE_BPT
HCC1143	11:10543603,11:36614714	57672115	11	10543512	10543838	11	37	21	2	+	-	RNF141	ENSG00000110315	ENST00000265981	-1	intron	RAG2	ENSG00000175097	ENST00000311485	-1	exon	2_GENES_SAME_ORIENTATION
HCC1143	6:38087372,11:45561136	57669924	6	38087125	38087475	11	34	11	32	-	-	ZFAND3	ENSG00000156639	ENST00000287218	1	intron	_	_	_	_	_	1_GENE_ONE_BPT
HCC1143	15:57038997,15:57043578	57673305	15	57038760	57039098	15	34	12	8	-	-	_	_	_	_	_	_	_	_	_	_	0_GENES
HCC1143	3:52599300,3:52663490	57667980	3	52599200	52599494	3	34	24	2	+	-	PBRM1	ENSG00000163939	ENST00000394830	-1	intron	PBRM1	ENSG00000163939	ENST00000394830	-1	intron	1_GENE_DIFF_PARTS_BOTH_BPTS
HCC1143	19:20411393,19:20414566	57674201	19	20411298	20411629	19	34	8	2	+	-	ZNF90	ENSG00000213988	ENST00000428290	1	intron	ZNF90	ENSG00000213988	ENST00000428290	1	intron	1_GENE_DIFF_PARTS_BOTH_BPTS
HCC1143	19:20411393,19:20414566	57674201	19	20411298	20411629	19	34	8	2	+	-	ZNF90	ENSG00000213988	ENST00000427401	1	3UTRintron	ZNF90	ENSG00000213988	ENST00000427401	1	3UTRexon	1_GENE_DIFF_PARTS_BOTH_BPTS
HCC1143	6:37914830,6:37916193	57669920	6	37914644	37914928	6	33	15	8	-	-	ZFAND3	ENSG00000156639	ENST00000287218	1	intron	ZFAND3	ENSG00000156639	ENST00000287218	1	intron	1_GENE_SAME_PART_BOTH_BPTS
HCC1143	4:92885588,4:92890031	57668868	4	92885381	92885683	4	33	15	8	-	-	_	_	_	_	_	_	_	_	_	_	0_GENES
HCC1143	8:114813544,11:69594931	57671171	8	114813443	114813774	11	33	16	32	+	+	_	_	_	_	_	_	_	_	_	_	0_GENES
HCC1143	4:7327180,10:53029104	57668568	4	7327069	7327432	10	33	10	32	+	-	SORCS2	ENSG00000184985	ENST00000403286	1	intron	PRKG1	ENSG00000185532	ENST00000373980	1	intron	2_GENES_SAME_ORIENTATION
HCC1143	3:85709926,3:85712861	57668058	3	85709827	85710161	3	32	14	2	+	-	CADM2	ENSG00000175161	ENST00000407528	1	intron	CADM2	ENSG00000175161	ENST00000407528	1	intron	1_GENE_SAME_PART_BOTH_BPTS
HCC1143	4:92305223,18:59293741	57668866	4	92305102	92305453	18	32	18	32	+	-	FAM190A	ENSG00000184305	ENST00000333691	1	intron	_	_	_	_	_	1_GENE_ONE_BPT
HCC1143	11:12365243,11:49762322	57672122	11	12365151	12365462	11	30	3	1	+	+	MICALCL	ENSG00000133808	ENST00000256186	1	intron	ENSG00000205035	ENSG00000205035	ENST00000357667	1	intron	2_GENES_OPP_ORIENTATION
HCC1143	21:14655366,21:14878597	57674463	21	14655227	14655708	21	30	14	2	+	-	_	_	_	_	_	_	_	_	_	_	0_GENES
HCC1143	4:7336471,10:52751070	57668570	4	7336302	7336574	10	29	26	32	-	+	SORCS2	ENSG00000184985	ENST00000403286	1	intron	_	_	_	_	_	1_GENE_ONE_BPT
HCC1143	19:15039101,19:15490755	57674122	19	15038848	15039213	19	28	10	8	-	-	_	_	_	_	_	_	_	_	_	_	0_GENES
HCC1143	2:136124793,2:136132774	57667471	2	136124695	136125124	2	27	11	2	+	-	ZRANB3	ENSG00000121988	ENST00000264159	-1	intron	ZRANB3	ENSG00000121988	ENST00000264159	-1	intron	1_GENE_SAME_PART_BOTH_BPTS
HCC1143	6:52544053,18:21551436	57670013	6	52543954	52544242	18	27	13	32	+	+	TMEM14A	ENSG00000096092	ENST00000211314	1	intron	_	_	_	_	_	1_GENE_ONE_BPT
HCC1143	19:12969727,19:12990854	57674094	19	12969631	12970030	19	27	24	2	+	-	MAST1	ENSG00000105613	ENST00000251472	1	intron	DNASE2	ENSG00000105612	ENST00000222219	-1	intron	2_GENES_OPP_ORIENTATION
HCC1143	5:32367106,10:65664358	57669167	5	32367009	32367406	10	27	8	32	+	+	ZFR	ENSG00000056097	ENST00000265069	-1	intron	ENSG00000228566	ENSG00000228566	ENST00000444770	1	UTRintron	2_GENES_SAME_ORIENTATION
HCC1143	3:85232671,3:85236302	57668057	3	85232431	85232779	3	27	5	8	-	-	CADM2	ENSG00000175161	ENST00000407528	1	intron	CADM2	ENSG00000175161	ENST00000407528	1	intron	1_GENE_SAME_PART_BOTH_BPTS
HCC1143	15:84715988,15:84716571	57673387	15	84715889	84716211	15	27	26	2	+	-	_	_	_	_	_	_	_	_	_	_	0_GENES
HCC1143	8:48732080,8:48732511	57670883	8	48731964	48732300	8	27	10	1	+	+	PRKDC	ENSG00000121031	ENST00000314191	-1	intron	PRKDC	ENSG00000121031	ENST00000314191	-1	intron	1_GENE_SAME_PART_BOTH_BPTS
HCC1143	8:102462746,11:69712609	57671094	8	102462506	102462852	11	27	14	32	-	+	_	_	_	_	_	_	_	_	_	_	0_GENES
HCC1143	6:24910139,13:24362291	57669797	6	24910040	24910370	13	26	9	32	+	-	FAM65B	ENSG00000111913	ENST00000259698	-1	5UTRintron	MIPEP	ENSG00000027001	ENST00000382172	-1	intron	2_GENES_SAME_ORIENTATION
HCC1143	17:32334814,17:32672251	57673686	17	32334507	32334909	17	26	19	8	-	-	ACCN1	ENSG00000108684	ENST00000359872	-1	intron	_	_	_	_	_	1_GENE_ONE_BPT
HCC1143	15:66095947,18:11294088	57673326	15	66095707	66096044	18	26	5	32	-	+	_	_	_	_	_	_	_	_	_	_	0_GENES
HCC1143	6:38098806,6:38109050	57669928	6	38098709	38098996	6	25	8	1	+	+	ZFAND3	ENSG00000156639	ENST00000287218	1	intron	ZFAND3	ENSG00000156639	ENST00000287218	1	intron	1_GENE_SAME_PART_BOTH_BPTS
HCC1143	7:85887077,21:28007164	57670599	7	85886866	85887190	21	25	7	32	-	+	_	_	_	_	_	_	_	_	_	_	0_GENES
HCC1143	2:38052780,17:70483463	57667020	2	38052602	38052878	17	25	9	32	-	-	_	_	_	_	_	ENSG00000227036	ENSG00000227036	ENST00000457958	-1	UTRintron	1_GENE_ONE_BPT
HCC1143	X:79715448,X:79717652	57674727	X	79715345	79715728	X	24	20	2	+	-	_	_	_	_	_	_	_	_	_	_	0_GENES
HCC1143	8:124004631,8:124088189	57671222	8	124004540	124004969	8	24	32	2	+	-	_	_	_	_	_	WDR67	ENSG00000156787	ENST00000287380	1	intron	1_GENE_ONE_BPT
HCC1143	8:114829817,8:115424083	57671174	8	114829665	114829916	8	24	15	8	-	-	_	_	_	_	_	_	_	_	_	_	0_GENES
HCC1143	13:101738030,13:101760000	57672973	13	101737938	101738225	13	23	7	2	+	-	NALCN	ENSG00000102452	ENST00000251127	-1	intron	NALCN	ENSG00000102452	ENST00000251127	-1	intron	1_GENE_DIFF_PARTS_BOTH_BPTS
HCC1143	3:193623917,3:193630283	57668460	3	193623804	193624038	3	23	7	2	+	-	_	_	_	_	_	_	_	_	_	_	0_GENES
HCC1143	5:30463638,5:30475530	57669155	5	30463540	30463901	5	23	6	2	+	-	_	_	_	_	_	_	_	_	_	_	0_GENES
HCC1143	2:104678293,22:50357841	57667286	2	104678026	104678389	22	22	3	32	-	+	_	_	_	_	_	_	_	_	_	_	0_GENES
HCC1143	12:70361029,12:70397552	57672706	12	70360932	70361402	12	22	7	1	+	+	_	_	_	_	_	_	_	_	_	_	0_GENES
HCC1143	1:205067005,1:235302314	57666570	1	205066915	205067328	1	22	8	2	+	-	RBBP5	ENSG00000117222	ENST00000264515	-1	intron	RBM34	ENSG00000188739	ENST00000366606	-1	intron	2_GENES_SAME_ORIENTATION
HCC1143	10:56066694,10:56254159	57671854	10	56066590	56066990	10	22	8	2	+	-	PCDH15	ENSG00000150275	ENST00000395438	-1	intron	PCDH15	ENSG00000150275	ENST00000395438	-1	intron	1_GENE_DIFF_PARTS_BOTH_BPTS
HCC1143	17:70462167,17:70469089	57673780	17	70462016	70462384	17	22	8	2	+	-	ENSG00000227036	ENSG00000227036	ENST00000453722	-1	UTRintron	ENSG00000227036	ENSG00000227036	ENST00000453722	-1	UTRintron	1_GENE_SAME_PART_BOTH_BPTS
HCC1143	21:36191907,21:36223193	57674513	21	36191812	36192108	21	21	7	2	+	-	RUNX1	ENSG00000159216	ENST00000437180	-1	intron	RUNX1	ENSG00000159216	ENST00000437180	-1	intron	1_GENE_DIFF_PARTS_BOTH_BPTS
HCC1143	16:3241704,16:3278908	57673449	16	3241568	3242005	16	21	4	2	+	-	_	_	_	_	_	ZNF200	ENSG00000010539	ENST00000008311	-1	intron	1_GENE_ONE_BPT
HCC1143	1:58599185,1:58605870	57665981	1	58599093	58599487	1	21	8	2	+	-	DAB1	ENSG00000173406	ENST00000371236	-1	5UTRintron	DAB1	ENSG00000173406	ENST00000371236	-1	5UTRintron	1_GENE_SAME_PART_BOTH_BPTS
HCC1143	1:155257198,1:155280396	57666324	1	155257099	155257569	1	21	12	2	+	-	HCN3	ENSG00000143630	ENST00000368358	1	intron	FDPS	ENSG00000160752	ENST00000356657	1	intron	2_GENES_SAME_ORIENTATION
HCC1143	17:70470845,17:70481743	57673781	17	70470752	70471114	17	21	4	2	+	-	ENSG00000227036	ENSG00000227036	ENST00000453722	-1	UTRintron	ENSG00000227036	ENSG00000227036	ENST00000453722	-1	UTRintron	1_GENE_SAME_PART_BOTH_BPTS
HCC1143	18:9792144,18:9856620	57673874	18	9792010	9792452	18	21	10	2	+	-	RAB31	ENSG00000168461	ENST00000306096	1	intron	RAB31	ENSG00000168461	ENST00000306096	1	intron	1_GENE_DIFF_PARTS_BOTH_BPTS
HCC1143	1:104021359,7:85889759	57666201	1	104021268	104021670	7	21	9	32	+	+	ENSG00000224613	ENSG00000224613	ENST00000447322	-1	UTRintron	_	_	_	_	_	1_GENE_ONE_BPT
HCC1143	2:104679642,22:50357479	57667287	2	104679383	104679755	22	20	5	32	-	-	_	_	_	_	_	PIM3	ENSG00000198355	ENST00000360612	1	3UTRexon	1_GENE_ONE_BPT
HCC1143	18:56948256,18:58026392	57673940	18	56948164	56948494	18	20	8	2	+	-	_	_	_	_	_	_	_	_	_	_	0_GENES
HCC1143	X:83635647,X:83637013	57674735	X	83635550	83635898	X	20	9	1	+	+	HDX	ENSG00000165259	ENST00000297977	-1	intron	HDX	ENSG00000165259	ENST00000297977	-1	intron	1_GENE_SAME_PART_BOTH_BPTS
HCC1143	1:222960577,1:222968671	57666714	1	222960475	222960832	1	20	3	1	+	+	_	_	_	_	_	_	_	_	_	_	0_GENES
HCC1143	1:213173508,8:122710711	57666621	1	213173408	213173736	8	20	8	32	+	-	ANGEL2	ENSG00000174606	ENST00000366962	-1	intron	_	_	_	_	_	1_GENE_ONE_BPT
HCC1143	6:51798857,6:51802662	57670000	6	51798762	51799132	6	19	13	1	+	+	PKHD1	ENSG00000170927	ENST00000371117	-1	intron	PKHD1	ENSG00000170927	ENST00000371117	-1	intron	1_GENE_DIFF_PARTS_BOTH_BPTS
HCC1143	13:97984147,13:98341324	57672967	13	97984035	97984371	13	19	6	2	+	-	MBNL2	ENSG00000139793	ENST00000345429	1	intron	_	_	_	_	_	1_GENE_ONE_BPT
HCC1143	3:173225490,3:195251276	57668369	3	173225380	173225738	3	19	6	1	+	+	NLGN1	ENSG00000169760	ENST00000457714	1	5UTRintron	PPP1R2P3	ENSG00000184203	ENST00000328432	-1	intron	2_GENES_SAME_ORIENTATION
HCC1143	1:200903945,10:29529473	57666542	1	200903829	200904227	10	19	6	32	+	+	ENSG00000233217	ENSG00000233217	ENST00000435735	1	UTRintron	_	_	_	_	_	1_GENE_ONE_BPT
HCC1143	8:144105395,8:144123989	57671342	8	144105255	144105680	8	19	10	2	+	-	ENSG00000233536	ENSG00000233536	ENST00000441886	1	intron	C8orf31	ENSG00000177335	ENST00000395172	1	5UTRintron	2_GENES_SAME_ORIENTATION
HCC1143	11:59852880,13:111107080	57672228	11	59852652	59853015	13	18	3	32	-	-	_	_	_	_	_	COL4A2	ENSG00000134871	ENST00000360467	1	intron	1_GENE_ONE_BPT
HCC1143	12:49657455,12:49658872	57672531	12	49657349	49657747	12	18	14	2	+	-	_	_	_	_	_	TUBA1C	ENSG00000167553	ENST00000301072	1	5UTRexon	1_GENE_ONE_BPT
HCC1143	2:180252803,X:4646143	57667604	2	180252701	180253019	X	18	8	32	+	-	_	_	_	_	_	_	_	_	_	_	0_GENES
HCC1143	8:118310128,8:118335254	57671187	8	118310034	118310406	8	18	12	2	+	-	_	_	_	_	_	_	_	_	_	_	0_GENES
HCC1143	3:117038254,3:117042030	57668150	3	117038115	117038430	3	18	7	2	+	-	_	_	_	_	_	_	_	_	_	_	0_GENES
HCC1143	1:220977337,X:86358999	57666679	1	220977075	220977439	X	18	4	32	-	-	MOSC1	ENSG00000186205	ENST00000366910	1	intron	_	_	_	_	_	1_GENE_ONE_BPT
HCC1143	11:60046743,11:62347004	57672231	11	60046653	60047031	11	17	4	1	+	+	_	_	_	_	_	TUT1	ENSG00000149016	ENST00000278279	-1	intron	1_GENE_ONE_BPT
HCC1143	2:153204331,2:153313686	57667510	2	153204219	153204546	2	17	11	2	+	-	FMNL2	ENSG00000157827	ENST00000288670	1	intron	FMNL2	ENSG00000157827	ENST00000288670	1	intron	1_GENE_SAME_PART_BOTH_BPTS
HCC1143	6:53757409,6:53758128	57670017	6	53757310	53757727	6	17	10	2	+	-	LRRC1	ENSG00000137269	ENST00000370888	1	intron	LRRC1	ENSG00000137269	ENST00000370888	1	intron	1_GENE_SAME_PART_BOTH_BPTS
HCC1143	1:200878048,20:8745919	57666540	1	200877790	200878147	20	17	11	32	-	-	C1orf106	ENSG00000163362	ENST00000367342	1	exon	PLCB1	ENSG00000182621	ENST00000338037	1	exon	2_GENES_OPP_ORIENTATION
HCC1143	5:11509549,10:3378456	57669115	5	11509454	11509751	10	17	8	32	+	-	CTNND2	ENSG00000169862	ENST00000304623	-1	intron	_	_	_	_	_	1_GENE_ONE_BPT
HCC1143	4:37749564,4:37750715	57668661	4	37749463	37749800	4	17	6	2	+	-	_	_	_	_	_	_	_	_	_	_	0_GENES
HCC1143	20:45731942,20:45733029	57674420	20	45731827	45732314	20	17	5	2	+	-	EYA2	ENSG00000064655	ENST00000372065	1	intron	EYA2	ENSG00000064655	ENST00000372065	1	intron	1_GENE_SAME_PART_BOTH_BPTS
HCC1143	X:57388363,X:57391044	57674701	X	57388117	57388490	X	17	6	8	-	-	FAAH2	ENSG00000165591	ENST00000374900	1	intron	FAAH2	ENSG00000165591	ENST00000374900	1	intron	1_GENE_SAME_PART_BOTH_BPTS
HCC1143	20:35542927,20:35561941	57674404	20	35542829	35543215	20	17	6	1	+	+	SAMHD1	ENSG00000101347	ENST00000262878	-1	intron	SAMHD1	ENSG00000101347	ENST00000262878	-1	intron	1_GENE_DIFF_PARTS_BOTH_BPTS
HCC1143	11:57957757,11:62136804	57672213	11	57957660	57958088	11	16	6	2	+	-	_	_	_	_	_	ASRGL1	ENSG00000162174	ENST00000301776	1	intron	1_GENE_ONE_BPT
HCC1143	11:60060134,11:60060692	57672233	11	60060040	60060471	11	16	6	1	+	+	MS4A4A	ENSG00000110079	ENST00000337908	1	intron	MS4A4A	ENSG00000110079	ENST00000337908	1	intron	1_GENE_SAME_PART_BOTH_BPTS
HCC1143	2:143634751,2:143640817	57667487	2	143634655	143634931	2	16	4	2	+	-	_	_	_	_	_	KYNU	ENSG00000115919	ENST00000409512	1	5UTRintron	1_GENE_ONE_BPT
HCC1143	10:29758378,10:29760113	57671755	10	29758276	29758621	10	16	8	2	+	-	SVIL	ENSG00000197321	ENST00000375398	-1	intron	SVIL	ENSG00000197321	ENST00000375398	-1	exon	1_GENE_DIFF_PARTS_BOTH_BPTS
HCC1143	7:91832091,7:92009979	57670617	7	91831998	91832408	7	16	11	2	+	-	KRIT1	ENSG00000001631	ENST00000394507	-1	intron	ANKIB1	ENSG00000001629	ENST00000265742	1	intron	2_GENES_OPP_ORIENTATION
HCC1143	17:42626590,17:42705396	57673713	17	42626485	42626856	17	16	12	2	+	-	_	_	_	_	_	_	_	_	_	_	0_GENES
HCC1143	8:114742943,8:114859460	57671170	8	114742848	114743204	8	16	20	1	+	+	_	_	_	_	_	_	_	_	_	_	0_GENES
HCC1143	18:21858521,18:21859357	57673897	18	21858421	21858697	18	16	7	1	+	+	OSBPL1A	ENSG00000141447	ENST00000319481	-1	intron	OSBPL1A	ENSG00000141447	ENST00000319481	-1	intron	1_GENE_SAME_PART_BOTH_BPTS
HCC1143	18:21858521,18:21859357	57673897	18	21858421	21858697	18	16	7	1	+	+	OSBPL1A	ENSG00000141447	ENST00000357041	-1	5UTRintron	OSBPL1A	ENSG00000141447	ENST00000357041	-1	5UTRintron	1_GENE_SAME_PART_BOTH_BPTS
HCC1143	5:113923346,5:113966358	57669440	5	113923248	113923582	5	16	9	2	+	-	ENSG00000246316	ENSG00000246316	ENST00000498912	-1	UTRintron	ENSG00000246316	ENSG00000246316	ENST00000498912	-1	UTRintron	1_GENE_SAME_PART_BOTH_BPTS
HCC1143	17:69540318,17:69542083	57673777	17	69540221	69540645	17	15	3	2	+	-	_	_	_	_	_	_	_	_	_	_	0_GENES
HCC1143	6:52085774,13:111121138	57670002	6	52085551	52085959	13	15	7	32	-	+	_	_	_	_	_	COL4A2	ENSG00000134871	ENST00000360467	1	intron	1_GENE_ONE_BPT
HCC1143	2:218951834,2:218962969	57667697	2	218951737	218952238	2	15	11	2	+	-	RUFY4	ENSG00000188282	ENST00000441828	1	intron	_	_	_	_	_	1_GENE_ONE_BPT
HCC1143	10:118984,12:68903528	57671615	10	118891	119202	12	15	6	32	+	+	_	_	_	_	_	ENSG00000251695	ENSG00000251695	ENST00000504589	1	UTRintron	1_GENE_ONE_BPT
HCC1143	1:221850031,7:140630315	57666698	1	221849693	221850132	7	15	8	32	-	+	_	_	_	_	_	_	_	_	_	_	0_GENES
HCC1143	2:2756519,6:52407128	57666898	2	2756061	2756614	6	15	5	32	-	-	_	_	_	_	_	TRAM2	ENSG00000065308	ENST00000182527	-1	intron	1_GENE_ONE_BPT
HCC1143	5:100665787,5:100678313	57669413	5	100665689	100666118	5	15	8	2	+	-	_	_	_	_	_	_	_	_	_	_	0_GENES
HCC1143	X:75464885,X:115632002	57674721	X	75464570	75465046	X	15	9	8	-	-	_	_	_	_	_	_	_	_	_	_	0_GENES
HCC1143	X:100132592,X:152851944	57674752	X	100132483	100132882	X	15	11	1	+	+	ENSG00000233680	ENSG00000233680	ENST00000426371	-1	UTRintron	_	_	_	_	_	1_GENE_ONE_BPT
HCC1143	7:69385168,7:69701700	57670573	7	69385074	69385389	7	15	8	2	+	-	AUTS2	ENSG00000158321	ENST00000342771	1	intron	AUTS2	ENSG00000158321	ENST00000342771	1	intron	1_GENE_DIFF_PARTS_BOTH_BPTS
HCC1143	17:53604968,17:53615638	57673737	17	53604805	53605144	17	15	10	1	+	+	ENSG00000236319	ENSG00000236319	ENST00000455347	-1	UTRintron	ENSG00000236319	ENSG00000236319	ENST00000455347	-1	UTRintron	1_GENE_DIFF_PARTS_BOTH_BPTS
HCC1143	2:115731707,21:34112993	57667353	2	115731599	115731941	21	15	6	32	+	+	DPP10	ENSG00000175497	ENST00000410059	1	intron	C21orf66	ENSG00000159086	ENST00000331923	-1	intron	2_GENES_SAME_ORIENTATION
HCC1143	7:140930510,7:140938131	57670737	7	140930418	140930741	7	14	7	2	+	-	_	_	_	_	_	_	_	_	_	_	0_GENES
HCC1143	3:173225775,3:193965508	57668367	3	173225532	173225918	3	14	5	8	-	-	NLGN1	ENSG00000169760	ENST00000457714	1	5UTRintron	ENSG00000238097	ENSG00000238097	ENST00000455821	1	UTRexon	2_GENES_OPP_ORIENTATION
HCC1143	17:34308824,17:34312718	57673696	17	34308647	34308985	17	14	7	8	-	-	_	_	_	_	_	CCL14	ENSG00000213494	ENST00000435911	-1	intron	1_GENE_ONE_BPT
HCC1143	18:8331814,18:8670389	57673862	18	8331590	8331917	18	14	8	8	-	-	PTPRM	ENSG00000173482	ENST00000332175	1	intron	_	_	_	_	_	1_GENE_ONE_BPT
HCC1143	4:54999008,4:55000719	57668740	4	54998918	54999223	4	14	8	2	+	-	FIP1L1	ENSG00000145216	ENST00000507166	1	intron	FIP1L1	ENSG00000145216	ENST00000507166	1	intron	1_GENE_SAME_PART_BOTH_BPTS
HCC1143	1:203394557,1:203398238	57666561	1	203394460	203394795	1	14	10	1	+	+	_	_	_	_	_	_	_	_	_	_	0_GENES
HCC1143	1:246761840,1:246763385	57666870	1	246761753	246762276	1	14	8	2	+	-	CNST	ENSG00000162852	ENST00000366513	1	intron	CNST	ENSG00000162852	ENST00000366513	1	intron	1_GENE_SAME_PART_BOTH_BPTS
HCC1143	10:88857108,10:88961746	57671939	10	88857007	88857418	10	14	4	2	+	-	FAM35A	ENSG00000122376	ENST00000298784	1	5UTRintron	_	_	_	_	_	1_GENE_ONE_BPT
HCC1143	6:10615950,6:10671612	57669737	6	10615656	10616054	6	14	3	8	-	-	GCNT2	ENSG00000111846	ENST00000265012	1	intron	_	_	_	_	_	1_GENE_ONE_BPT
HCC1143	11:69571870,14:21732150	57672290	11	69571652	69572047	14	14	34	32	+	+	_	_	_	_	_	HNRNPC	ENSG00000092199	ENST00000449098	-1	5UTRintron	1_GENE_ONE_BPT
HCC1143	6:38443230,6:38455822	57669935	6	38443131	38443509	6	14	10	2	+	-	BTBD9	ENSG00000183826	ENST00000403056	-1	intron	BTBD9	ENSG00000183826	ENST00000403056	-1	intron	1_GENE_SAME_PART_BOTH_BPTS
HCC1143	12:66250653,12:68159970	57672604	12	66250528	66250968	12	14	9	2	+	-	HMGA2	ENSG00000149948	ENST00000354636	1	intron	_	_	_	_	_	1_GENE_ONE_BPT
HCC1143	12:96542898,12:96559953	57672753	12	96542804	96543146	12	14	8	2	+	-	_	_	_	_	_	_	_	_	_	_	0_GENES
HCC1143	2:180253062,X:4646570	57667602	2	180252617	180253173	X	14	3	32	-	+	_	_	_	_	_	_	_	_	_	_	0_GENES
HCC1143	8:48726299,11:57956833	57670881	8	48726035	48726429	11	13	3	32	-	-	PRKDC	ENSG00000121031	ENST00000314191	-1	intron	_	_	_	_	_	1_GENE_ONE_BPT
HCC1143	1:200344657,1:200379344	57666536	1	200344529	200344883	1	13	8	2	+	-	_	_	_	_	_	_	_	_	_	_	0_GENES
HCC1143	6:36060468,11:72370758	57669915	6	36060343	36060755	11	13	8	32	+	-	MAPK14	ENSG00000112062	ENST00000229794	1	intron	PDE2A	ENSG00000186642	ENST00000334456	-1	intron	2_GENES_OPP_ORIENTATION
HCC1143	11:8436841,11:8438929	57672098	11	8436729	8437091	11	13	7	2	+	-	STK33	ENSG00000130413	ENST00000447869	-1	intron	STK33	ENSG00000130413	ENST00000447869	-1	intron	1_GENE_SAME_PART_BOTH_BPTS
HCC1143	2:97663073,11:72771412	57667253	2	97662959	97663357	11	13	10	32	+	+	FAM178B	ENSG00000168754	ENST00000417561	-1	intron	FCHSD2	ENSG00000137478	ENST00000409418	-1	intron	2_GENES_OPP_ORIENTATION
HCC1143	2:104988410,2:105003330	57667292	2	104988314	104988653	2	13	6	1	+	+	_	_	_	_	_	_	_	_	_	_	0_GENES
HCC1143	8:47855469,8:61392722	57670877	8	47855375	47855738	8	12	4	2	+	-	_	_	_	_	_	_	_	_	_	_	0_GENES
HCC1143	16:70266780,16:70315043	57673567	16	70266663	70267128	16	12	7	2	+	-	ENSG00000205152	ENSG00000205152	ENST00000378955	-1	intron	AARS	ENSG00000090861	ENST00000261772	-1	intron	2_GENES_SAME_ORIENTATION
HCC1143	4:41715507,4:41724296	57668676	4	41715387	41715801	4	12	6	2	+	-	_	_	_	_	_	_	_	_	_	_	0_GENES
HCC1143	19:15494930,19:15617318	57674147	19	15494829	15495192	19	12	9	2	+	-	AKAP8L	ENSG00000011243	ENST00000397410	-1	intron	_	_	_	_	_	1_GENE_ONE_BPT
HCC1143	1:222968059,18:71656469	57666712	1	222967812	222968165	18	12	13	32	-	-	_	_	_	_	_	_	_	_	_	_	0_GENES
HCC1143	5:43171837,5:43188789	57669197	5	43171741	43172131	5	12	5	2	+	-	ZNF131	ENSG00000172262	ENST00000306938	1	intron	ZNF131	ENSG00000172262	ENST00000511736	1	3UTRintron	1_GENE_DIFF_PARTS_BOTH_BPTS
HCC1143	13:25598603,13:25604611	57672863	13	25598512	25598811	13	12	12	2	+	-	_	_	_	_	_	_	_	_	_	_	0_GENES
HCC1143	7:82301822,21:43298156	57670595	7	82301310	82301914	21	11	13	32	-	+	_	_	_	_	_	PRDM15	ENSG00000141956	ENST00000269844	-1	intron	1_GENE_ONE_BPT
HCC1143	3:170034863,3:195251330	57668340	3	170034586	170035007	3	11	10	8	-	-	_	_	_	_	_	PPP1R2P3	ENSG00000184203	ENST00000328432	-1	intron	1_GENE_ONE_BPT
HCC1143	4:13542837,4:13544282	57668593	4	13542740	13543140	4	11	9	2	+	-	NKX3-2	ENSG00000109705	ENST00000382438	-1	3UTRexon	NKX3-2	ENSG00000109705	ENST00000382438	-1	intron	1_GENE_DIFF_PARTS_BOTH_BPTS
HCC1143	6:108749994,6:109022579	57670163	6	108749899	108750270	6	11	10	2	+	-	LACE1	ENSG00000135537	ENST00000368977	1	intron	_	_	_	_	_	1_GENE_ONE_BPT
HCC1143	2:188416769,2:188421607	57667619	2	188416667	188416970	2	11	3	2	+	-	TFPI	ENSG00000003436	ENST00000233156	-1	5UTRintron	TFPI	ENSG00000003436	ENST00000421427	-1	5UTRintron	1_GENE_DIFF_PARTS_BOTH_BPTS
HCC1143	8:95892529,8:95914946	57671060	8	95892364	95892809	8	10	5	2	+	-	INTS8	ENSG00000164941	ENST00000343161	1	3UTRexon	C8orf38	ENSG00000156170	ENST00000396111	1	5UTRintron	2_GENES_SAME_ORIENTATION
HCC1143	8:95892529,8:95914946	57671060	8	95892364	95892809	8	10	5	2	+	-	CCNE2	ENSG00000175305	ENST00000308108	-1	3UTRexon	C8orf38	ENSG00000156170	ENST00000396113	1	5UTRintron	2_GENES_OPP_ORIENTATION
HCC1143	4:13501813,4:13502273	57668589	4	13501719	13502031	4	10	64	2	+	-	_	_	_	_	_	_	_	_	_	_	0_GENES
HCC1143	5:23768049,5:23769788	57669139	5	23767946	23768448	5	10	10	2	+	-	_	_	_	_	_	_	_	_	_	_	0_GENES
HCC1143	10:54406584,10:54410459	57671847	10	54406477	54406843	10	10	5	2	+	-	ENSG00000228651	ENSG00000228651	ENST00000443523	-1	UTRintron	ENSG00000228651	ENSG00000228651	ENST00000443523	-1	UTRintron	1_GENE_SAME_PART_BOTH_BPTS
HCC1143	14:41932455,14:41943306	57673060	14	41932355	41932774	14	10	4	2	+	-	_	_	_	_	_	_	_	_	_	_	0_GENES
HCC1143	10:119818879,10:119838486	57672002	10	119818744	119819144	10	10	8	2	+	-	CASC2	ENSG00000177640	ENST00000435944	1	UTRintron	CASC2	ENSG00000177640	ENST00000435944	1	UTRintron	1_GENE_SAME_PART_BOTH_BPTS
HCC1143	11:69583969,14:21732022	57672294	11	69583714	69584150	14	10	16	32	+	-	_	_	_	_	_	HNRNPC	ENSG00000092199	ENST00000449098	-1	5UTRintron	1_GENE_ONE_BPT
HCC1143	6:167305032,16:13381188	57670315	6	167304836	167305147	16	10	9	32	-	-	ENSG00000249141	ENSG00000249141	ENST00000507747	-1	intron	_	_	_	_	_	1_GENE_ONE_BPT
HCC1143	22:20831248,22:20946250	57674586	22	20831148	20831447	22	10	6	2	+	-	KLHL22	ENSG00000099910	ENST00000440659	-1	intron	ENSG00000250261	ENSG00000250261	ENST00000508880	-1	UTRexon	2_GENES_SAME_ORIENTATION
HCC1143	1:6525379,3:85236506	57665716	1	6525218	6525608	3	9	9	32	+	+	TNFRSF25	ENSG00000215788	ENST00000377782	-1	intron	CADM2	ENSG00000175161	ENST00000383699	1	intron	2_GENES_SAME_ORIENTATION
HCC1143	7:116558799,X:57533062	57670688	7	116558482	116558908	X	9	3	32	-	+	CAPZA2	ENSG00000198898	ENST00000361183	1	3UTRexon	_	_	_	_	_	1_GENE_ONE_BPT
HCC1143	2:103929706,18:63775846	57667279	2	103929290	103929820	18	9	4	32	-	+	_	_	_	_	_	_	_	_	_	_	0_GENES
HCC1143	4:92896534,4:191017929	57668869	4	92896330	92896829	4	9	5	1	+	+	_	_	_	_	_	_	_	_	_	_	0_GENES
HCC1143	14:93037660,14:93239264	57673172	14	93037523	93037967	14	8	16	2	+	-	RIN3	ENSG00000100599	ENST00000216487	1	intron	_	_	_	_	_	1_GENE_ONE_BPT
HCC1143	15:83888425,15:83888878	57673383	15	83888286	83888541	15	8	16	2	+	-	ENSG00000245208	ENSG00000245208	ENST00000500581	1	UTRintron	ENSG00000245208	ENSG00000245208	ENST00000500581	1	UTRintron	1_GENE_SAME_PART_BOTH_BPTS
HCC1143	8:113089902,8:113100068	57671153	8	113089793	113090158	8	8	5	2	+	-	_	_	_	_	_	_	_	_	_	_	0_GENES
HCC1143	18:14810726,18:14817612	57673888	18	14810625	14810976	18	8	6	2	+	-	ENSG00000180777	ENSG00000180777	ENST00000320584	1	intron	ENSG00000180777	ENSG00000180777	ENST00000320584	1	intron	1_GENE_DIFF_PARTS_BOTH_BPTS
HCC1143	18:14810726,18:14817612	57673888	18	14810625	14810976	18	8	6	2	+	-	ENSG00000180777	ENSG00000180777	ENST00000277669	1	5UTRintron	ENSG00000180777	ENSG00000180777	ENST00000277669	1	5UTRintron	1_GENE_SAME_PART_BOTH_BPTS
HCC1143	18:14810726,18:14817612	57673888	18	14810625	14810976	18	8	6	2	+	-	ENSG00000180777	ENSG00000180777	ENST00000358984	1	intron	ENSG00000180777	ENSG00000180777	ENST00000358984	1	intron	1_GENE_SAME_PART_BOTH_BPTS
HCC1143	18:14810726,18:14817612	57673888	18	14810625	14810976	18	8	6	2	+	-	ENSG00000180777	ENSG00000180777	ENST00000447268	1	3UTRintron	ENSG00000180777	ENSG00000180777	ENST00000447268	1	3UTRintron	1_GENE_SAME_PART_BOTH_BPTS
HCC1143	20:18743735,20:18744589	57674334	20	18743391	18743863	20	8	7	8	-	-	DTD1	ENSG00000125821	ENST00000377452	1	3UTRintron	_	_	_	_	_	1_GENE_ONE_BPT
HCC1143	10:106779853,10:106801540	57671983	10	106779733	106780216	10	8	12	2	+	-	SORCS3	ENSG00000156395	ENST00000369701	1	intron	SORCS3	ENSG00000156395	ENST00000369701	1	intron	1_GENE_SAME_PART_BOTH_BPTS
HCC1143	3:88929514,3:88932700	57668075	3	88929391	88929783	3	7	3	2	+	-	_	_	_	_	_	_	_	_	_	_	0_GENES
HCC1143	7:140611066,7:140655584	57670735	7	140610692	140611174	7	7	5	8	-	-	BRAF	ENSG00000157764	ENST00000288602	-1	intron	_	_	_	_	_	1_GENE_ONE_BPT
HCC1143	1:69226708,6:159053534	57666051	1	69226614	69227239	6	7	4	32	+	+	_	_	_	_	_	TMEM181	ENSG00000146433	ENST00000367090	1	3UTRexon	1_GENE_ONE_BPT
HCC1143	18:11707495,21:9861826	57673883	18	11707388	11707718	21	7	27	32	+	-	GNAL	ENSG00000141404	ENST00000334049	1	intron	_	_	_	_	_	1_GENE_ONE_BPT
HCC1143	9:97074992,9:99706386	57671486	9	97074890	97075430	9	7	11	1	+	+	_	_	_	_	_	ENSG00000249044	ENSG00000249044	ENST00000506067	-1	UTRintron	1_GENE_ONE_BPT
HCC1143	8:87171645,8:87213467	57671028	8	87171553	87172133	8	7	3	2	+	-	_	_	_	_	_	_	_	_	_	_	0_GENES
HCC1143	16:76779500,16:76793336	57673576	16	76779398	76779883	16	6	9	2	+	-	_	_	_	_	_	_	_	_	_	_	0_GENES
HCC1143	1:53326315,1:53472008	57665966	1	53326204	53326649	1	6	3	2	+	-	ZYG11A	ENSG00000203995	ENST00000371528	1	intron	SCP2	ENSG00000116171	ENST00000371514	1	intron	2_GENES_SAME_ORIENTATION
HCC1143	9:134440349,13:25542498	57671588	9	134439890	134440462	13	6	3	32	-	-	_	_	_	_	_	TPTE2P1	ENSG00000205804	ENST00000381871	-1	UTRexon	1_GENE_ONE_BPT
HCC1143	19:40102022,19:40102467	57674232	19	40101841	40102230	19	6	22	2	+	-	_	_	_	_	_	_	_	_	_	_	0_GENES
HCC1143	1:205438263,2:115433307	57666577	1	205437773	205438367	2	6	3	32	-	+	_	_	_	_	_	DPP10	ENSG00000175497	ENST00000410059	1	intron	1_GENE_ONE_BPT
HCC1143	21:45971137,21:46122311	57674552	21	45971118	45971774	21	6	17	1	+	+	C21orf29	ENSG00000175894	ENST00000323084	-1	intron	C21orf29	ENSG00000175894	ENST00000323084	-1	intron	1_GENE_DIFF_PARTS_BOTH_BPTS
HCC1143	21:45971137,21:46122311	57674552	21	45971118	45971774	21	6	17	1	+	+	KRTAP10-2	ENSG00000205445	ENST00000391621	-1	exon	C21orf29	ENSG00000175894	ENST00000323084	-1	intron	2_GENES_OPP_ORIENTATION
HCC1143	X:79228709,X:79237846	57674724	X	79228592	79228950	X	6	5	2	+	-	_	_	_	_	_	_	_	_	_	_	0_GENES
HCC1143	11:65171034,11:65190573	57672248	11	65170849	65171447	11	6	6	2	+	-	FRMD8	ENSG00000126391	ENST00000317568	1	intron	ENSG00000245532	ENSG00000245532	ENST00000499732	1	UTRexon	2_GENES_SAME_ORIENTATION
HCC1143	11:80476323,X:86923753	57672329	11	80476094	80476561	X	6	5	32	+	+	_	_	_	_	_	KLHL4	ENSG00000102271	ENST00000373114	1	intron	1_GENE_ONE_BPT
HCC1143	8:10704532,20:45853889	57670805	8	10704420	10705065	20	5	5	32	+	+	_	_	_	_	_	ZMYND8	ENSG00000101040	ENST00000461685	-1	intron	1_GENE_ONE_BPT
HCC1143	17:34033882,17:34035638	57673693	17	34033719	34034255	17	5	14	2	+	-	AP2B1	ENSG00000006125	ENST00000312678	1	intron	AP2B1	ENSG00000006125	ENST00000312678	1	intron	1_GENE_SAME_PART_BOTH_BPTS
HCC1143	17:70471369,17:70530154	57673783	17	70471263	70471852	17	5	7	2	+	-	ENSG00000227036	ENSG00000227036	ENST00000453722	-1	UTRintron	ENSG00000227036	ENSG00000227036	ENST00000453722	-1	UTRintron	1_GENE_SAME_PART_BOTH_BPTS
HCC1143	1:209344657,13:108809430	57666594	1	209344544	209345116	13	5	8	32	+	+	_	_	_	_	_	_	_	_	_	_	0_GENES
HCC1143	4:176013795,4:190613115	57668995	4	176013694	176014364	4	5	9	2	+	-	_	_	_	_	_	_	_	_	_	_	0_GENES
HCC1143	5:36618743,5:36620180	57669177	5	36618638	36619152	5	5	4	2	+	-	SLC1A3	ENSG00000079215	ENST00000265113	1	intron	SLC1A3	ENSG00000079215	ENST00000265113	1	intron	1_GENE_SAME_PART_BOTH_BPTS
HCC1143	2:116511027,22:29065951	57667361	2	116510819	116511188	22	5	6	32	+	-	DPP10	ENSG00000175497	ENST00000410059	1	intron	TTC28	ENSG00000100154	ENST00000397906	-1	intron	2_GENES_OPP_ORIENTATION
HCC1143	13:109511634,13:109604624	57672990	13	109511515	109512172	13	4	12	2	+	-	MYO16	ENSG00000041515	ENST00000357550	1	intron	MYO16	ENSG00000041515	ENST00000357550	1	intron	1_GENE_DIFF_PARTS_BOTH_BPTS
HCC1143	1:186641956,12:67508656	57666469	1	186641616	186642129	12	4	6	32	-	+	PTGS2	ENSG00000073756	ENST00000367468	-1	3UTRexon	_	_	_	_	_	1_GENE_ONE_BPT
HCC1143	20:21447344,20:21467005	57674342	20	21447137	21447740	20	4	4	1	+	+	_	_	_	_	_	_	_	_	_	_	0_GENES
HCC1143	1:207580802,12:68064650	57666587	1	207580132	207580803	12	4	10	32	-	-	_	_	_	_	_	_	_	_	_	_	0_GENES
HCC1143	13:19375207,21:15271769	57672838	13	19375090	19375753	21	4	13	32	+	-	ENSG00000206192	ENSG00000206192	ENST00000443000	-1	UTRintron	_	_	_	_	_	1_GENE_ONE_BPT
HCC1143	7:82243152,21:43298529	57670594	7	82242820	82243301	21	4	8	32	-	-	ENSG00000213530	ENSG00000213530	ENST00000394740	-1	UTRintron	PRDM15	ENSG00000141956	ENST00000398548	-1	intron	2_GENES_OPP_ORIENTATION
HCC1187	1:31410878,6:42248252	58023841	1	31410691	31410975	6	81	30	32	-	+	PUM1	ENSG00000134644	ENST00000426105	-1	intron	TRERF1	ENSG00000124496	ENST00000372922	-1	5UTRintron	2_GENES_SAME_ORIENTATION
HCC1187	1:84461564,8:100990100	58025567	1	84461471	84461784	8	74	34	32	+	+	TTLL7	ENSG00000137941	ENST00000260505	-1	5UTRintron	RGS22	ENSG00000132554	ENST00000360863	-1	intron	2_GENES_OPP_ORIENTATION
HCC1187	14:99781395,14:99786162	58052306	14	99781297	99781645	14	66	34	2	+	-	_	_	_	_	_	_	_	_	_	_	0_GENES
HCC1187	10:22791896,13:59374258	58045608	10	22791806	22792203	13	60	52	32	+	+	_	_	_	_	_	_	_	_	_	_	0_GENES
HCC1187	1:31561816,6:41297838	58023861	1	31561720	31562058	6	51	19	32	+	-	_	_	_	_	_	_	_	_	_	_	0_GENES
HCC1187	1:120466130,1:145102256	58025833	1	120466035	120466340	1	49	33	1	+	+	NOTCH2	ENSG00000134250	ENST00000256646	-1	intron	SEC22B	ENSG00000223380	ENST00000453618	1	intron	2_GENES_SAME_ORIENTATION
HCC1187	1:159093026,1:217619858	58026818	1	159092756	159093119	1	47	19	8	-	-	AIM2	ENSG00000163568	ENST00000368129	-1	5UTRintron	GPATCH2	ENSG00000092978	ENST00000366935	-1	intron	2_GENES_OPP_ORIENTATION
HCC1187	14:80788019,14:80797843	58052067	14	80787923	80788265	14	45	29	2	+	-	ENSG00000249517	ENSG00000249517	ENST00000504475	1	UTRintron	ENSG00000249517	ENSG00000249517	ENST00000504475	1	UTRintron	1_GENE_SAME_PART_BOTH_BPTS
HCC1187	12:34152882,12:34380700	58049649	12	34152615	34152980	12	43	20	8	-	-	_	_	_	_	_	_	_	_	_	_	0_GENES
HCC1187	10:14576634,10:14608898	58045311	10	14576545	14576852	10	42	16	2	+	-	FAM107B	ENSG00000065809	ENST00000181796	-1	intron	FAM107B	ENSG00000065809	ENST00000181796	-1	intron	1_GENE_SAME_PART_BOTH_BPTS
HCC1187	2:166853218,2:166944196	58030253	2	166853118	166853421	2	40	22	2	+	-	SCN1A	ENSG00000144285	ENST00000375405	-1	intron	ENSG00000236107	ENSG00000236107	ENST00000447809	1	UTRintron	2_GENES_OPP_ORIENTATION
HCC1187	11:121030286,11:121031759	58048884	11	121030190	121030486	11	40	20	2	+	-	TECTA	ENSG00000109927	ENST00000264037	1	intron	TECTA	ENSG00000109927	ENST00000264037	1	intron	1_GENE_DIFF_PARTS_BOTH_BPTS
HCC1187	7:133136143,7:133220322	58040822	7	133136048	133136420	7	39	14	2	+	-	EXOC4	ENSG00000131558	ENST00000253861	1	intron	EXOC4	ENSG00000131558	ENST00000253861	1	intron	1_GENE_DIFF_PARTS_BOTH_BPTS
HCC1187	14:74175683,14:74193579	58051949	14	74175410	74175775	14	38	28	8	-	-	_	_	_	_	_	C14orf43	ENSG00000156030	ENST00000286523	-1	exon	1_GENE_ONE_BPT
HCC1187	10:77744487,10:79759300	58046504	10	77744392	77744676	10	38	18	2	+	-	C10orf11	ENSG00000148655	ENST00000372499	1	intron	POLR3A	ENSG00000148606	ENST00000372371	-1	intron	2_GENES_OPP_ORIENTATION
HCC1187	20:52840486,20:52848251	58058669	20	52840389	52840684	20	38	29	2	+	-	PFDN4	ENSG00000101132	ENST00000441080	1	UTRintron	_	_	_	_	_	1_GENE_ONE_BPT
HCC1187	1:145517752,1:145519864	58026043	1	145517661	145517975	1	38	6	2	+	-	PEX11B	ENSG00000131779	ENST00000369306	1	intron	PEX11B	ENSG00000131779	ENST00000369306	1	intron	1_GENE_DIFF_PARTS_BOTH_BPTS
HCC1187	2:33178167,2:33243251	58029299	2	33178078	33178440	2	37	16	2	+	-	LTBP1	ENSG00000049323	ENST00000354476	1	intron	LTBP1	ENSG00000049323	ENST00000354476	1	intron	1_GENE_SAME_PART_BOTH_BPTS
HCC1187	2:217212504,2:217213423	58030644	2	217212412	217212670	2	36	19	2	+	-	MARCH4	ENSG00000144583	ENST00000273067	-1	intron	MARCH4	ENSG00000144583	ENST00000273067	-1	intron	1_GENE_SAME_PART_BOTH_BPTS
HCC1187	4:137792432,4:137819315	58033449	4	137792340	137792713	4	35	14	2	+	-	ENSG00000248869	ENSG00000248869	ENST00000505736	-1	UTRintron	ENSG00000248869	ENSG00000248869	ENST00000505736	-1	UTRintron	1_GENE_SAME_PART_BOTH_BPTS
HCC1187	7:111058073,7:111080417	58040378	7	111057979	111058343	7	35	16	2	+	-	IMMP2L	ENSG00000184903	ENST00000331762	-1	intron	IMMP2L	ENSG00000184903	ENST00000331762	-1	intron	1_GENE_SAME_PART_BOTH_BPTS
HCC1187	8:41457836,8:41469317	58041870	8	41457748	41458102	8	31	10	2	+	-	AGPAT6	ENSG00000158669	ENST00000396987	1	intron	AGPAT6	ENSG00000158669	ENST00000396987	1	intron	1_GENE_DIFF_PARTS_BOTH_BPTS
HCC1187	15:72180164,15:72444626	58052804	15	72180052	72180431	15	31	23	2	+	-	MYO9A	ENSG00000066933	ENST00000356056	-1	intron	_	_	_	_	_	1_GENE_ONE_BPT
HCC1187	X:154205937,X:154226597	58061051	X	154205836	154206142	X	31	15	2	+	-	F8	ENSG00000185010	ENST00000360256	-1	intron	F8	ENSG00000185010	ENST00000360256	-1	intron	1_GENE_DIFF_PARTS_BOTH_BPTS
HCC1187	3:134339550,3:134340187	58031905	3	134339462	134339774	3	30	44	2	+	-	KY	ENSG00000174611	ENST00000423778	-1	intron	KY	ENSG00000174611	ENST00000423778	-1	intron	1_GENE_DIFF_PARTS_BOTH_BPTS
HCC1187	3:155137509,3:155148431	58032064	3	155137403	155137731	3	30	10	2	+	-	PLCH1	ENSG00000114805	ENST00000494598	-1	intron	PLCH1	ENSG00000114805	ENST00000494598	-1	intron	1_GENE_SAME_PART_BOTH_BPTS
HCC1187	17:37418138,17:37506362	58054265	17	37418039	37418456	17	30	15	2	+	-	FBXL20	ENSG00000108306	ENST00000264658	-1	intron	FBXL20	ENSG00000108306	ENST00000264658	-1	intron	1_GENE_DIFF_PARTS_BOTH_BPTS
HCC1187	20:9133811,20:9183001	58058083	20	9133712	9134054	20	29	17	2	+	-	PLCB4	ENSG00000101333	ENST00000278655	1	5UTRintron	PLCB4	ENSG00000101333	ENST00000278655	1	5UTRintron	1_GENE_SAME_PART_BOTH_BPTS
HCC1187	1:159093017,1:217619828	58026817	1	159092913	159093292	1	28	19	1	+	+	AIM2	ENSG00000163568	ENST00000368129	-1	5UTRintron	GPATCH2	ENSG00000092978	ENST00000366935	-1	intron	2_GENES_OPP_ORIENTATION
HCC1187	5:35556391,5:35558880	58034294	5	35556283	35556651	5	27	13	2	+	-	_	_	_	_	_	_	_	_	_	_	0_GENES
HCC1187	6:134327491,6:134537742	58037315	6	134327391	134327712	6	27	20	2	+	-	SLC2A12	ENSG00000146411	ENST00000275230	-1	intron	SGK1	ENSG00000118515	ENST00000367858	-1	intron	2_GENES_SAME_ORIENTATION
HCC1187	1:115470607,8:100990153	58025733	1	115470339	115470711	8	26	6	32	-	-	SYCP1	ENSG00000198765	ENST00000369518	1	intron	RGS22	ENSG00000132554	ENST00000360863	-1	exon	2_GENES_SAME_ORIENTATION
HCC1187	7:149242868,8:143982573	58041193	7	149242769	149243103	8	26	19	32	+	-	_	_	_	_	_	_	_	_	_	_	0_GENES
HCC1187	1:152238934,1:152240441	58026586	1	152238779	152239219	1	26	8	2	+	-	ENSG00000237975	ENSG00000237975	ENST00000420707	1	UTRintron	ENSG00000237975	ENSG00000237975	ENST00000420707	1	UTRintron	1_GENE_SAME_PART_BOTH_BPTS
HCC1187	11:5579467,12:28770110	58047153	11	5579149	5579562	12	25	15	32	-	+	HBG2	ENSG00000196565	ENST00000380259	-1	5UTRintron	_	_	_	_	_	1_GENE_ONE_BPT
HCC1187	2:1006819,2:1017084	58028999	2	1006365	1006817	2	24	7	2	+	-	SNTG2	ENSG00000172554	ENST00000308624	1	intron	SNTG2	ENSG00000172554	ENST00000308624	1	intron	1_GENE_SAME_PART_BOTH_BPTS
HCC1187	2:11480755,2:55305647	58029115	2	11480654	11481022	2	24	11	2	+	-	ROCK2	ENSG00000134318	ENST00000315872	-1	intron	RTN4	ENSG00000115310	ENST00000427710	-1	5UTRintron	2_GENES_SAME_ORIENTATION
HCC1187	11:34116524,11:34125837	58047562	11	34116418	34116850	11	23	17	2	+	-	CAPRIN1	ENSG00000135387	ENST00000389645	1	intron	_	_	_	_	_	1_GENE_ONE_BPT
HCC1187	22:50718085,22:50718650	58059547	22	50717996	50718293	22	22	56	2	+	-	PLXNB2	ENSG00000196576	ENST00000359337	-1	exon	PLXNB2	ENSG00000196576	ENST00000359337	-1	intron	1_GENE_DIFF_PARTS_BOTH_BPTS
HCC1187	5:1301060,5:1341251	58033910	5	1300956	1301294	5	22	14	2	+	-	ENSG00000227483	ENSG00000227483	ENST00000446513	-1	intron	CLPTM1L	ENSG00000049656	ENST00000320895	-1	intron	2_GENES_SAME_ORIENTATION
HCC1187	12:116451690,12:116476979	58050300	12	116451590	116451996	12	21	9	2	+	-	MED13L	ENSG00000123066	ENST00000281928	-1	intron	MED13L	ENSG00000123066	ENST00000281928	-1	intron	1_GENE_DIFF_PARTS_BOTH_BPTS
HCC1187	10:73500941,19:51447732	58046325	10	73500624	73501042	19	21	11	32	-	-	CDH23	ENSG00000107736	ENST00000398860	1	intron	KLK5	ENSG00000167754	ENST00000336334	-1	intron	2_GENES_SAME_ORIENTATION
HCC1187	10:73500941,19:51447732	58046325	10	73500624	73501042	19	21	11	32	-	-	CDH23	ENSG00000107736	ENST00000493280	1	UTRintron	KLK5	ENSG00000167754	ENST00000336334	-1	intron	2_GENES_SAME_ORIENTATION
HCC1187	8:52978821,8:52993904	58042007	8	52978719	52979131	8	21	9	2	+	-	_	_	_	_	_	_	_	_	_	_	0_GENES
HCC1187	11:78132519,11:90669765	58048353	11	78132418	78132805	11	21	14	2	+	-	_	_	_	_	_	_	_	_	_	_	0_GENES
HCC1187	11:4280477,11:4281821	58047144	11	4280331	4280831	11	21	13	2	+	-	_	_	_	_	_	_	_	_	_	_	0_GENES
HCC1187	14:74173150,14:74193556	58051948	14	74173048	74173421	14	20	31	1	+	+	_	_	_	_	_	C14orf43	ENSG00000156030	ENST00000286523	-1	exon	1_GENE_ONE_BPT
HCC1187	11:10564342,16:67640667	58047239	11	10564244	10564672	16	20	11	32	+	+	ENSG00000177112	ENSG00000177112	ENST00000324928	1	3UTRintron	CTCF	ENSG00000102974	ENST00000264010	1	5UTRintron	2_GENES_OPP_ORIENTATION
HCC1187	1:188787269,1:188788775	58027523	1	188787171	188787538	1	20	13	2	+	-	_	_	_	_	_	_	_	_	_	_	0_GENES
HCC1187	X:27206792,X:93324205	58059599	X	27206574	27206902	X	19	11	8	-	-	ENSG00000228933	ENSG00000228933	ENST00000422048	-1	UTRintron	_	_	_	_	_	1_GENE_ONE_BPT
HCC1187	1:117582031,1:117595109	58025763	1	117581737	117582123	1	18	6	8	-	-	ENSG00000236137	ENSG00000236137	ENST00000445523	-1	UTRintron	ENSG00000236137	ENSG00000236137	ENST00000445523	-1	UTRintron	1_GENE_DIFF_PARTS_BOTH_BPTS
HCC1187	10:77744767,10:77745945	58046505	10	77744416	77744880	10	18	9	8	-	-	C10orf11	ENSG00000148655	ENST00000372499	1	intron	C10orf11	ENSG00000148655	ENST00000372499	1	intron	1_GENE_SAME_PART_BOTH_BPTS
HCC1187	18:53353496,18:53359828	58055792	18	53353360	53353776	18	18	6	1	+	+	_	_	_	_	_	_	_	_	_	_	0_GENES
HCC1187	13:48949268,13:48952745	58050897	13	48949177	48949448	13	18	13	2	+	-	RB1	ENSG00000139687	ENST00000267163	1	intron	RB1	ENSG00000139687	ENST00000267163	1	intron	1_GENE_DIFF_PARTS_BOTH_BPTS
HCC1187	1:148936404,8:14544477	58026182	1	148936310	148936717	8	18	11	32	+	-	ENSG00000232527	ENSG00000232527	ENST00000452399	1	UTRintron	SGCZ	ENSG00000185053	ENST00000382080	-1	intron	2_GENES_OPP_ORIENTATION
HCC1187	10:1184193,10:1591343	58044849	10	1184066	1184472	10	17	11	2	+	-	_	_	_	_	_	ADARB2	ENSG00000185736	ENST00000381312	-1	intron	1_GENE_ONE_BPT
HCC1187	11:105587136,11:105605031	58048612	11	105587041	105587296	11	17	8	2	+	-	GRIA4	ENSG00000152578	ENST00000282499	1	intron	GRIA4	ENSG00000152578	ENST00000282499	1	intron	1_GENE_SAME_PART_BOTH_BPTS
HCC1187	X:76858169,X:76859193	58060148	X	76858067	76858459	X	17	8	2	+	-	ATRX	ENSG00000085224	ENST00000395605	-1	intron	ATRX	ENSG00000085224	ENST00000395605	-1	intron	1_GENE_SAME_PART_BOTH_BPTS
HCC1187	6:100938830,6:101148481	58037081	6	100938737	100939176	6	16	3	2	+	-	_	_	_	_	_	ASCC3	ENSG00000112249	ENST00000324696	-1	intron	1_GENE_ONE_BPT
HCC1187	1:98012751,X:53278231	58025685	1	98012640	98013121	X	16	8	32	+	+	DPYD	ENSG00000188641	ENST00000370192	-1	intron	IQSEC2	ENSG00000124313	ENST00000396435	-1	intron	2_GENES_OPP_ORIENTATION
HCC1187	14:73666463,20:6199228	58051928	14	73666212	73666555	20	16	8	32	-	+	PSEN1	ENSG00000080815	ENST00000324501	1	intron	_	_	_	_	_	1_GENE_ONE_BPT
HCC1187	10:74172560,10:74175013	58046352	10	74172442	74172845	10	16	10	2	+	-	CBARA1	ENSG00000107745	ENST00000398761	-1	intron	CBARA1	ENSG00000107745	ENST00000398761	-1	intron	1_GENE_SAME_PART_BOTH_BPTS
HCC1187	10:74172560,10:74175013	58046352	10	74172442	74172845	10	16	10	2	+	-	CBARA1	ENSG00000107745	ENST00000476605	-1	UTRintron	CBARA1	ENSG00000107745	ENST00000476605	-1	UTRintron	1_GENE_SAME_PART_BOTH_BPTS
HCC1187	2:19455480,2:19459910	58029168	2	19455281	19455589	2	16	9	8	-	-	ENSG00000236204	ENSG00000236204	ENST00000432142	-1	UTRintron	ENSG00000236204	ENSG00000236204	ENST00000432142	-1	UTRintron	1_GENE_SAME_PART_BOTH_BPTS
HCC1187	20:53454094,20:53485887	58058676	20	53453993	53454337	20	16	12	2	+	-	_	_	_	_	_	_	_	_	_	_	0_GENES
HCC1187	1:80213770,1:80215813	58025499	1	80213673	80214000	1	15	9	2	+	-	_	_	_	_	_	_	_	_	_	_	0_GENES
HCC1187	4:42403433,4:42407163	58032740	4	42403313	42403710	4	15	3	2	+	-	SHISA3	ENSG00000178343	ENST00000319234	1	exon	_	_	_	_	_	1_GENE_ONE_BPT
HCC1187	2:42665632,2:42679977	58029376	2	42665398	42665745	2	15	9	8	-	-	_	_	_	_	_	KCNG3	ENSG00000171126	ENST00000407047	-1	intron	1_GENE_ONE_BPT
HCC1187	2:70159446,2:70358364	58029598	2	70159329	70159757	2	15	9	2	+	-	MXD1	ENSG00000059728	ENST00000264444	1	intron	_	_	_	_	_	1_GENE_ONE_BPT
HCC1187	13:77518112,13:77534798	58051021	13	77518017	77518451	13	14	6	1	+	+	_	_	_	_	_	_	_	_	_	_	0_GENES
HCC1187	11:9151969,11:10562955	58047214	11	9151793	9152140	11	14	11	2	+	-	_	_	_	_	_	ENSG00000177112	ENSG00000177112	ENST00000324928	1	5UTRexon	1_GENE_ONE_BPT
HCC1187	6:1720003,6:5740896	58035465	6	1719897	1720346	6	14	11	2	+	-	GMDS	ENSG00000112699	ENST00000380815	-1	intron	FARS2	ENSG00000145982	ENST00000324331	1	intron	2_GENES_OPP_ORIENTATION
HCC1187	8:18148019,8:18148882	58041477	8	18147920	18148241	8	13	5	2	+	-	_	_	_	_	_	_	_	_	_	_	0_GENES
HCC1187	15:92120183,15:92123101	58052990	15	92120041	92120483	15	13	8	2	+	-	_	_	_	_	_	_	_	_	_	_	0_GENES
HCC1187	10:22791991,13:59374289	58045609	10	22791697	22792085	13	13	52	32	-	-	_	_	_	_	_	_	_	_	_	_	0_GENES
HCC1187	21:20268294,21:20269411	58058886	21	20268188	20268596	21	12	3	2	+	-	_	_	_	_	_	_	_	_	_	_	0_GENES
HCC1187	18:9783137,18:9788173	58054966	18	9782676	9783231	18	12	8	8	-	-	RAB31	ENSG00000168461	ENST00000306096	1	intron	RAB31	ENSG00000168461	ENST00000306096	1	intron	1_GENE_SAME_PART_BOTH_BPTS
HCC1187	2:67007917,2:67265545	58029569	2	67007814	67008246	2	12	6	2	+	-	_	_	_	_	_	_	_	_	_	_	0_GENES
HCC1187	20:9823970,20:9833259	58058094	20	9823875	9824305	20	12	5	1	+	+	_	_	_	_	_	_	_	_	_	_	0_GENES
HCC1187	2:78390520,2:78392017	58029648	2	78390402	78390772	2	11	11	2	+	-	_	_	_	_	_	_	_	_	_	_	0_GENES
HCC1187	2:19455471,2:19459665	58029167	2	19455373	19455759	2	11	9	1	+	+	ENSG00000236204	ENSG00000236204	ENST00000432142	-1	UTRintron	ENSG00000236204	ENSG00000236204	ENST00000432142	-1	UTRintron	1_GENE_SAME_PART_BOTH_BPTS
HCC1187	19:50093889,19:50110340	58057515	19	50093780	50094209	19	10	4	2	+	-	PRRG2	ENSG00000126460	ENST00000246794	1	3UTRexon	PRR12	ENSG00000126464	ENST00000418929	1	intron	2_GENES_SAME_ORIENTATION
HCC1187	1:84292410,8:100960714	58025564	1	84292011	84292537	8	9	3	32	-	-	ENSG00000233008	ENSG00000233008	ENST00000457273	-1	UTRintron	_	_	_	_	_	1_GENE_ONE_BPT
HCC1187	12:128909238,12:129555985	58050464	12	128909132	128909577	12	9	7	2	+	-	TMEM132C	ENSG00000181234	ENST00000315208	1	intron	_	_	_	_	_	1_GENE_ONE_BPT
HCC1187	18:9778008,18:9783359	58054964	18	9777911	9778228	18	9	7	1	+	+	RAB31	ENSG00000168461	ENST00000306096	1	intron	RAB31	ENSG00000168461	ENST00000306096	1	intron	1_GENE_SAME_PART_BOTH_BPTS
HCC1187	11:10482088,16:67585919	58047238	11	10481796	10482202	16	9	3	32	-	-	AMPD3	ENSG00000133805	ENST00000431080	1	intron	_	_	_	_	_	1_GENE_ONE_BPT
HCC1187	2:140512408,2:140513475	58030096	2	140512316	140512712	2	7	10	2	+	-	_	_	_	_	_	_	_	_	_	_	0_GENES
HCC1187	4:172930269,4:172930853	58033712	4	172930002	172930497	4	7	10	2	+	-	GALNTL6	ENSG00000174473	ENST00000404275	1	intron	GALNTL6	ENSG00000174473	ENST00000404275	1	intron	1_GENE_SAME_PART_BOTH_BPTS
HCC1187	1:148936417,8:14544472	58026181	1	148936140	148936532	8	7	11	32	-	+	ENSG00000232527	ENSG00000232527	ENST00000452399	1	UTRintron	SGCZ	ENSG00000185053	ENST00000382080	-1	intron	2_GENES_OPP_ORIENTATION
HCC1187	8:70110433,8:70115158	58042245	8	70110307	70110740	8	6	8	2	+	-	_	_	_	_	_	_	_	_	_	_	0_GENES
HCC1187	10:84359543,10:84359965	58046725	10	84359281	84359554	10	6	6	8	-	-	NRG3	ENSG00000185737	ENST00000372141	1	intron	NRG3	ENSG00000185737	ENST00000372141	1	intron	1_GENE_SAME_PART_BOTH_BPTS
HCC1187	5:19858387,5:19859631	58034106	5	19858048	19858418	5	5	5	8	-	-	CDH18	ENSG00000145526	ENST00000507958	-1	5UTRintron	CDH18	ENSG00000145526	ENST00000507958	-1	5UTRintron	1_GENE_SAME_PART_BOTH_BPTS
HCC1187	5:24857143,5:24857966	58034156	5	24856854	24857271	5	5	4	8	-	-	_	_	_	_	_	_	_	_	_	_	0_GENES
HCC1187	1:171214189,1:171215985	58027100	1	171213880	171214282	1	5	7	8	-	-	ENSG00000231424	ENSG00000231424	ENST00000455124	-1	UTRintron	ENSG00000231424	ENSG00000231424	ENST00000455124	-1	UTRintron	1_GENE_SAME_PART_BOTH_BPTS
HCC1187	11:35548622,11:35549279	58047588	11	35548319	35548654	11	5	16	8	-	-	_	_	_	_	_	_	_	_	_	_	0_GENES
HCC1187	1:120682460,7:74155441	58025837	1	120682142	120682748	7	5	5	32	-	+	_	_	_	_	_	GTF2I	ENSG00000077809	ENST00000416070	1	intron	1_GENE_ONE_BPT
HCC1187	9:135788812,9:135789830	58044737	9	135788761	135788985	9	5	3	1	+	+	TSC1	ENSG00000165699	ENST00000440111	-1	intron	TSC1	ENSG00000165699	ENST00000440111	-1	intron	1_GENE_SAME_PART_BOTH_BPTS
HCC1187	10:7288623,10:7289203	58045017	10	7288491	7288933	10	5	4	1	+	+	SFMBT2	ENSG00000198879	ENST00000397167	-1	intron	SFMBT2	ENSG00000198879	ENST00000397167	-1	intron	1_GENE_SAME_PART_BOTH_BPTS
HCC1187	9:66528643,9:66529199	58043773	9	66528490	66528878	9	5	6	2	+	-	ENSG00000234665	ENSG00000234665	ENST00000445604	-1	UTRintron	ENSG00000234665	ENSG00000234665	ENST00000445604	-1	UTRintron	1_GENE_SAME_PART_BOTH_BPTS
HCC1187	9:77773404,9:77774336	58043892	9	77773152	77773690	9	5	3	1	+	+	_	_	_	_	_	_	_	_	_	_	0_GENES
HCC1187	18:42873591,18:42874423	58055596	18	42873448	42873927	18	5	32	8	-	-	_	_	_	_	_	_	_	_	_	_	0_GENES
HCC1187	2:57478996,2:57479939	58029481	2	57478530	57479110	2	4	4	8	-	-	_	_	_	_	_	_	_	_	_	_	0_GENES
HCC1187	7:26953913,7:26955077	58038256	7	26953679	26954251	7	4	6	8	-	-	SKAP2	ENSG00000005020	ENST00000432747	-1	5UTRintron	SKAP2	ENSG00000005020	ENST00000432747	-1	5UTRintron	1_GENE_SAME_PART_BOTH_BPTS
HCC1187	18:50360023,18:50360625	58055749	18	50359623	50360184	18	4	10	8	-	-	DCC	ENSG00000187323	ENST00000442544	1	intron	DCC	ENSG00000187323	ENST00000442544	1	intron	1_GENE_SAME_PART_BOTH_BPTS
HCC1187	1:213076466,1:213076572	58028114	1	213076131	213076459	1	4	6	1	+	+	_	_	_	_	_	_	_	_	_	_	0_GENES
HCC1187	1:218939929,1:218940696	58028227	1	218939477	218940058	1	4	6	8	-	-	_	_	_	_	_	_	_	_	_	_	0_GENES
HCC1187	7:94636453,7:94637157	58039889	7	94636329	94636812	7	4	6	1	+	+	PPP1R9A	ENSG00000158528	ENST00000433881	1	intron	PPP1R9A	ENSG00000158528	ENST00000433881	1	intron	1_GENE_SAME_PART_BOTH_BPTS
HCC1187	8:111259993,8:111260939	58042787	8	111259624	111260118	8	4	17	8	-	-	_	_	_	_	_	_	_	_	_	_	0_GENES
HCC1187	2:90450156,2:91671159	58029740	2	90450116	90450400	2	4	193	2	+	-	_	_	_	_	_	_	_	_	_	_	0_GENES
HCC1187	9:114961827,9:114962306	58044402	9	114961567	114962145	9	4	23	1	+	+	_	_	_	_	_	_	_	_	_	_	0_GENES
HCC1187	7:68422714,7:68423270	58039217	7	68422614	68423115	7	4	8	1	+	+	_	_	_	_	_	_	_	_	_	_	0_GENES
HCC1187	12:19775664,12:19776441	58049458	12	19775479	19775935	12	4	6	2	+	-	_	_	_	_	_	_	_	_	_	_	0_GENES
HCC1187	19:19814485,19:19815022	58056739	19	19814073	19814492	19	4	4	8	-	-	ENSG00000249155	ENSG00000249155	ENST00000507121	1	UTRintron	ENSG00000249155	ENSG00000249155	ENST00000507121	1	UTRintron	1_GENE_SAME_PART_BOTH_BPTS
HCC1187	11:69537438,11:69538521	58048187	11	69537429	69538025	11	4	4	1	+	+	_	_	_	_	_	_	_	_	_	_	0_GENES
HCC1187	10:16985555,10:16986191	58045402	10	16985371	16985683	10	4	14	8	-	-	CUBN	ENSG00000107611	ENST00000377833	-1	intron	CUBN	ENSG00000107611	ENST00000377833	-1	intron	1_GENE_SAME_PART_BOTH_BPTS
HCC1187	13:98220538,13:98221181	58051176	13	98220255	98220837	13	4	7	1	+	+	_	_	_	_	_	_	_	_	_	_	0_GENES
HCC1187	X:115401895,X:115402415	58060705	X	115401382	115401909	X	4	10	8	-	-	_	_	_	_	_	_	_	_	_	_	0_GENES
HCC1187	5:59623474,5:59624446	58034538	5	59623448	59623896	5	4	18	1	+	+	PDE4D	ENSG00000113448	ENST00000502484	-1	5UTRintron	PDE4D	ENSG00000113448	ENST00000502484	-1	5UTRintron	1_GENE_SAME_PART_BOTH_BPTS
HCC1187	6:149237778,6:149238963	58037418	6	149237655	149238279	6	4	7	1	+	+	UST	ENSG00000111962	ENST00000367463	1	intron	UST	ENSG00000111962	ENST00000367463	1	intron	1_GENE_SAME_PART_BOTH_BPTS
HCC1187	1:144609469,1:148352886	58025930	1	144608973	144609613	1	4	27	1	+	+	ENSG00000249707	ENSG00000249707	ENST00000510256	1	UTRintron	NBPF20	ENSG00000203832	ENST00000440491	-1	5UTRintron	2_GENES_SAME_ORIENTATION
HCC1187	2:176352723,2:199779914	58030344	2	176352635	176353304	2	4	7	1	+	+	_	_	_	_	_	ENSG00000231557	ENSG00000231557	ENST00000456031	-1	UTRintron	1_GENE_ONE_BPT
HCC1187	3:121804516,3:121805190	58031799	3	121803916	121804562	3	4	11	8	-	-	CD86	ENSG00000114013	ENST00000330540	1	intron	CD86	ENSG00000114013	ENST00000330540	1	intron	1_GENE_SAME_PART_BOTH_BPTS
HCC1187	3:121804516,3:121805190	58031799	3	121803916	121804562	3	4	11	8	-	-	CD86	ENSG00000114013	ENST00000264468	1	5UTRintron	CD86	ENSG00000114013	ENST00000264468	1	5UTRintron	1_GENE_SAME_PART_BOTH_BPTS
HCC1187	10:7429740,10:7430489	58045024	10	7429426	7429836	10	4	16	8	-	-	SFMBT2	ENSG00000198879	ENST00000361972	-1	5UTRintron	SFMBT2	ENSG00000198879	ENST00000361972	-1	5UTRintron	1_GENE_SAME_PART_BOTH_BPTS
HCC1187	1:31550050,1:31550590	58023856	1	31549952	31550082	1	4	4	1	+	+	_	_	_	_	_	_	_	_	_	_	0_GENES
HCC1187	1:165407406,1:165409883	58026962	1	165407318	165407927	1	4	18	1	+	+	RXRG	ENSG00000143171	ENST00000359842	-1	intron	ENSG00000249671	ENSG00000249671	ENST00000367891	-1	intron	2_GENES_OPP_ORIENTATION
HCC1187	1:165407406,1:165409883	58026962	1	165407318	165407927	1	4	18	1	+	+	RXRG	ENSG00000143171	ENST00000359842	-1	intron	RXRG	ENSG00000143171	ENST00000359842	-1	intron	1_GENE_SAME_PART_BOTH_BPTS
HCC1187	21:27892336,21:27892461	58058953	21	27892394	27892429	21	4	6	8	-	-	CYYR1	ENSG00000166265	ENST00000299340	-1	intron	CYYR1	ENSG00000166265	ENST00000299340	-1	intron	1_GENE_SAME_PART_BOTH_BPTS
HCC1187	1:167357893,1:167360361	58027007	1	167357863	167358488	1	4	17	1	+	+	POU2F1	ENSG00000143190	ENST00000271411	1	intron	POU2F1	ENSG00000143190	ENST00000271411	1	intron	1_GENE_DIFF_PARTS_BOTH_BPTS
HCC1187	11:122240915,11:122241388	58048894	11	122240292	122240920	11	4	4	8	-	-	_	_	_	_	_	_	_	_	_	_	0_GENES
HCC1187	1:115597348,1:115598396	58025737	1	115597041	115597613	1	4	3	8	-	-	TSPAN2	ENSG00000134198	ENST00000369516	-1	intron	TSPAN2	ENSG00000134198	ENST00000369516	-1	intron	1_GENE_SAME_PART_BOTH_BPTS
HCC1187	14:63703003,14:64337181	58051832	14	63702900	63703455	14	4	15	2	+	-	RHOJ	ENSG00000126785	ENST00000316754	1	intron	SYNE2	ENSG00000054654	ENST00000344113	1	5UTRintron	2_GENES_SAME_ORIENTATION
HCC1187	14:69016214,14:79515401	58051888	14	69015823	69016373	14	4	6	1	+	+	RAD51L1	ENSG00000182185	ENST00000402498	1	intron	NRXN3	ENSG00000021645	ENST00000335750	1	intron	2_GENES_OPP_ORIENTATION
HCC1187	19:56573564,19:56574303	58057740	19	56573105	56573678	19	4	4	8	-	-	_	_	_	_	_	_	_	_	_	_	0_GENES
HCC1187	10:69650324,10:69650659	58046227	10	69649985	69650356	10	4	4	1	+	+	SIRT1	ENSG00000096717	ENST00000212015	1	intron	SIRT1	ENSG00000096717	ENST00000212015	1	intron	1_GENE_SAME_PART_BOTH_BPTS
HCC1187	10:69650324,10:69650659	58046227	10	69649985	69650356	10	4	4	1	+	+	SIRT1	ENSG00000096717	ENST00000432464	1	5UTRintron	SIRT1	ENSG00000096717	ENST00000432464	1	5UTRintron	1_GENE_SAME_PART_BOTH_BPTS
HCC1395	14:98886432,14:98887716	57710051	14	98886338	98886648	14	90	42	2	+	-	_	_	_	_	_	_	_	_	_	_	0_GENES
HCC1395	10:32101386,17:65218822	57706807	10	32101145	32101476	17	69	30	32	-	-	ARHGAP12	ENSG00000165322	ENST00000344936	-1	intron	HELZ	ENSG00000198265	ENST00000358691	-1	5UTRintron	2_GENES_OPP_ORIENTATION
HCC1395	12:24105487,13:37770607	57708311	12	24105334	24105576	13	52	25	32	-	-	_	_	_	_	_	_	_	_	_	_	0_GENES
HCC1395	1:96465705,7:65904948	57694221	1	96465612	96465929	7	51	41	32	+	+	ENSG00000237435	ENSG00000237435	ENST00000442558	1	UTRintron	ENSG00000249705	ENSG00000249705	ENST00000418858	1	UTRintron	2_GENES_OPP_ORIENTATION
HCC1395	2:134773940,2:134780379	57696233	2	134773846	134774155	2	48	20	2	+	-	_	_	_	_	_	_	_	_	_	_	0_GENES
HCC1395	10:121805299,10:121812885	57707280	10	121805023	121805404	10	47	15	8	-	-	_	_	_	_	_	_	_	_	_	_	0_GENES
HCC1395	17:8813925,17:8815496	57711673	17	8813830	8814123	17	46	43	2	+	-	PIK3R5	ENSG00000141506	ENST00000447110	-1	intron	PIK3R5	ENSG00000141506	ENST00000447110	-1	5UTRintron	1_GENE_DIFF_PARTS_BOTH_BPTS
HCC1395	1:203578062,4:170942936	57694934	1	203577859	203578158	4	46	9	32	-	+	_	_	_	_	_	MFAP3L	ENSG00000198948	ENST00000418401	-1	5UTRintron	1_GENE_ONE_BPT
HCC1395	7:57572659,7:57579124	57702695	7	57572561	57572869	7	44	21	1	+	+	_	_	_	_	_	_	_	_	_	_	0_GENES
HCC1395	18:8803741,18:8819306	57712200	18	8803641	8804002	18	43	19	2	+	-	KIAA0802	ENSG00000168502	ENST00000400050	1	intron	KIAA0802	ENSG00000168502	ENST00000400050	1	intron	1_GENE_DIFF_PARTS_BOTH_BPTS
HCC1395	2:229811382,2:229816655	57696873	2	229811292	229811637	2	43	15	2	+	-	_	_	_	_	_	_	_	_	_	_	0_GENES
HCC1395	1:84911888,6:89554511	57694060	1	84911695	84911986	6	42	8	32	-	-	_	_	_	_	_	RNGTT	ENSG00000111880	ENST00000369485	-1	intron	1_GENE_ONE_BPT
HCC1395	6:26127854,6:26195202	57701417	6	26127757	26128095	6	42	33	2	+	-	HIST1H2AC	ENSG00000180573	ENST00000314088	1	3UTRintron	_	_	_	_	_	1_GENE_ONE_BPT
HCC1395	7:54686285,10:37566847	57702656	7	54686047	54686377	10	42	13	32	-	-	_	_	_	_	_	ENSG00000240800	ENSG00000240800	ENST00000420453	1	UTRintron	1_GENE_ONE_BPT
HCC1395	7:88370985,7:88371656	57703147	7	88370897	88371285	7	42	54	2	+	-	ENSG00000233420	ENSG00000233420	ENST00000444032	1	UTRintron	ENSG00000233420	ENSG00000233420	ENST00000444032	1	UTRintron	1_GENE_DIFF_PARTS_BOTH_BPTS
HCC1395	4:24788456,12:26734778	57698576	4	24788278	24788546	12	41	12	32	-	+	_	_	_	_	_	ITPR2	ENSG00000123104	ENST00000381340	-1	intron	1_GENE_ONE_BPT
HCC1395	7:44596948,7:54092930	57702590	7	44596716	44597044	7	41	19	8	-	-	_	_	_	_	_	_	_	_	_	_	0_GENES
HCC1395	17:74208578,17:74219492	57712080	17	74208482	74208796	17	41	17	2	+	-	RNF157	ENSG00000141576	ENST00000269391	-1	intron	RNF157	ENSG00000141576	ENST00000269391	-1	intron	1_GENE_SAME_PART_BOTH_BPTS
HCC1395	9:108332913,9:108347112	57706497	9	108332822	108333166	9	41	24	2	+	-	FKTN	ENSG00000106692	ENST00000223528	1	5UTRintron	FKTN	ENSG00000106692	ENST00000223528	1	intron	1_GENE_DIFF_PARTS_BOTH_BPTS
HCC1395	1:118219112,X:84646366	57694312	1	118218883	118219208	X	40	25	32	-	-	_	_	_	_	_	_	_	_	_	_	0_GENES
HCC1395	5:87421263,5:87422483	57700506	5	87421166	87421519	5	40	29	2	+	-	_	_	_	_	_	_	_	_	_	_	0_GENES
HCC1395	X:123139592,X:123145371	57714583	X	123139503	123139840	X	40	17	2	+	-	STAG2	ENSG00000101972	ENST00000371160	1	5UTRintron	STAG2	ENSG00000101972	ENST00000371160	1	5UTRintron	1_GENE_SAME_PART_BOTH_BPTS
HCC1395	3:71310385,3:82487581	57697609	3	71310197	71310486	3	40	15	8	-	-	FOXP1	ENSG00000114861	ENST00000318789	-1	5UTRintron	ENSG00000239440	ENSG00000239440	ENST00000470263	1	UTRintron	2_GENES_SAME_ORIENTATION
HCC1395	6:73869218,6:73871008	57701775	6	73869123	73869477	6	40	15	1	+	+	KCNQ5	ENSG00000185760	ENST00000370398	1	intron	KCNQ5	ENSG00000185760	ENST00000370398	1	intron	1_GENE_SAME_PART_BOTH_BPTS
HCC1395	2:192663075,2:226113105	57696666	2	192662981	192663313	2	40	11	2	+	-	ENSG00000225884	ENSG00000225884	ENST00000413304	1	UTRintron	_	_	_	_	_	1_GENE_ONE_BPT
HCC1395	5:41602351,5:41603355	57700304	5	41602252	41602528	5	40	8	2	+	-	_	_	_	_	_	_	_	_	_	_	0_GENES
HCC1395	7:120736220,19:17069353	57703837	7	120736123	120736423	19	39	23	32	+	+	C7orf58	ENSG00000106034	ENST00000450913	1	intron	CPAMD8	ENSG00000160111	ENST00000291440	-1	intron	2_GENES_SAME_ORIENTATION
HCC1395	11:70386377,22:23025649	57707827	11	70386278	70386685	22	39	27	32	+	-	SHANK2	ENSG00000162105	ENST00000426687	-1	intron	_	_	_	_	_	1_GENE_ONE_BPT
HCC1395	6:101838844,6:102251848	57701910	6	101838763	101839097	6	38	19	1	+	+	_	_	_	_	_	GRIK2	ENSG00000164418	ENST00000318991	1	intron	1_GENE_ONE_BPT
HCC1395	3:127875378,3:127875930	57697937	3	127875289	127875620	3	37	56	2	+	-	EEFSEC	ENSG00000132394	ENST00000254730	1	intron	EEFSEC	ENSG00000132394	ENST00000254730	1	intron	1_GENE_SAME_PART_BOTH_BPTS
HCC1395	12:23919814,12:23928050	57708306	12	23919724	23920018	12	36	18	2	+	-	SOX5	ENSG00000134532	ENST00000309359	-1	intron	SOX5	ENSG00000134532	ENST00000309359	-1	intron	1_GENE_SAME_PART_BOTH_BPTS
HCC1395	11:36150549,11:36344955	57707512	11	36150452	36150758	11	36	21	2	+	-	LDLRAD3	ENSG00000179241	ENST00000315571	1	intron	_	_	_	_	_	1_GENE_ONE_BPT
HCC1395	2:103079311,2:163268988	57696125	2	103079215	103079523	2	36	9	2	+	-	_	_	_	_	_	KCNH7	ENSG00000184611	ENST00000332142	-1	intron	1_GENE_ONE_BPT
HCC1395	18:47261557,18:47263118	57712616	18	47261456	47261742	18	36	19	2	+	-	_	_	_	_	_	_	_	_	_	_	0_GENES
HCC1395	6:115750677,6:122481233	57701968	6	115750420	115750785	6	35	12	8	-	-	_	_	_	_	_	_	_	_	_	_	0_GENES
HCC1395	19:15396724,19:15426332	57712886	19	15396626	15396997	19	35	13	2	+	-	_	_	_	_	_	_	_	_	_	_	0_GENES
HCC1395	11:62315469,11:62484334	57707689	11	62315374	62315779	11	35	19	2	+	-	_	_	_	_	_	HNRNPUL2	ENSG00000214753	ENST00000301785	-1	intron	1_GENE_ONE_BPT
HCC1395	3:63417962,3:78706744	57697571	3	63417865	63418212	3	35	12	1	+	+	SYNPR	ENSG00000163630	ENST00000478300	1	intron	ROBO1	ENSG00000169855	ENST00000398414	-1	intron	2_GENES_SAME_ORIENTATION
HCC1395	6:8742452,19:12094155	57701328	6	8742358	8742712	19	35	22	32	+	-	_	_	_	_	_	_	_	_	_	_	0_GENES
HCC1395	1:157952339,1:169126497	57694511	1	157952039	157952443	1	35	13	8	-	-	_	_	_	_	_	ENSG00000249350	ENSG00000249350	ENST00000392104	-1	intron	1_GENE_ONE_BPT
HCC1395	8:21224052,8:21225676	57704779	8	21223951	21224279	8	34	21	2	+	-	_	_	_	_	_	_	_	_	_	_	0_GENES
HCC1395	14:97266039,14:97282070	57710021	14	97265948	97266325	14	34	14	2	+	-	VRK1	ENSG00000100749	ENST00000216639	1	5UTRintron	VRK1	ENSG00000100749	ENST00000216639	1	5UTRintron	1_GENE_SAME_PART_BOTH_BPTS
HCC1395	2:239671362,2:239688530	57696992	2	239671266	239671583	2	34	15	2	+	-	_	_	_	_	_	_	_	_	_	_	0_GENES
HCC1395	7:76940565,7:76952554	57702920	7	76940469	76940830	7	34	19	2	+	-	PION	ENSG00000186088	ENST00000257626	-1	3UTRexon	PION	ENSG00000186088	ENST00000257626	-1	intron	1_GENE_DIFF_PARTS_BOTH_BPTS
HCC1395	4:131159745,4:131160617	57699463	4	131159654	131159991	4	34	55	2	+	-	_	_	_	_	_	_	_	_	_	_	0_GENES
HCC1395	11:106278107,11:106290893	57707933	11	106278018	106278307	11	33	21	2	+	-	_	_	_	_	_	_	_	_	_	_	0_GENES
HCC1395	1:192108896,1:192127478	57694823	1	192108811	192109126	1	33	19	2	+	-	_	_	_	_	_	_	_	_	_	_	0_GENES
HCC1395	18:11568230,18:51159720	57712219	18	11568132	11568592	18	32	16	1	+	+	_	_	_	_	_	_	_	_	_	_	0_GENES
HCC1395	4:137820556,4:140334105	57699524	4	137820449	137820808	4	32	17	1	+	+	ENSG00000248869	ENSG00000248869	ENST00000505736	-1	UTRintron	NAA15	ENSG00000164134	ENST00000515576	1	intron	2_GENES_SAME_ORIENTATION
HCC1395	5:126837815,5:126839498	57700689	5	126837725	126838069	5	32	12	2	+	-	_	_	_	_	_	_	_	_	_	_	0_GENES
HCC1395	3:114097016,3:114168148	57697871	3	114096920	114097254	3	32	15	2	+	-	ZBTB20	ENSG00000181722	ENST00000357258	-1	5UTRintron	ZBTB20	ENSG00000181722	ENST00000357258	-1	5UTRintron	1_GENE_DIFF_PARTS_BOTH_BPTS
HCC1395	11:6479729,11:6562460	57707412	11	6479629	6480041	11	32	13	2	+	-	TRIM3	ENSG00000110171	ENST00000359518	-1	intron	DNHD1	ENSG00000179532	ENST00000254579	1	intron	2_GENES_OPP_ORIENTATION
HCC1395	14:75404787,16:10167810	57709567	14	75404558	75404880	16	31	16	32	-	-	_	_	_	_	_	GRIN2A	ENSG00000183454	ENST00000404927	-1	intron	1_GENE_ONE_BPT
HCC1395	2:19595857,2:19601525	57695582	2	19595745	19596104	2	31	23	2	+	-	_	_	_	_	_	_	_	_	_	_	0_GENES
HCC1395	7:5008695,10:103127780	57702380	7	5008576	5008973	10	31	6	32	+	-	_	_	_	_	_	BTRC	ENSG00000166167	ENST00000408038	1	intron	1_GENE_ONE_BPT
HCC1395	11:48449415,11:48450937	57707567	11	48449322	48449712	11	31	18	2	+	-	_	_	_	_	_	_	_	_	_	_	0_GENES
HCC1395	14:30980154,14:30981302	57709226	14	30980055	30980382	14	30	16	2	+	-	_	_	_	_	_	_	_	_	_	_	0_GENES
HCC1395	5:107204510,5:107377609	57700584	5	107204407	107204691	5	30	11	2	+	-	FBXL17	ENSG00000145743	ENST00000359660	-1	intron	FBXL17	ENSG00000145743	ENST00000359660	-1	intron	1_GENE_DIFF_PARTS_BOTH_BPTS
HCC1395	5:38253193,10:45394261	57700277	5	38253097	38253425	10	29	14	32	+	+	_	_	_	_	_	ENSG00000224812	ENSG00000224812	ENST00000450287	-1	UTRintron	1_GENE_ONE_BPT
HCC1395	9:21771734,9:22011884	57706145	9	21771643	21772010	9	29	20	2	+	-	_	_	_	_	_	MTAP	ENSG00000099810	ENST00000468603	1	UTRintron	1_GENE_ONE_BPT
HCC1395	18:11457823,18:11458563	57712216	18	11457514	11457922	18	29	25	8	-	-	_	_	_	_	_	_	_	_	_	_	0_GENES
HCC1395	20:60003199,20:60025914	57713763	20	60003105	60003403	20	29	18	2	+	-	CDH4	ENSG00000179242	ENST00000360469	1	intron	CDH4	ENSG00000179242	ENST00000360469	1	intron	1_GENE_SAME_PART_BOTH_BPTS
HCC1395	3:122163038,3:127905563	57697908	3	122162817	122163129	3	29	10	8	-	-	KPNA1	ENSG00000114030	ENST00000344337	-1	intron	EEFSEC	ENSG00000132394	ENST00000254730	1	intron	2_GENES_SAME_ORIENTATION
HCC1395	7:57397839,7:57402947	57702681	7	57397635	57397936	7	27	10	8	-	-	_	_	_	_	_	_	_	_	_	_	0_GENES
HCC1395	3:62747609,16:79288388	57697559	3	62747454	62747704	16	27	17	32	-	-	CADPS	ENSG00000163618	ENST00000283269	-1	intron	_	_	_	_	_	1_GENE_ONE_BPT
HCC1395	15:37170367,15:37182391	57710194	15	37170272	37170615	15	27	12	1	+	+	_	_	_	_	_	_	_	_	_	_	0_GENES
HCC1395	6:95023434,6:115773771	57701875	6	95023340	95023619	6	26	9	1	+	+	_	_	_	_	_	_	_	_	_	_	0_GENES
HCC1395	21:26467233,21:26468218	57713840	21	26467137	26467534	21	26	15	2	+	-	_	_	_	_	_	ENSG00000232512	ENSG00000232512	ENST00000418942	1	UTRintron	1_GENE_ONE_BPT
HCC1395	13:53262464,13:61540229	57709028	13	53262366	53262697	13	26	26	2	+	-	_	_	_	_	_	_	_	_	_	_	0_GENES
HCC1395	3:80228751,3:82012139	57697683	3	80228577	80228856	3	26	12	8	-	-	_	_	_	_	_	_	_	_	_	_	0_GENES
HCC1395	X:56576089,X:56577690	57714428	X	56575810	56576184	X	25	6	8	-	-	_	_	_	_	_	_	_	_	_	_	0_GENES
HCC1395	6:90797811,6:106294353	57701870	6	90797723	90798121	6	25	10	2	+	-	BACH2	ENSG00000112182	ENST00000343122	-1	5UTRintron	_	_	_	_	_	1_GENE_ONE_BPT
HCC1395	6:62596704,6:103862322	57701664	6	62596565	62596921	6	25	17	2	+	-	KHDRBS2	ENSG00000112232	ENST00000281156	-1	intron	_	_	_	_	_	1_GENE_ONE_BPT
HCC1395	1:167394767,1:169129929	57694589	1	167394670	167394988	1	25	30	1	+	+	POU2F1	ENSG00000143190	ENST00000367866	1	3UTRexon	NME7	ENSG00000143156	ENST00000367811	-1	intron	2_GENES_SAME_ORIENTATION
HCC1395	3:78586420,3:79934906	57697668	3	78586327	78586682	3	25	16	2	+	-	_	_	_	_	_	_	_	_	_	_	0_GENES
HCC1395	4:744233,4:795141	57698508	4	744116	744527	4	25	15	2	+	-	PCGF3	ENSG00000185619	ENST00000470161	1	intron	CPLX1	ENSG00000168993	ENST00000304062	-1	intron	2_GENES_OPP_ORIENTATION
HCC1395	8:139384235,8:139480820	57705818	8	139384129	139384507	8	24	13	1	+	+	FAM135B	ENSG00000147724	ENST00000395297	-1	5UTRintron	FAM135B	ENSG00000147724	ENST00000395297	-1	5UTRintron	1_GENE_SAME_PART_BOTH_BPTS
HCC1395	2:213737916,2:213740345	57696750	2	213737822	213738071	2	24	8	2	+	-	ENSG00000225332	ENSG00000225332	ENST00000415387	-1	UTRintron	ENSG00000225332	ENSG00000225332	ENST00000415387	-1	UTRintron	1_GENE_SAME_PART_BOTH_BPTS
HCC1395	6:55198508,6:55199943	57701621	6	55198415	55198814	6	24	16	2	+	-	GFRAL	ENSG00000187871	ENST00000340465	1	intron	GFRAL	ENSG00000187871	ENST00000340465	1	intron	1_GENE_DIFF_PARTS_BOTH_BPTS
HCC1395	3:59730535,3:59732044	57697548	3	59730439	59730696	3	23	25	2	+	-	_	_	_	_	_	_	_	_	_	_	0_GENES
HCC1395	6:36357236,6:36358360	57701503	6	36357126	36357539	6	23	15	2	+	-	ENSG00000224666	ENSG00000224666	ENST00000411643	1	UTRintron	PXT1	ENSG00000179165	ENST00000454782	-1	3UTRexon	2_GENES_OPP_ORIENTATION
HCC1395	14:36610196,14:46234623	57709281	14	36610102	36610418	14	23	14	2	+	-	_	_	_	_	_	_	_	_	_	_	0_GENES
HCC1395	1:52569099,18:55278851	57693915	1	52569006	52569314	18	23	17	32	+	+	_	_	_	_	_	NARS	ENSG00000134440	ENST00000256854	-1	intron	1_GENE_ONE_BPT
HCC1395	14:22362675,14:22367748	57709155	14	22362575	22362932	14	23	20	2	+	-	_	_	_	_	_	_	_	_	_	_	0_GENES
HCC1395	8:139387405,8:139480255	57705819	8	139387088	139387500	8	23	13	8	-	-	FAM135B	ENSG00000147724	ENST00000395297	-1	5UTRintron	FAM135B	ENSG00000147724	ENST00000395297	-1	5UTRintron	1_GENE_SAME_PART_BOTH_BPTS
HCC1395	8:121192182,8:126313508	57705445	8	121192093	121192415	8	23	6	2	+	-	COL14A1	ENSG00000187955	ENST00000297848	1	intron	NSMCE2	ENSG00000156831	ENST00000287437	1	intron	2_GENES_SAME_ORIENTATION
HCC1395	2:122639710,2:122642585	57696177	2	122639613	122639972	2	23	20	2	+	-	_	_	_	_	_	_	_	_	_	_	0_GENES
HCC1395	14:96804993,15:91932995	57710005	14	96804746	96805087	15	23	11	32	-	+	ATG2B	ENSG00000066739	ENST00000359933	-1	intron	_	_	_	_	_	1_GENE_ONE_BPT
HCC1395	16:84130616,16:84133370	57711523	16	84130524	84130841	16	23	9	2	+	-	MBTPS1	ENSG00000140943	ENST00000343411	-1	intron	MBTPS1	ENSG00000140943	ENST00000343411	-1	intron	1_GENE_DIFF_PARTS_BOTH_BPTS
HCC1395	14:96833341,15:91928378	57710010	14	96833247	96833576	15	22	16	32	+	-	C14orf129	ENSG00000100744	ENST00000329856	1	5UTRintron	_	_	_	_	_	1_GENE_ONE_BPT
HCC1395	6:96204085,6:102229779	57701876	6	96203778	96204192	6	22	8	8	-	-	_	_	_	_	_	GRIK2	ENSG00000164418	ENST00000318991	1	intron	1_GENE_ONE_BPT
HCC1395	22:36488261,22:36814467	57714193	22	36488165	36488575	22	22	3	2	+	-	_	_	_	_	_	_	_	_	_	_	0_GENES
HCC1395	7:98639021,7:98639537	57703329	7	98638932	98639348	7	22	28	2	+	-	SMURF1	ENSG00000198742	ENST00000361125	-1	intron	SMURF1	ENSG00000198742	ENST00000361125	-1	intron	1_GENE_SAME_PART_BOTH_BPTS
HCC1395	1:9417726,1:9437122	57693453	1	9417613	9417985	1	22	15	2	+	-	SPSB1	ENSG00000171621	ENST00000377399	1	intron	_	_	_	_	_	1_GENE_ONE_BPT
HCC1395	17:70261001,17:70267008	57712025	17	70260898	70261277	17	22	17	2	+	-	_	_	_	_	_	_	_	_	_	_	0_GENES
HCC1395	7:17533509,7:17534045	57702454	7	17533411	17533806	7	22	40	2	+	-	ENSG00000226598	ENSG00000226598	ENST00000451792	-1	UTRintron	ENSG00000226598	ENSG00000226598	ENST00000451792	-1	UTRintron	1_GENE_SAME_PART_BOTH_BPTS
HCC1395	15:21906567,15:21908433	57710149	15	21906214	21906724	15	22	26	2	+	-	_	_	_	_	_	_	_	_	_	_	0_GENES
HCC1395	5:126121916,5:126134128	57700686	5	126121825	126122225	5	22	8	2	+	-	LMNB1	ENSG00000113368	ENST00000261366	1	intron	LMNB1	ENSG00000113368	ENST00000261366	1	intron	1_GENE_SAME_PART_BOTH_BPTS
HCC1395	1:96461778,7:65898846	57694220	1	96461550	96461883	7	21	11	32	-	-	ENSG00000237435	ENSG00000237435	ENST00000442558	1	UTRintron	ENSG00000249705	ENSG00000249705	ENST00000418858	1	UTRintron	2_GENES_OPP_ORIENTATION
HCC1395	2:10314702,22:38064169	57695557	2	10314598	10314959	22	21	18	32	+	+	C2orf48	ENSG00000163009	ENST00000381786	1	intron	_	_	_	_	_	1_GENE_ONE_BPT
HCC1395	7:54688810,10:37567199	57702657	7	54688713	54688998	10	21	13	32	+	+	ENSG00000200471	ENSG00000200471	ENST00000363601	1	UTRexon	ENSG00000240800	ENSG00000240800	ENST00000420453	1	UTRintron	2_GENES_OPP_ORIENTATION
HCC1395	2:63827838,X:62622239	57695896	2	63827722	63828106	X	21	11	32	+	+	MDH1	ENSG00000014641	ENST00000233114	1	intron	_	_	_	_	_	1_GENE_ONE_BPT
HCC1395	6:136606178,12:14060221	57702142	6	136605940	136606291	12	21	4	32	-	-	BCLAF1	ENSG00000029363	ENST00000429704	-1	5UTRintron	GRIN2B	ENSG00000150086	ENST00000279593	-1	5UTRintron	2_GENES_OPP_ORIENTATION
HCC1395	18:51156013,18:51156165	57712664	18	51155687	51156105	18	20	36	8	-	-	_	_	_	_	_	_	_	_	_	_	0_GENES
HCC1395	6:87429192,6:96254427	57701852	6	87429097	87429441	6	20	3	1	+	+	_	_	_	_	_	_	_	_	_	_	0_GENES
HCC1395	X:31270214,X:31672746	57714401	X	31270122	31270475	X	20	20	2	+	-	DMD	ENSG00000198947	ENST00000357033	-1	intron	DMD	ENSG00000198947	ENST00000357033	-1	intron	1_GENE_DIFF_PARTS_BOTH_BPTS
HCC1395	6:71318584,6:71319822	57701727	6	71318250	71318687	6	20	4	8	-	-	ENSG00000232389	ENSG00000232389	ENST00000454078	-1	UTRexon	_	_	_	_	_	1_GENE_ONE_BPT
HCC1395	3:192841149,21:40267522	57698487	3	192841056	192841436	21	20	12	32	+	-	_	_	_	_	_	ENSG00000229925	ENSG00000229925	ENST00000434589	1	UTRintron	1_GENE_ONE_BPT
HCC1395	3:195065834,3:195067018	57698494	3	195065737	195066115	3	20	12	2	+	-	ACAP2	ENSG00000114331	ENST00000326793	-1	intron	ACAP2	ENSG00000114331	ENST00000326793	-1	intron	1_GENE_DIFF_PARTS_BOTH_BPTS
HCC1395	2:207763610,2:207803499	57696722	2	207763514	207763898	2	20	7	2	+	-	_	_	_	_	_	_	_	_	_	_	0_GENES
HCC1395	7:26016168,X:3500725	57702484	7	26015851	26016265	X	20	7	32	-	+	_	_	_	_	_	_	_	_	_	_	0_GENES
HCC1395	8:123108627,8:124819507	57705482	8	123108403	123108739	8	20	7	8	-	-	_	_	_	_	_	FAM91A1	ENSG00000176853	ENST00000334705	1	intron	1_GENE_ONE_BPT
HCC1395	3:62931474,3:84258904	57697564	3	62931374	62931845	3	20	15	2	+	-	_	_	_	_	_	_	_	_	_	_	0_GENES
HCC1395	1:105234205,1:105235420	57694255	1	105234108	105234425	1	19	13	2	+	-	_	_	_	_	_	_	_	_	_	_	0_GENES
HCC1395	1:77010021,14:84659001	57694016	1	77009718	77010121	14	19	14	32	-	-	ST6GALNAC3	ENSG00000184005	ENST00000328299	1	intron	_	_	_	_	_	1_GENE_ONE_BPT
HCC1395	14:69417296,14:69421477	57709542	14	69417187	69417509	14	19	8	2	+	-	ACTN1	ENSG00000072110	ENST00000394419	-1	intron	ACTN1	ENSG00000072110	ENST00000394419	-1	intron	1_GENE_SAME_PART_BOTH_BPTS
HCC1395	6:46608699,19:39124623	57701594	6	46608597	46608968	19	19	12	32	+	+	CYP39A1	ENSG00000146233	ENST00000275016	-1	intron	EIF3K	ENSG00000178982	ENST00000248342	1	intron	2_GENES_SAME_ORIENTATION
HCC1395	14:24849491,14:59334473	57709193	14	24849396	24849728	14	19	5	1	+	+	_	_	_	_	_	_	_	_	_	_	0_GENES
HCC1395	7:10430386,14:101564966	57702432	7	10430286	10430625	14	19	11	32	+	+	_	_	_	_	_	_	_	_	_	_	0_GENES
HCC1395	3:79994883,3:85685185	57697679	3	79994781	79995129	3	19	9	2	+	-	_	_	_	_	_	CADM2	ENSG00000175161	ENST00000407528	1	intron	1_GENE_ONE_BPT
HCC1395	10:60578669,14:82189469	57707060	10	60578575	60578910	14	19	18	32	+	-	BICC1	ENSG00000122870	ENST00000373886	1	intron	_	_	_	_	_	1_GENE_ONE_BPT
HCC1395	X:132524942,X:132525476	57714611	X	132524848	132525180	X	19	28	2	+	-	GPC4	ENSG00000076716	ENST00000370828	-1	intron	GPC4	ENSG00000076716	ENST00000370828	-1	intron	1_GENE_SAME_PART_BOTH_BPTS
HCC1395	1:95279351,1:95311164	57694205	1	95279257	95279596	1	18	12	2	+	-	ENSG00000224081	ENSG00000224081	ENST00000442418	-1	UTRintron	SLC44A3	ENSG00000143036	ENST00000271227	1	intron	2_GENES_OPP_ORIENTATION
HCC1395	6:71178065,6:71188460	57701723	6	71177934	71178194	6	18	16	8	-	-	FAM135A	ENSG00000082269	ENST00000457062	1	intron	FAM135A	ENSG00000082269	ENST00000457062	1	intron	1_GENE_DIFF_PARTS_BOTH_BPTS
HCC1395	7:5009629,10:103128027	57702382	7	5009409	5009881	10	18	12	32	-	+	_	_	_	_	_	BTRC	ENSG00000166167	ENST00000408038	1	intron	1_GENE_ONE_BPT
HCC1395	7:152145743,19:17496232	57704432	7	152145607	152145850	19	18	7	32	-	-	_	_	_	_	_	_	_	_	_	_	0_GENES
HCC1395	14:24297779,14:24299309	57709181	14	24297672	24298046	14	18	7	2	+	-	_	_	_	_	_	_	_	_	_	_	0_GENES
HCC1395	2:164569038,12:64110926	57696374	2	164568941	164569503	12	18	11	32	+	-	FIGN	ENSG00000182263	ENST00000333129	-1	intron	_	_	_	_	_	1_GENE_ONE_BPT
HCC1395	14:101699477,14:101711930	57710083	14	101699383	101699830	14	18	16	2	+	-	_	_	_	_	_	_	_	_	_	_	0_GENES
HCC1395	9:38571382,9:38581931	57706217	9	38571280	38571635	9	18	14	2	+	-	ANKRD18A	ENSG00000180071	ENST00000399703	-1	3UTRexon	ANKRD18A	ENSG00000180071	ENST00000399703	-1	intron	1_GENE_DIFF_PARTS_BOTH_BPTS
HCC1395	9:38571382,9:38581931	57706217	9	38571280	38571635	9	18	14	2	+	-	ANKRD18A	ENSG00000180071	ENST00000313339	-1	intron	ANKRD18A	ENSG00000180071	ENST00000313339	-1	5UTRintron	1_GENE_DIFF_PARTS_BOTH_BPTS
HCC1395	6:161782718,7:23554408	57702313	6	161782587	161783030	7	17	7	32	+	+	PARK2	ENSG00000185345	ENST00000366897	-1	intron	TRA2A	ENSG00000164548	ENST00000297071	-1	intron	2_GENES_OPP_ORIENTATION
HCC1395	6:55423649,6:55433406	57701624	6	55423538	55423878	6	17	9	2	+	-	HMGCLL1	ENSG00000146151	ENST00000398661	-1	intron	HMGCLL1	ENSG00000146151	ENST00000398661	-1	intron	1_GENE_SAME_PART_BOTH_BPTS
HCC1395	6:72004993,6:72014962	57701736	6	72004751	72005090	6	17	12	8	-	-	OGFRL1	ENSG00000119900	ENST00000370435	1	intron	ENSG00000232295	ENSG00000232295	ENST00000450998	-1	UTRintron	2_GENES_SAME_ORIENTATION
HCC1395	8:55124605,8:55848706	57704910	8	55124297	55124701	8	17	10	8	-	-	_	_	_	_	_	_	_	_	_	_	0_GENES
HCC1395	7:57447427,7:57448595	57702689	7	57447288	57447742	7	17	3	1	+	+	_	_	_	_	_	_	_	_	_	_	0_GENES
HCC1395	20:43241627,20:43242325	57713567	20	43241526	43241885	20	17	9	2	+	-	PKIG	ENSG00000168734	ENST00000372891	1	5UTRintron	PKIG	ENSG00000168734	ENST00000372891	1	5UTRintron	1_GENE_SAME_PART_BOTH_BPTS
HCC1395	15:88404187,15:88416404	57710560	15	88404088	88404470	15	17	13	2	+	-	NTRK3	ENSG00000140538	ENST00000394480	-1	3UTRexon	NTRK3	ENSG00000140538	ENST00000394480	-1	3UTRexon	1_GENE_SAME_PART_BOTH_BPTS
HCC1395	3:84864959,3:84865534	57697724	3	84864867	84865229	3	17	20	2	+	-	ENSG00000242641	ENSG00000242641	ENST00000484892	-1	UTRintron	ENSG00000242641	ENSG00000242641	ENST00000484892	-1	UTRintron	1_GENE_SAME_PART_BOTH_BPTS
HCC1395	20:25014333,20:25022193	57713389	20	25014239	25014634	20	17	6	2	+	-	ACSS1	ENSG00000154930	ENST00000323482	-1	intron	ACSS1	ENSG00000154930	ENST00000323482	-1	intron	1_GENE_SAME_PART_BOTH_BPTS
HCC1395	1:157952675,1:167394788	57694512	1	157952554	157952980	1	16	5	2	+	-	_	_	_	_	_	POU2F1	ENSG00000143190	ENST00000271411	1	3UTRexon	1_GENE_ONE_BPT
HCC1395	4:78428339,6:19728591	57698955	4	78428230	78428572	6	16	4	32	+	+	_	_	_	_	_	ENSG00000237404	ENSG00000237404	ENST00000450310	-1	UTRintron	1_GENE_ONE_BPT
HCC1395	14:83521668,15:101807910	57709663	14	83521402	83521776	15	16	14	32	-	+	_	_	_	_	_	_	_	_	_	_	0_GENES
HCC1395	14:83528858,15:101796420	57709664	14	83528741	83529076	15	16	10	32	+	-	_	_	_	_	_	_	_	_	_	_	0_GENES
HCC1395	18:55255353,18:55256255	57712747	18	55255260	55255589	18	16	7	2	+	-	_	_	_	_	_	_	_	_	_	_	0_GENES
HCC1395	6:36583006,7:148472313	57701509	6	36582903	36583297	7	16	11	32	+	-	_	_	_	_	_	CUL1	ENSG00000055130	ENST00000325222	1	intron	1_GENE_ONE_BPT
HCC1395	21:38074682,21:47131196	57713885	21	38074359	38074770	21	16	5	8	-	-	ENSG00000250811	ENSG00000250811	ENST00000430056	1	intron	PCBP3	ENSG00000183570	ENST00000400314	1	5UTRintron	2_GENES_OPP_ORIENTATION
HCC1395	8:121374907,8:122402538	57705447	8	121374687	121375021	8	16	10	8	-	-	COL14A1	ENSG00000187955	ENST00000297848	1	intron	_	_	_	_	_	1_GENE_ONE_BPT
HCC1395	20:15171569,20:15172468	57713331	20	15171468	15171880	20	16	14	2	+	-	MACROD2	ENSG00000172264	ENST00000217246	1	intron	MACROD2	ENSG00000172264	ENST00000217246	1	intron	1_GENE_SAME_PART_BOTH_BPTS
HCC1395	1:118864382,14:97070093	57694321	1	118864129	118864487	14	16	5	32	-	-	_	_	_	_	_	_	_	_	_	_	0_GENES
HCC1395	12:24105474,13:37777833	57708310	12	24105379	24105794	13	15	16	32	+	+	_	_	_	_	_	_	_	_	_	_	0_GENES
HCC1395	1:88009589,1:88012100	57694118	1	88009487	88009887	1	15	7	2	+	-	_	_	_	_	_	_	_	_	_	_	0_GENES
HCC1395	6:94896718,6:95015432	57701874	6	94896611	94897064	6	15	13	2	+	-	ENSG00000231143	ENSG00000231143	ENST00000424506	1	UTRintron	_	_	_	_	_	1_GENE_ONE_BPT
HCC1395	6:70241376,6:70243009	57701706	6	70241151	70241517	6	15	7	8	-	-	_	_	_	_	_	_	_	_	_	_	0_GENES
HCC1395	22:37530707,X:56577727	57714213	22	37530406	37530803	X	15	12	32	-	+	IL2RB	ENSG00000100385	ENST00000431111	-1	intron	_	_	_	_	_	1_GENE_ONE_BPT
HCC1395	3:168981071,6:84925991	57698332	3	168980765	168981189	6	15	4	32	-	+	MECOM	ENSG00000085276	ENST00000481315	-1	5UTRintron	KIAA1009	ENSG00000135315	ENST00000403245	-1	intron	2_GENES_SAME_ORIENTATION
HCC1395	3:168981071,6:84925991	57698332	3	168980765	168981189	6	15	4	32	-	+	MECOM	ENSG00000085276	ENST00000494292	-1	intron	KIAA1009	ENSG00000135315	ENST00000403245	-1	intron	2_GENES_SAME_ORIENTATION
HCC1395	3:168981071,6:84925991	57698332	3	168980765	168981189	6	15	4	32	-	+	MECOM	ENSG00000085276	ENST00000485957	-1	UTRintron	KIAA1009	ENSG00000135315	ENST00000403245	-1	intron	2_GENES_SAME_ORIENTATION
HCC1395	1:1053211,22:20259676	57693371	1	1053002	1053304	22	15	6	32	-	-	_	_	_	_	_	RTN4R	ENSG00000040608	ENST00000474642	-1	UTRintron	1_GENE_ONE_BPT
HCC1395	2:163977681,2:163981089	57696368	2	163977591	163977873	2	15	19	2	+	-	_	_	_	_	_	_	_	_	_	_	0_GENES
HCC1395	5:51917454,5:51933864	57700358	5	51917362	51917810	5	14	11	2	+	-	_	_	_	_	_	_	_	_	_	_	0_GENES
HCC1395	8:117881760,8:117896741	57705379	8	117881669	117882089	8	14	9	2	+	-	RAD21	ENSG00000164754	ENST00000297338	-1	5UTRintron	_	_	_	_	_	1_GENE_ONE_BPT
HCC1395	16:32279526,16:32289418	57711213	16	32279417	32279741	16	14	14	2	+	-	_	_	_	_	_	_	_	_	_	_	0_GENES
HCC1395	16:48396983,16:48407307	57711261	16	48396871	48397281	16	14	6	2	+	-	SIAH1	ENSG00000196470	ENST00000394725	-1	5UTRintron	SIAH1	ENSG00000196470	ENST00000394725	-1	5UTRintron	1_GENE_SAME_PART_BOTH_BPTS
HCC1395	6:61973281,6:63250864	57701658	6	61972966	61973383	6	14	10	8	-	-	_	_	_	_	_	_	_	_	_	_	0_GENES
HCC1395	6:67677717,6:67684463	57701697	6	67677624	67677950	6	14	10	2	+	-	_	_	_	_	_	_	_	_	_	_	0_GENES
HCC1395	11:114788191,11:114801669	57707959	11	114788005	114788308	11	14	9	8	-	-	_	_	_	_	_	_	_	_	_	_	0_GENES
HCC1395	9:33152434,X:129715694	57706191	9	33152336	33152601	X	14	9	32	+	+	B4GALT1	ENSG00000086062	ENST00000379731	-1	intron	_	_	_	_	_	1_GENE_ONE_BPT
HCC1395	4:14142458,6:72483615	57698553	4	14142211	14142586	6	14	9	32	-	-	ENSG00000251679	ENSG00000251679	ENST00000514339	1	UTRintron	_	_	_	_	_	1_GENE_ONE_BPT
HCC1395	3:122187508,3:127905535	57697909	3	122187417	122187831	3	14	15	1	+	+	KPNA1	ENSG00000114030	ENST00000344337	-1	intron	EEFSEC	ENSG00000132394	ENST00000254730	1	intron	2_GENES_SAME_ORIENTATION
HCC1395	4:140339335,6:73890696	57699540	4	140339095	140339429	6	14	10	32	-	-	NAA15	ENSG00000164134	ENST00000515576	1	3UTRexon	KCNQ5	ENSG00000185760	ENST00000370398	1	intron	2_GENES_OPP_ORIENTATION
HCC1395	8:134244700,8:134524971	57705734	8	134244584	134244895	8	14	10	2	+	-	_	_	_	_	_	ST3GAL1	ENSG00000008513	ENST00000395320	-1	5UTRintron	1_GENE_ONE_BPT
HCC1395	1:203738964,4:170788960	57694936	1	203738839	203739184	4	14	8	32	+	-	LAX1	ENSG00000122188	ENST00000367217	1	intron	_	_	_	_	_	1_GENE_ONE_BPT
HCC1395	12:78369394,18:66587790	57708589	12	78369298	78369791	18	14	7	32	+	+	NAV3	ENSG00000067798	ENST00000397909	1	intron	CCDC102B	ENSG00000150636	ENST00000360242	1	intron	2_GENES_OPP_ORIENTATION
HCC1395	12:82334384,12:82336047	57708601	12	82334288	82334657	12	14	6	2	+	-	_	_	_	_	_	_	_	_	_	_	0_GENES
HCC1395	12:29694549,12:29732635	57708371	12	29694457	29694902	12	14	12	2	+	-	TMTC1	ENSG00000133687	ENST00000256062	-1	intron	TMTC1	ENSG00000133687	ENST00000256062	-1	intron	1_GENE_DIFF_PARTS_BOTH_BPTS
HCC1395	12:32313236,12:32324809	57708391	12	32313137	32313574	12	13	9	2	+	-	BICD1	ENSG00000151746	ENST00000281474	1	intron	BICD1	ENSG00000151746	ENST00000281474	1	intron	1_GENE_SAME_PART_BOTH_BPTS
HCC1395	12:20486114,17:5931808	57708253	12	20485930	20486208	17	13	6	32	-	+	_	_	_	_	_	_	_	_	_	_	0_GENES
HCC1395	12:23436015,12:23436980	57708296	12	23435919	23436239	12	13	16	2	+	-	_	_	_	_	_	_	_	_	_	_	0_GENES
HCC1395	1:90091390,14:65446744	57694146	1	90091253	90091560	14	13	13	32	+	-	ENSG00000231999	ENSG00000231999	ENST00000443562	-1	UTRintron	FNTB	ENSG00000125954	ENST00000448390	1	intron	2_GENES_OPP_ORIENTATION
HCC1395	6:72712181,6:96834033	57701747	6	72711866	72712277	6	13	4	8	-	-	RIMS1	ENSG00000079841	ENST00000264839	1	intron	ENSG00000233797	ENSG00000233797	ENST00000430796	-1	UTRintron	2_GENES_SAME_ORIENTATION
HCC1395	6:78159657,6:116125154	57701812	6	78159544	78159879	6	13	13	2	+	-	_	_	_	_	_	_	_	_	_	_	0_GENES
HCC1395	4:134345468,6:71367714	57699495	4	134345357	134345752	6	13	9	32	+	+	_	_	_	_	_	_	_	_	_	_	0_GENES
HCC1395	15:77960924,16:19175741	57710479	15	77960831	77961167	16	13	11	32	+	-	_	_	_	_	_	_	_	_	_	_	0_GENES
HCC1395	3:71379182,3:78864884	57697611	3	71379031	71379451	3	13	9	2	+	-	FOXP1	ENSG00000114861	ENST00000318789	-1	5UTRintron	ROBO1	ENSG00000169855	ENST00000398414	-1	intron	2_GENES_SAME_ORIENTATION
HCC1395	8:122741901,8:124903809	57705475	8	122741810	122742133	8	13	13	1	+	+	_	_	_	_	_	_	_	_	_	_	0_GENES
HCC1395	10:54193949,10:54195985	57707018	10	54193829	54194284	10	13	17	2	+	-	_	_	_	_	_	_	_	_	_	_	0_GENES
HCC1395	12:78369154,18:66587825	57708588	12	78368757	78369278	18	13	4	32	-	-	NAV3	ENSG00000067798	ENST00000397909	1	intron	CCDC102B	ENSG00000150636	ENST00000360242	1	intron	2_GENES_OPP_ORIENTATION
HCC1395	6:136606131,12:14060578	57702143	6	136606032	136606369	12	13	8	32	+	+	BCLAF1	ENSG00000029363	ENST00000429704	-1	5UTRintron	GRIN2B	ENSG00000150086	ENST00000279593	-1	5UTRintron	2_GENES_OPP_ORIENTATION
HCC1395	4:46663034,4:46664170	57698768	4	46662933	46663299	4	12	10	2	+	-	_	_	_	_	_	_	_	_	_	_	0_GENES
HCC1395	9:89393896,9:89394850	57706364	9	89393789	89394219	9	12	20	2	+	-	_	_	_	_	_	_	_	_	_	_	0_GENES
HCC1395	14:60794413,14:70006558	57709475	14	60794272	60794670	14	12	9	1	+	+	_	_	_	_	_	_	_	_	_	_	0_GENES
HCC1395	6:72502610,6:72503855	57701743	6	72502516	72502943	6	12	18	1	+	+	_	_	_	_	_	_	_	_	_	_	0_GENES
HCC1395	7:84290652,7:84293154	57703070	7	84290552	84290909	7	12	5	2	+	-	_	_	_	_	_	_	_	_	_	_	0_GENES
HCC1395	2:222107154,2:222115621	57696798	2	222106813	222107256	2	12	4	8	-	-	_	_	_	_	_	_	_	_	_	_	0_GENES
HCC1395	1:1054906,22:20290502	57693372	1	1054809	1055200	22	12	9	32	+	+	_	_	_	_	_	ENSG00000161132	ENSG00000161132	ENST00000438948	1	UTRintron	1_GENE_ONE_BPT
HCC1395	3:87898432,3:87900158	57697747	3	87898290	87898726	3	12	14	2	+	-	_	_	_	_	_	_	_	_	_	_	0_GENES
HCC1395	8:124330021,8:125416453	57705501	8	124329887	124330301	8	12	4	2	+	-	_	_	_	_	_	_	_	_	_	_	0_GENES
HCC1395	2:32230922,3:183759417	57695649	2	32230827	32231209	3	12	5	32	+	+	MEMO1	ENSG00000162959	ENST00000426310	-1	intron	_	_	_	_	_	1_GENE_ONE_BPT
HCC1395	12:67637450,12:67663682	57708539	12	67637353	67637758	12	11	5	2	+	-	_	_	_	_	_	CAND1	ENSG00000111530	ENST00000299218	1	intron	1_GENE_ONE_BPT
HCC1395	8:14014968,8:29353031	57704754	8	14014727	14015059	8	11	5	8	-	-	SGCZ	ENSG00000185053	ENST00000382080	-1	intron	_	_	_	_	_	1_GENE_ONE_BPT
HCC1395	6:71070227,6:71071029	57701722	6	71070127	71070574	6	11	6	2	+	-	_	_	_	_	_	_	_	_	_	_	0_GENES
HCC1395	11:77938351,11:77940757	57707859	11	77938259	77938754	11	11	5	2	+	-	GAB2	ENSG00000033327	ENST00000304401	-1	intron	GAB2	ENSG00000033327	ENST00000304401	-1	intron	1_GENE_SAME_PART_BOTH_BPTS
HCC1395	11:41437995,11:41439939	57707533	11	41437898	41438324	11	11	5	2	+	-	_	_	_	_	_	_	_	_	_	_	0_GENES
HCC1395	17:70712603,X:11320500	57712031	17	70712499	70712840	X	11	13	32	+	+	SLC39A11	ENSG00000133195	ENST00000255559	-1	intron	ARHGAP6	ENSG00000047648	ENST00000380718	-1	intron	2_GENES_OPP_ORIENTATION
HCC1395	17:70712603,X:11320500	57712031	17	70712499	70712840	X	11	13	32	+	+	SLC39A11	ENSG00000133195	ENST00000255559	-1	intron	ARHGAP6	ENSG00000047648	ENST00000380736	-1	5UTRintron	2_GENES_OPP_ORIENTATION
HCC1395	7:22001085,8:116755127	57702475	7	22000933	22001365	8	11	9	32	+	+	_	_	_	_	_	TRPS1	ENSG00000104447	ENST00000422939	-1	5UTRintron	1_GENE_ONE_BPT
HCC1395	5:156518420,5:156518981	57700965	5	156518326	156518880	5	11	12	1	+	+	HAVCR2	ENSG00000135077	ENST00000307851	-1	intron	HAVCR2	ENSG00000135077	ENST00000307851	-1	intron	1_GENE_SAME_PART_BOTH_BPTS
HCC1395	14:95874361,14:96540816	57709981	14	95874091	95874495	14	11	3	8	-	-	C14orf139	ENSG00000229645	ENST00000464767	-1	UTRexon	C14orf132	ENSG00000227051	ENST00000421193	1	UTRintron	2_GENES_SAME_ORIENTATION
HCC1395	8:65918110,22:47489504	57704984	8	65918017	65918302	22	11	14	32	+	-	_	_	_	_	_	TBC1D22A	ENSG00000054611	ENST00000337137	1	intron	1_GENE_ONE_BPT
HCC1395	1:87770330,2:238080634	57694114	1	87770042	87770446	2	10	4	32	-	+	_	_	_	_	_	_	_	_	_	_	0_GENES
HCC1395	6:32304147,6:32335137	57701458	6	32304046	32304414	6	10	3	2	+	-	C6orf10	ENSG00000204296	ENST00000447241	-1	intron	C6orf10	ENSG00000204296	ENST00000447241	-1	intron	1_GENE_DIFF_PARTS_BOTH_BPTS
HCC1395	4:12101094,4:12102474	57698544	4	12100770	12101234	4	10	5	8	-	-	_	_	_	_	_	_	_	_	_	_	0_GENES
HCC1395	5:5318595,5:5322010	57699834	5	5318495	5318816	5	10	3	2	+	-	ADAMTS16	ENSG00000145536	ENST00000274181	1	intron	_	_	_	_	_	1_GENE_ONE_BPT
HCC1395	6:16547601,14:102151096	57701354	6	16547478	16547849	14	10	5	32	+	+	ATXN1	ENSG00000124788	ENST00000450222	-1	5UTRintron	_	_	_	_	_	1_GENE_ONE_BPT
HCC1395	10:94701218,10:94714085	57707175	10	94701086	94701566	10	10	3	2	+	-	EXOC6	ENSG00000138190	ENST00000371552	1	intron	EXOC6	ENSG00000138190	ENST00000371552	1	intron	1_GENE_DIFF_PARTS_BOTH_BPTS
HCC1395	10:32295221,X:83087810	57706819	10	32294888	32295322	X	10	10	32	-	+	_	_	_	_	_	_	_	_	_	_	0_GENES
HCC1395	X:62668889,X:62676360	57714436	X	62668787	62669197	X	9	5	2	+	-	_	_	_	_	_	_	_	_	_	_	0_GENES
HCC1395	3:22600266,19:54712470	57697231	3	22600041	22600404	19	9	5	32	-	+	_	_	_	_	_	RPS9	ENSG00000170889	ENST00000448962	1	intron	1_GENE_ONE_BPT
HCC1395	11:114788175,11:114793759	57707960	11	114788068	114788470	11	9	8	1	+	+	_	_	_	_	_	_	_	_	_	_	0_GENES
HCC1395	6:34171520,6:34178000	57701488	6	34171258	34171636	6	9	5	8	-	-	_	_	_	_	_	_	_	_	_	_	0_GENES
HCC1395	3:177651227,3:177652064	57698399	3	177651128	177651522	3	9	6	2	+	-	_	_	_	_	_	_	_	_	_	_	0_GENES
HCC1395	4:14167724,4:14262735	57698554	4	14167620	14167988	4	9	8	1	+	+	ENSG00000249988	ENSG00000249988	ENST00000514863	1	UTRintron	_	_	_	_	_	1_GENE_ONE_BPT
HCC1395	15:76108915,18:51248476	57710465	15	76108638	76109061	18	9	8	32	-	+	ENSG00000214677	ENSG00000214677	ENST00000398772	-1	intron	_	_	_	_	_	1_GENE_ONE_BPT
HCC1395	15:80956767,15:88774866	57710496	15	80956668	80957081	15	9	5	1	+	+	_	_	_	_	_	NTRK3	ENSG00000140538	ENST00000317501	-1	intron	1_GENE_ONE_BPT
HCC1395	8:126321566,8:126323391	57705549	8	126321408	126321889	8	9	15	1	+	+	NSMCE2	ENSG00000156831	ENST00000287437	1	intron	NSMCE2	ENSG00000156831	ENST00000287437	1	intron	1_GENE_SAME_PART_BOTH_BPTS
HCC1395	7:39014759,7:39018311	57702553	7	39014664	39014961	7	9	5	2	+	-	_	_	_	_	_	POU6F2	ENSG00000106536	ENST00000403058	1	5UTRintron	1_GENE_ONE_BPT
HCC1395	14:105541528,14:105544273	57710123	14	105541430	105541937	14	9	6	2	+	-	_	_	_	_	_	_	_	_	_	_	0_GENES
HCC1395	1:120688505,14:98221228	57694370	1	120688213	120688746	14	9	19	32	+	+	_	_	_	_	_	_	_	_	_	_	0_GENES
HCC1395	12:39239523,12:39240002	57708422	12	39239431	39239730	12	9	23	2	+	-	CPNE8	ENSG00000139117	ENST00000331366	-1	intron	CPNE8	ENSG00000139117	ENST00000331366	-1	intron	1_GENE_SAME_PART_BOTH_BPTS
HCC1395	1:106842394,1:106842887	57694261	1	106842294	106842747	1	9	34	2	+	-	_	_	_	_	_	_	_	_	_	_	0_GENES
HCC1395	10:69953000,10:69954012	57707086	10	69952859	69953271	10	8	5	2	+	-	MYPN	ENSG00000138347	ENST00000358913	1	intron	MYPN	ENSG00000138347	ENST00000358913	1	intron	1_GENE_SAME_PART_BOTH_BPTS
HCC1395	5:38248352,10:45394295	57700276	5	38248175	38248487	10	8	9	32	-	-	_	_	_	_	_	ENSG00000224812	ENSG00000224812	ENST00000450287	-1	UTRintron	1_GENE_ONE_BPT
HCC1395	4:53668610,4:53669105	57698801	4	53668419	53668832	4	8	30	2	+	-	ENSG00000250302	ENSG00000250302	ENST00000514957	1	UTRintron	ENSG00000250302	ENSG00000250302	ENST00000514957	1	UTRintron	1_GENE_SAME_PART_BOTH_BPTS
HCC1395	8:54701608,8:102505905	57704908	8	54701501	54701888	8	8	8	2	+	-	ATP6V1H	ENSG00000047249	ENST00000359530	-1	intron	GRHL2	ENSG00000083307	ENST00000251808	1	intron	2_GENES_OPP_ORIENTATION
HCC1395	1:54305120,20:602010	57693927	1	54304823	54305233	20	8	4	32	-	-	_	_	_	_	_	_	_	_	_	_	0_GENES
HCC1395	13:67103017,13:67133011	57709038	13	67102924	67103339	13	8	7	2	+	-	PCDH9	ENSG00000184226	ENST00000456367	-1	intron	PCDH9	ENSG00000184226	ENST00000456367	-1	intron	1_GENE_SAME_PART_BOTH_BPTS
HCC1395	4:134334853,6:20020788	57699494	4	134334676	134334962	6	8	6	32	-	-	_	_	_	_	_	_	_	_	_	_	0_GENES
HCC1395	1:160980174,1:160997189	57694542	1	160980070	160980562	1	8	6	2	+	-	F11R	ENSG00000158769	ENST00000289779	-1	intron	F11R	ENSG00000158769	ENST00000289779	-1	5UTRintron	1_GENE_DIFF_PARTS_BOTH_BPTS
HCC1395	3:73284481,3:73739860	57697620	3	73284384	73284739	3	8	7	2	+	-	ENSG00000249953	ENSG00000249953	ENST00000509224	1	UTRintron	_	_	_	_	_	1_GENE_ONE_BPT
HCC1395	5:138611932,12:7053046	57700771	5	138611676	138612096	12	8	5	32	-	-	SNHG4	ENSG00000015479	ENST00000508735	1	UTRintron	_	_	_	_	_	1_GENE_ONE_BPT
HCC1395	8:87549567,8:87550133	57705125	8	87549370	87549825	8	7	16	2	+	-	CPNE3	ENSG00000085719	ENST00000198765	1	intron	CPNE3	ENSG00000085719	ENST00000198765	1	intron	1_GENE_DIFF_PARTS_BOTH_BPTS
HCC1395	3:36763602,3:36764399	57697351	3	36763492	36763909	3	7	12	2	+	-	DCLK3	ENSG00000163673	ENST00000295943	-1	intron	DCLK3	ENSG00000163673	ENST00000295943	-1	intron	1_GENE_SAME_PART_BOTH_BPTS
HCC1395	6:120329010,6:120329360	57702025	6	120328857	120329200	6	7	162	2	+	-	_	_	_	_	_	_	_	_	_	_	0_GENES
HCC1395	5:45127241,5:45127672	57700340	5	45127096	45127544	5	7	46	2	+	-	_	_	_	_	_	_	_	_	_	_	0_GENES
HCC1395	12:9210355,12:9212876	57708108	12	9210245	9210672	12	7	3	2	+	-	C12orf33	ENSG00000214851	ENST00000399104	-1	3UTRexon	C12orf33	ENSG00000214851	ENST00000399104	-1	3UTRintron	1_GENE_DIFF_PARTS_BOTH_BPTS
HCC1395	6:63635025,18:74651040	57701673	6	63634926	63635418	18	7	9	32	+	-	_	_	_	_	_	ZNF236	ENSG00000130856	ENST00000253159	1	intron	1_GENE_ONE_BPT
HCC1395	6:71435988,6:71439220	57701732	6	71435883	71436268	6	7	4	1	+	+	SMAP1	ENSG00000112305	ENST00000370455	1	intron	SMAP1	ENSG00000112305	ENST00000370455	1	intron	1_GENE_SAME_PART_BOTH_BPTS
HCC1395	6:19742862,6:19746094	57701378	6	19742743	19743086	6	7	6	2	+	-	ENSG00000237404	ENSG00000237404	ENST00000450310	-1	UTRintron	ENSG00000237404	ENSG00000237404	ENST00000450310	-1	UTRintron	1_GENE_SAME_PART_BOTH_BPTS
HCC1395	6:21445583,6:21451637	57701391	6	21445472	21445875	6	7	6	2	+	-	_	_	_	_	_	_	_	_	_	_	0_GENES
HCC1395	3:134320331,3:135525747	57698021	3	134319972	134320444	3	7	4	8	-	-	EPHB1	ENSG00000154928	ENST00000467708	1	UTRintron	_	_	_	_	_	1_GENE_ONE_BPT
HCC1395	3:134366283,3:142479861	57698023	3	134366120	134366663	3	7	4	1	+	+	KY	ENSG00000174611	ENST00000423778	-1	exon	TRPC1	ENSG00000144935	ENST00000273482	1	intron	2_GENES_SAME_ORIENTATION
HCC1395	14:102099094,15:65643076	57710085	14	102098725	102099195	15	7	4	32	-	-	_	_	_	_	_	IGDCC3	ENSG00000174498	ENST00000327987	-1	intron	1_GENE_ONE_BPT
HCC1395	2:114046070,2:197719982	57696137	2	114045942	114046413	2	7	4	2	+	-	_	_	_	_	_	PGAP1	ENSG00000197121	ENST00000354764	-1	intron	1_GENE_ONE_BPT
HCC1395	14:106880755,15:64013769	57710142	14	106880517	106880861	15	7	6	32	-	+	_	_	_	_	_	HERC1	ENSG00000103657	ENST00000443617	-1	intron	1_GENE_ONE_BPT
HCC1395	1:174253773,6:72954584	57694644	1	174253544	174253867	6	7	5	32	-	+	RABGAP1L	ENSG00000152061	ENST00000407735	1	intron	RIMS1	ENSG00000079841	ENST00000264839	1	intron	2_GENES_SAME_ORIENTATION
HCC1395	12:44395933,12:44409989	57708438	12	44395825	44396377	12	7	6	2	+	-	TMEM117	ENSG00000139173	ENST00000266534	1	intron	TMEM117	ENSG00000139173	ENST00000266534	1	intron	1_GENE_SAME_PART_BOTH_BPTS
HCC1395	3:60365092,3:60365891	57697550	3	60364968	60365561	3	7	8	2	+	-	FHIT	ENSG00000189283	ENST00000468189	-1	intron	FHIT	ENSG00000189283	ENST00000468189	-1	intron	1_GENE_SAME_PART_BOTH_BPTS
HCC1395	5:61891494,5:61892745	57700403	5	61891352	61891778	5	6	9	2	+	-	IPO11	ENSG00000086200	ENST00000409296	1	intron	IPO11	ENSG00000086200	ENST00000409296	1	intron	1_GENE_SAME_PART_BOTH_BPTS
HCC1395	6:79901406,6:79983026	57701821	6	79901256	79901827	6	6	6	2	+	-	_	_	_	_	_	_	_	_	_	_	0_GENES
HCC1395	7:97524099,7:97524738	57703313	7	97523985	97524461	7	6	16	2	+	-	_	_	_	_	_	_	_	_	_	_	0_GENES
HCC1395	6:34936431,6:34936844	57701495	6	34936290	34936628	6	6	56	2	+	-	ANKS1A	ENSG00000064999	ENST00000360359	1	intron	ANKS1A	ENSG00000064999	ENST00000360359	1	intron	1_GENE_SAME_PART_BOTH_BPTS
HCC1395	13:80835225,15:88809761	57709059	13	80835091	80835541	15	6	8	32	+	-	_	_	_	_	_	ENSG00000250429	ENSG00000250429	ENST00000506711	1	UTRintron	1_GENE_ONE_BPT
HCC1395	7:144287336,7:144293973	57704207	7	144287079	144287518	7	6	10	8	-	-	TPK1	ENSG00000196511	ENST00000360057	-1	intron	TPK1	ENSG00000196511	ENST00000360057	-1	intron	1_GENE_DIFF_PARTS_BOTH_BPTS
HCC1395	15:44148317,15:44485767	57710218	15	44148217	44148680	15	6	4	2	+	-	WDR76	ENSG00000092470	ENST00000263795	1	intron	FRMD5	ENSG00000171877	ENST00000417257	-1	intron	2_GENES_OPP_ORIENTATION
HCC1395	15:62364920,15:87828756	57710341	15	62364825	62365279	15	6	5	2	+	-	_	_	_	_	_	_	_	_	_	_	0_GENES
HCC1395	14:96743864,14:96745440	57710002	14	96743785	96744206	14	6	12	2	+	-	_	_	_	_	_	_	_	_	_	_	0_GENES
HCC1395	6:112831021,6:112831953	57701954	6	112830915	112831314	6	6	6	2	+	-	_	_	_	_	_	_	_	_	_	_	0_GENES
HCC1395	1:121476557,11:57654877	57694381	1	121476262	121476849	11	5	9	32	-	-	_	_	_	_	_	_	_	_	_	_	0_GENES
HCC1395	2:85107716,7:112594658	57695982	2	85107319	85107814	7	5	6	32	-	-	C2orf89	ENSG00000186854	ENST00000335459	-1	intron	_	_	_	_	_	1_GENE_ONE_BPT
HCC1395	2:89140842,2:89148960	57696034	2	89140726	89141043	2	5	4	2	+	-	ENSG00000240040	ENSG00000240040	ENST00000452230	-1	UTRintron	ENSG00000231486	ENSG00000231486	ENST00000418209	-1	UTRintron	2_GENES_SAME_ORIENTATION
HCC1395	12:68417534,12:68418056	57708541	12	68417429	68417813	12	5	4	2	+	-	_	_	_	_	_	_	_	_	_	_	0_GENES
HCC1395	17:5926521,17:5931821	57711644	17	5926375	5926614	17	5	8	8	-	-	_	_	_	_	_	_	_	_	_	_	0_GENES
HCC1395	2:181173254,2:181173638	57696554	2	181173097	181173556	2	5	92	2	+	-	_	_	_	_	_	_	_	_	_	_	0_GENES
HCC1395	4:180088111,4:180090065	57699693	4	180088014	180088427	4	5	12	2	+	-	ENSG00000249300	ENSG00000249300	ENST00000503797	-1	UTRintron	ENSG00000249300	ENSG00000249300	ENST00000503797	-1	UTRintron	1_GENE_SAME_PART_BOTH_BPTS
HCC1395	3:145408444,3:148328755	57698201	3	145408345	145408813	3	5	4	1	+	+	_	_	_	_	_	_	_	_	_	_	0_GENES
HCC1395	14:61375526,14:61390610	57709479	14	61375420	61375914	14	5	4	2	+	-	MNAT1	ENSG00000020426	ENST00000261245	1	intron	MNAT1	ENSG00000020426	ENST00000261245	1	intron	1_GENE_SAME_PART_BOTH_BPTS
HCC1395	2:7881117,2:7883369	57695529	2	7881007	7881421	2	5	3	2	+	-	_	_	_	_	_	_	_	_	_	_	0_GENES
HCC1395	1:87769978,2:238024892	57694115	1	87769882	87770355	2	5	3	32	+	-	_	_	_	_	_	_	_	_	_	_	0_GENES
HCC1395	1:91853109,4:10515128	57694168	1	91852959	91853424	4	5	3	32	+	-	HFM1	ENSG00000162669	ENST00000370425	-1	intron	CLNK	ENSG00000109684	ENST00000226951	-1	exon	2_GENES_SAME_ORIENTATION
HCC1395	X:86724248,X:86728532	57714469	X	86724103	86724612	X	5	6	2	+	-	_	_	_	_	_	_	_	_	_	_	0_GENES
HCC1395	2:7050644,5:15913426	57695516	2	7050363	7050826	5	4	14	32	+	+	ENSG00000234428	ENSG00000234428	ENST00000414098	-1	intron	FBXL7	ENSG00000183580	ENST00000504595	1	intron	2_GENES_SAME_ORIENTATION
HCC1395	2:7050644,5:15913426	57695516	2	7050363	7050826	5	4	14	32	+	+	ENSG00000234603	ENSG00000234603	ENST00000441133	1	intron	FBXL7	ENSG00000183580	ENST00000504595	1	intron	2_GENES_OPP_ORIENTATION
HCC1395	2:7050644,5:15913426	57695516	2	7050363	7050826	5	4	14	32	+	+	ENSG00000234428	ENSG00000234428	ENST00000414098	-1	intron	FBXL7	ENSG00000183580	ENST00000510662	1	5UTRintron	2_GENES_SAME_ORIENTATION
HCC1395	6:127562487,18:15188424	57702073	6	127562181	127562631	18	4	3	32	-	-	_	_	_	_	_	_	_	_	_	_	0_GENES
HCC1395	1:145398796,1:145419409	57694422	1	145398650	145399063	1	4	8	2	+	-	_	_	_	_	_	_	_	_	_	_	0_GENES
HCC1395	3:46085266,3:46085973	57697434	3	46085143	46085598	3	4	4	2	+	-	_	_	_	_	_	_	_	_	_	_	0_GENES
HCC1395	4:105621520,4:105624337	57699195	4	105621415	105621829	4	4	7	2	+	-	ENSG00000248242	ENSG00000248242	ENST00000515127	-1	UTRintron	ENSG00000248242	ENSG00000248242	ENST00000515127	-1	UTRintron	1_GENE_SAME_PART_BOTH_BPTS
HCC1395	1:179976764,18:50567486	57694711	1	179976270	179976897	18	4	7	32	-	+	CEP350	ENSG00000135837	ENST00000367607	1	intron	DCC	ENSG00000187323	ENST00000442544	1	intron	2_GENES_SAME_ORIENTATION
HCC1395	7:22001043,8:116755302	57702474	7	22000890	22001338	8	4	9	32	-	-	_	_	_	_	_	TRPS1	ENSG00000104447	ENST00000422939	-1	5UTRintron	1_GENE_ONE_BPT
HCC1395	2:159119424,12:68424298	57696334	2	159119266	159119837	12	4	4	32	+	-	CCDC148	ENSG00000153237	ENST00000283233	-1	intron	_	_	_	_	_	1_GENE_ONE_BPT
HCC1395	1:11514337,12:22029595	57693485	1	11514185	11514632	12	4	3	32	+	-	_	_	_	_	_	ABCC9	ENSG00000069431	ENST00000261201	-1	intron	1_GENE_ONE_BPT
HCC1395	2:193947002,2:217534132	57696672	2	193946805	193947194	2	4	4	2	+	-	_	_	_	_	_	_	_	_	_	_	0_GENES
HCC1395	14:46735709,X:78455898	57709318	14	46735381	46735917	X	4	4	32	-	+	_	_	_	_	_	_	_	_	_	_	0_GENES
HCC1395	1:41370510,19:55801672	57693825	1	41370112	41370712	19	4	3	32	-	-	_	_	_	_	_	BRSK1	ENSG00000160469	ENST00000309383	1	intron	1_GENE_ONE_BPT
HCC1395	9:68277343,19:29855784	57706228	9	68276800	68277433	19	4	10	32	-	+	_	_	_	_	_	_	_	_	_	_	0_GENES
HCC1599	9:134275876,9:134286182	57718119	9	134275783	134276134	9	53	25	2	+	-	BAT2L1	ENSG00000130723	ENST00000405995	1	5UTRintron	BAT2L1	ENSG00000130723	ENST00000405995	1	5UTRintron	1_GENE_SAME_PART_BOTH_BPTS
HCC1599	2:49575181,2:54024676	57715526	2	49574988	49575275	2	53	25	8	-	-	_	_	_	_	_	ERLEC1	ENSG00000068912	ENST00000378239	1	exon	1_GENE_ONE_BPT
HCC1599	2:49743792,15:71822611	57715528	2	49743695	49744002	15	52	21	32	+	+	_	_	_	_	_	THSD4	ENSG00000187720	ENST00000261862	1	intron	1_GENE_ONE_BPT
HCC1599	19:30162113,19:30162956	57719285	19	30161830	30162217	19	51	27	8	-	-	PLEKHF1	ENSG00000166289	ENST00000299373	1	5UTRintron	PLEKHF1	ENSG00000166289	ENST00000299373	1	5UTRintron	1_GENE_SAME_PART_BOTH_BPTS
HCC1599	1:210387966,9:127274807	57715261	1	210387869	210388216	9	43	17	32	+	+	_	_	_	_	_	_	_	_	_	_	0_GENES
HCC1599	2:68449613,2:68466903	57715600	2	68449506	68449802	2	42	14	2	+	-	PPP3R1	ENSG00000221823	ENST00000234310	-1	intron	PPP3R1	ENSG00000221823	ENST00000234310	-1	intron	1_GENE_SAME_PART_BOTH_BPTS
HCC1599	19:33470849,19:33494920	57719339	19	33470757	33471015	19	42	19	1	+	+	RHPN2	ENSG00000131941	ENST00000254260	-1	3UTRexon	RHPN2	ENSG00000131941	ENST00000254260	-1	intron	1_GENE_DIFF_PARTS_BOTH_BPTS
HCC1599	15:69404530,15:69405368	57718866	15	69404432	69404838	15	40	41	2	+	-	_	_	_	_	_	_	_	_	_	_	0_GENES
HCC1599	19:31459992,19:31486779	57719312	19	31459902	31460240	19	40	20	1	+	+	_	_	_	_	_	_	_	_	_	_	0_GENES
HCC1599	2:77976738,2:97042639	57715633	2	77976637	77976971	2	40	16	2	+	-	_	_	_	_	_	_	_	_	_	_	0_GENES
HCC1599	6:35150349,6:35157367	57717011	6	35150252	35150599	6	39	17	2	+	-	_	_	_	_	_	_	_	_	_	_	0_GENES
HCC1599	8:90901340,8:90902186	57717719	8	90901232	90901517	8	38	31	2	+	-	_	_	_	_	_	_	_	_	_	_	0_GENES
HCC1599	13:103676623,13:103678200	57718750	13	103676530	103676880	13	35	19	2	+	-	_	_	_	_	_	_	_	_	_	_	0_GENES
HCC1599	9:139397459,9:139426802	57718137	9	139397364	139397724	9	35	29	2	+	-	NOTCH1	ENSG00000148400	ENST00000277541	-1	intron	NOTCH1	ENSG00000148400	ENST00000277541	-1	intron	1_GENE_DIFF_PARTS_BOTH_BPTS
HCC1599	8:41350715,8:41354724	57717613	8	41350624	41350927	8	35	20	2	+	-	GOLGA7	ENSG00000147533	ENST00000357743	1	intron	GOLGA7	ENSG00000147533	ENST00000357743	1	intron	1_GENE_SAME_PART_BOTH_BPTS
HCC1599	19:34150418,19:38278804	57719344	19	34150320	34150714	19	34	8	1	+	+	CHST8	ENSG00000124302	ENST00000434302	1	5UTRintron	ZNF573	ENSG00000189144	ENST00000392138	-1	5UTRintron	2_GENES_SAME_ORIENTATION
HCC1599	3:44082297,19:56696847	57716065	3	44082198	44082463	19	33	5	32	+	+	_	_	_	_	_	GALP	ENSG00000197487	ENST00000440823	1	3UTRexon	1_GENE_ONE_BPT
HCC1599	20:48806378,20:48807838	57719453	20	48806292	48806638	20	33	18	2	+	-	_	_	_	_	_	CEBPB	ENSG00000172216	ENST00000303004	1	exon	1_GENE_ONE_BPT
HCC1599	9:98279341,9:101874638	57718041	9	98279242	98279571	9	33	14	2	+	-	_	_	_	_	_	TGFBR1	ENSG00000106799	ENST00000374990	1	intron	1_GENE_ONE_BPT
HCC1599	19:35257744,19:38209688	57719360	19	35257647	35257937	19	32	17	2	+	-	ZNF599	ENSG00000153896	ENST00000329285	-1	intron	ZNF607	ENSG00000198182	ENST00000355202	-1	5UTRintron	2_GENES_SAME_ORIENTATION
HCC1599	19:15404284,19:15411172	57719258	19	15404182	15404606	19	31	12	2	+	-	_	_	_	_	_	_	_	_	_	_	0_GENES
HCC1599	3:179639864,10:82249611	57716343	3	179639601	179639967	10	30	13	32	-	-	PEX5L	ENSG00000114757	ENST00000467460	-1	intron	TSPAN14	ENSG00000108219	ENST00000372156	1	intron	2_GENES_SAME_ORIENTATION
HCC1599	2:62128227,2:62616222	57715574	2	62127996	62128329	2	30	6	8	-	-	COMMD1	ENSG00000173163	ENST00000472729	1	UTRintron	_	_	_	_	_	1_GENE_ONE_BPT
HCC1599	4:145215178,4:145216445	57716589	4	145215085	145215409	4	30	23	2	+	-	_	_	_	_	_	_	_	_	_	_	0_GENES
HCC1599	8:96610082,8:96642671	57717737	8	96609989	96610272	8	30	16	2	+	-	_	_	_	_	_	_	_	_	_	_	0_GENES
HCC1599	5:93533262,5:121695082	57716789	5	93533163	93533532	5	29	12	1	+	+	C5orf36	ENSG00000185261	ENST00000403033	-1	intron	SNCAIP	ENSG00000064692	ENST00000261368	1	5UTRintron	2_GENES_SAME_ORIENTATION
HCC1599	1:199091358,2:227199089	57715216	1	199091261	199091583	2	29	25	32	+	-	_	_	_	_	_	_	_	_	_	_	0_GENES
HCC1599	10:64986364,10:65219254	57718240	10	64986255	64986598	10	28	17	2	+	-	JMJD1C	ENSG00000171988	ENST00000399262	-1	intron	JMJD1C	ENSG00000171988	ENST00000399262	-1	intron	1_GENE_DIFF_PARTS_BOTH_BPTS
HCC1599	5:93533902,5:121695416	57716792	5	93533691	93534057	5	28	21	8	-	-	C5orf36	ENSG00000185261	ENST00000403033	-1	intron	SNCAIP	ENSG00000064692	ENST00000261368	1	5UTRintron	2_GENES_SAME_ORIENTATION
HCC1599	8:57716310,8:57717941	57717658	8	57716218	57716478	8	28	16	2	+	-	_	_	_	_	_	_	_	_	_	_	0_GENES
HCC1599	8:51854558,11:12863845	57717636	8	51854320	51854649	11	28	15	32	-	-	_	_	_	_	_	TEAD1	ENSG00000187079	ENST00000361985	1	intron	1_GENE_ONE_BPT
HCC1599	1:5837844,6:43868758	57714704	1	5837616	5837939	6	27	11	32	-	-	ENSG00000236142	ENSG00000236142	ENST00000427662	1	intron	ENSG00000250581	ENSG00000250581	ENST00000504566	1	UTRintron	2_GENES_OPP_ORIENTATION
HCC1599	7:4728264,8:115796682	57717308	7	4728174	4728462	8	27	11	32	+	+	FOXK1	ENSG00000164916	ENST00000328914	1	intron	_	_	_	_	_	1_GENE_ONE_BPT
HCC1599	6:19233104,6:19234132	57716947	6	19233007	19233284	6	27	17	2	+	-	ENSG00000196333	ENSG00000196333	ENST00000358740	1	3UTRintron	ENSG00000196333	ENSG00000196333	ENST00000358740	1	3UTRintron	1_GENE_SAME_PART_BOTH_BPTS
HCC1599	2:123274460,2:123276116	57715760	2	123274363	123274755	2	26	9	2	+	-	_	_	_	_	_	_	_	_	_	_	0_GENES
HCC1599	1:179982315,1:188915981	57715158	1	179982223	179982531	1	26	10	1	+	+	CEP350	ENSG00000135837	ENST00000367607	1	intron	ENSG00000226486	ENSG00000226486	ENST00000445072	1	UTRintron	2_GENES_OPP_ORIENTATION
HCC1599	1:58944548,1:58955534	57714861	1	58944459	58944828	1	26	8	2	+	-	OMA1	ENSG00000162600	ENST00000421528	-1	intron	OMA1	ENSG00000162600	ENST00000371226	-1	intron	1_GENE_DIFF_PARTS_BOTH_BPTS
HCC1599	1:58944548,1:58955534	57714861	1	58944459	58944828	1	26	8	2	+	-	OMA1	ENSG00000162600	ENST00000358603	-1	intron	OMA1	ENSG00000162600	ENST00000371226	-1	intron	1_GENE_DIFF_PARTS_BOTH_BPTS
HCC1599	1:58944548,1:58955534	57714861	1	58944459	58944828	1	26	8	2	+	-	DAB1	ENSG00000173406	ENST00000485760	-1	UTRintron	OMA1	ENSG00000162600	ENST00000371226	-1	intron	2_GENES_SAME_ORIENTATION
HCC1599	7:8396594,7:8397766	57717321	7	8396500	8396812	7	26	22	1	+	+	_	_	_	_	_	_	_	_	_	_	0_GENES
HCC1599	4:37898072,4:37899231	57716447	4	37897978	37898322	4	26	14	2	+	-	TBC1D1	ENSG00000065882	ENST00000261439	1	5UTRintron	TBC1D1	ENSG00000065882	ENST00000261439	1	5UTRintron	1_GENE_SAME_PART_BOTH_BPTS
HCC1599	5:106935661,5:106972489	57716805	5	106935547	106935895	5	26	11	2	+	-	EFNA5	ENSG00000184349	ENST00000333274	-1	intron	EFNA5	ENSG00000184349	ENST00000333274	-1	intron	1_GENE_SAME_PART_BOTH_BPTS
HCC1599	5:167525299,5:167526334	57716891	5	167525074	167525393	5	26	13	8	-	-	ODZ2	ENSG00000145934	ENST00000403607	1	intron	ODZ2	ENSG00000145934	ENST00000403607	1	intron	1_GENE_SAME_PART_BOTH_BPTS
HCC1599	1:84354251,6:68088640	57714912	1	84354154	84354482	6	26	12	32	+	+	TTLL7	ENSG00000137941	ENST00000260505	-1	intron	_	_	_	_	_	1_GENE_ONE_BPT
HCC1599	5:106945021,5:106946863	57716806	5	106944924	106945266	5	25	12	2	+	-	EFNA5	ENSG00000184349	ENST00000333274	-1	intron	EFNA5	ENSG00000184349	ENST00000333274	-1	intron	1_GENE_SAME_PART_BOTH_BPTS
HCC1599	17:74343196,17:76775903	57719127	17	74343096	74343381	17	25	15	2	+	-	PRPSAP1	ENSG00000161542	ENST00000446526	-1	intron	CYTH1	ENSG00000108669	ENST00000262763	-1	intron	2_GENES_SAME_ORIENTATION
HCC1599	9:129786417,9:129806990	57718107	9	129786326	129786664	9	25	19	2	+	-	RALGPS1	ENSG00000136828	ENST00000425786	1	intron	RALGPS1	ENSG00000136828	ENST00000425786	1	intron	1_GENE_DIFF_PARTS_BOTH_BPTS
HCC1599	9:120633533,9:120646684	57718083	9	120633439	120633733	9	25	13	2	+	-	ENSG00000231901	ENSG00000231901	ENST00000449730	-1	UTRintron	ENSG00000231901	ENSG00000231901	ENST00000449730	-1	UTRintron	1_GENE_DIFF_PARTS_BOTH_BPTS
HCC1599	16:89452363,16:89546928	57719011	16	89452255	89452627	16	24	12	2	+	-	ANKRD11	ENSG00000167522	ENST00000301030	-1	5UTRintron	ANKRD11	ENSG00000167522	ENST00000301030	-1	5UTRintron	1_GENE_DIFF_PARTS_BOTH_BPTS
HCC1599	2:105429021,2:109249907	57715692	2	105428928	105429231	2	24	9	2	+	-	ENSG00000233639	ENSG00000233639	ENST00000413121	-1	UTRexon	LIMS1	ENSG00000169756	ENST00000393310	1	5UTRintron	2_GENES_OPP_ORIENTATION
HCC1599	2:9748248,2:9749902	57715419	2	9748144	9748506	2	24	16	2	+	-	YWHAQ	ENSG00000134308	ENST00000381844	-1	intron	YWHAQ	ENSG00000134308	ENST00000381844	-1	intron	1_GENE_SAME_PART_BOTH_BPTS
HCC1599	6:45945025,6:45945955	57717037	6	45944929	45945216	6	24	13	2	+	-	CLIC5	ENSG00000112782	ENST00000185206	-1	intron	CLIC5	ENSG00000112782	ENST00000185206	-1	intron	1_GENE_SAME_PART_BOTH_BPTS
HCC1599	18:38686830,18:38711629	57719195	18	38686740	38687050	18	24	8	2	+	-	_	_	_	_	_	_	_	_	_	_	0_GENES
HCC1599	19:35462757,19:40864737	57719361	19	35462656	35463073	19	24	5	1	+	+	_	_	_	_	_	PLD3	ENSG00000105223	ENST00000409735	1	5UTRintron	1_GENE_ONE_BPT
HCC1599	1:210387979,9:127274240	57715260	1	210387693	210388085	9	24	21	32	-	+	_	_	_	_	_	_	_	_	_	_	0_GENES
HCC1599	15:31171460,15:34063368	57718836	15	31171149	31171565	15	23	10	8	-	-	_	_	_	_	_	RYR3	ENSG00000198838	ENST00000389232	1	intron	1_GENE_ONE_BPT
HCC1599	2:55228623,2:55256911	57715541	2	55228529	55228903	2	23	11	2	+	-	RTN4	ENSG00000115310	ENST00000357732	-1	intron	RTN4	ENSG00000115310	ENST00000357732	-1	intron	1_GENE_DIFF_PARTS_BOTH_BPTS
HCC1599	2:55228623,2:55256911	57715541	2	55228529	55228903	2	23	11	2	+	-	RTN4	ENSG00000115310	ENST00000317610	-1	intron	RTN4	ENSG00000115310	ENST00000317610	-1	intron	1_GENE_SAME_PART_BOTH_BPTS
HCC1599	2:55228623,2:55256911	57715541	2	55228529	55228903	2	23	11	2	+	-	RTN4	ENSG00000115310	ENST00000404909	-1	intron	RTN4	ENSG00000115310	ENST00000404909	-1	5UTRintron	1_GENE_DIFF_PARTS_BOTH_BPTS
HCC1599	11:102284066,11:102310554	57718475	11	102283960	102284268	11	23	13	2	+	-	TMEM123	ENSG00000152558	ENST00000398136	-1	intron	TMEM123	ENSG00000152558	ENST00000398136	-1	intron	1_GENE_SAME_PART_BOTH_BPTS
HCC1599	19:33015936,X:96912419	57719329	19	33015631	33016030	X	23	8	32	-	-	_	_	_	_	_	_	_	_	_	_	0_GENES
HCC1599	5:81179165,5:81221053	57716780	5	81179071	81179382	5	23	4	2	+	-	_	_	_	_	_	_	_	_	_	_	0_GENES
HCC1599	19:35121473,19:35258648	57719358	19	35121093	35121565	19	23	13	8	-	-	_	_	_	_	_	ZNF599	ENSG00000153896	ENST00000329285	-1	intron	1_GENE_ONE_BPT
HCC1599	20:26226988,20:26227901	57719426	20	26226831	26227244	20	23	11	2	+	-	_	_	_	_	_	_	_	_	_	_	0_GENES
HCC1599	6:47306711,6:47446613	57717041	6	47306623	47306939	6	23	10	2	+	-	_	_	_	_	_	CD2AP	ENSG00000198087	ENST00000359314	1	intron	1_GENE_ONE_BPT
HCC1599	9:37137995,16:74795661	57717978	9	37137898	37138249	16	22	18	32	+	-	ZCCHC7	ENSG00000147905	ENST00000336755	1	intron	FA2H	ENSG00000103089	ENST00000219368	-1	intron	2_GENES_OPP_ORIENTATION
HCC1599	10:25053382,10:25088480	57718188	10	25053274	25053603	10	22	14	2	+	-	_	_	_	_	_	_	_	_	_	_	0_GENES
HCC1599	10:130705462,10:130717785	57718324	10	130705336	130705677	10	22	8	2	+	-	_	_	_	_	_	_	_	_	_	_	0_GENES
HCC1599	14:103130556,14:103138616	57718818	14	103130460	103130864	14	22	8	2	+	-	RCOR1	ENSG00000089902	ENST00000262241	1	intron	RCOR1	ENSG00000089902	ENST00000262241	1	intron	1_GENE_SAME_PART_BOTH_BPTS
HCC1599	2:73735041,2:73736041	57715616	2	73734950	73735218	2	22	9	2	+	-	ALMS1	ENSG00000116127	ENST00000264448	1	intron	ALMS1	ENSG00000116127	ENST00000264448	1	intron	1_GENE_SAME_PART_BOTH_BPTS
HCC1599	7:111909968,7:112008779	57717475	7	111909789	111910073	7	22	16	8	-	-	ZNF277	ENSG00000198839	ENST00000361822	1	intron	ENSG00000226851	ENSG00000226851	ENST00000431064	-1	UTRintron	2_GENES_SAME_ORIENTATION
HCC1599	5:93533893,5:121695811	57716793	5	93533797	93534122	5	22	10	1	+	+	C5orf36	ENSG00000185261	ENST00000403033	-1	intron	SNCAIP	ENSG00000064692	ENST00000261368	1	5UTRintron	2_GENES_SAME_ORIENTATION
HCC1599	3:179640273,10:82384366	57716341	3	179640144	179640512	10	21	4	32	+	+	PEX5L	ENSG00000114757	ENST00000467460	-1	intron	SH2D4B	ENSG00000178217	ENST00000313455	1	intron	2_GENES_SAME_ORIENTATION
HCC1599	X:65926573,X:65946976	57719577	X	65926309	65926685	X	21	11	8	-	-	_	_	_	_	_	_	_	_	_	_	0_GENES
HCC1599	4:95483398,10:126768364	57716522	4	95483163	95483525	10	21	19	32	-	+	PDLIM5	ENSG00000163110	ENST00000317968	1	intron	CTBP2	ENSG00000175029	ENST00000411419	-1	5UTRintron	2_GENES_OPP_ORIENTATION
HCC1599	2:70062616,2:70063858	57715610	2	70062523	70062812	2	21	11	2	+	-	GMCL1L	ENSG00000087338	ENST00000282570	1	intron	GMCL1L	ENSG00000087338	ENST00000282570	1	intron	1_GENE_SAME_PART_BOTH_BPTS
HCC1599	2:109021562,19:36015432	57715706	2	109021470	109021887	19	21	5	32	+	+	_	_	_	_	_	SBSN	ENSG00000189001	ENST00000452271	-1	UTRintron	1_GENE_ONE_BPT
HCC1599	1:5838271,6:43868736	57714705	1	5838013	5838368	6	21	10	32	-	+	ENSG00000236142	ENSG00000236142	ENST00000427662	1	intron	ENSG00000250581	ENSG00000250581	ENST00000504566	1	UTRintron	2_GENES_SAME_ORIENTATION
HCC1599	1:166064149,X:101369475	57715116	1	166064057	166064346	X	21	12	32	+	-	FAM78B	ENSG00000188859	ENST00000338353	-1	intron	_	_	_	_	_	1_GENE_ONE_BPT
HCC1599	8:116503890,8:116509851	57717795	8	116503790	116504104	8	21	5	2	+	-	TRPS1	ENSG00000104447	ENST00000395715	-1	intron	TRPS1	ENSG00000104447	ENST00000395715	-1	intron	1_GENE_SAME_PART_BOTH_BPTS
HCC1599	5:126126710,5:126131739	57716828	5	126126595	126126945	5	21	10	2	+	-	LMNB1	ENSG00000113368	ENST00000261366	1	intron	LMNB1	ENSG00000113368	ENST00000261366	1	intron	1_GENE_SAME_PART_BOTH_BPTS
HCC1599	5:167525760,12:24220637	57716892	5	167525652	167526028	12	21	16	32	+	-	ODZ2	ENSG00000145934	ENST00000403607	1	intron	_	_	_	_	_	1_GENE_ONE_BPT
HCC1599	6:163852122,6:163856743	57717284	6	163852029	163852350	6	21	11	2	+	-	QKI	ENSG00000112531	ENST00000361758	1	intron	QKI	ENSG00000112531	ENST00000361758	1	intron	1_GENE_SAME_PART_BOTH_BPTS
HCC1599	7:8396588,7:8397756	57717322	7	8396416	8396689	7	21	22	8	-	-	_	_	_	_	_	_	_	_	_	_	0_GENES
HCC1599	18:1152777,18:1154208	57719152	18	1152685	1153006	18	21	10	2	+	-	_	_	_	_	_	_	_	_	_	_	0_GENES
HCC1599	15:28916993,15:33248842	57718830	15	28916648	28917178	15	21	18	8	-	-	ENSG00000206149	ENSG00000206149	ENST00000382946	1	3UTRexon	FMN1	ENSG00000186031	ENST00000334528	-1	intron	2_GENES_SAME_ORIENTATION
HCC1599	15:28916993,15:33248842	57718830	15	28916648	28917178	15	21	18	8	-	-	ENSG00000248267	ENSG00000248267	ENST00000503380	1	UTRintron	FMN1	ENSG00000186031	ENST00000334528	-1	intron	2_GENES_SAME_ORIENTATION
HCC1599	3:191721853,3:191723018	57716374	3	191721753	191722102	3	20	12	2	+	-	_	_	_	_	_	_	_	_	_	_	0_GENES
HCC1599	9:86308503,9:86312577	57718021	9	86308407	86308740	9	20	12	2	+	-	UBQLN1	ENSG00000135018	ENST00000257468	-1	intron	UBQLN1	ENSG00000135018	ENST00000257468	-1	intron	1_GENE_SAME_PART_BOTH_BPTS
HCC1599	10:83843720,10:83848329	57718270	10	83843593	83844001	10	20	8	2	+	-	NRG3	ENSG00000185737	ENST00000372141	1	intron	NRG3	ENSG00000185737	ENST00000372141	1	intron	1_GENE_SAME_PART_BOTH_BPTS
HCC1599	13:30141352,13:30154957	57718705	13	30141257	30141644	13	20	13	2	+	-	SLC7A1	ENSG00000139514	ENST00000380752	-1	5UTRintron	SLC7A1	ENSG00000139514	ENST00000380752	-1	5UTRintron	1_GENE_SAME_PART_BOTH_BPTS
HCC1599	14:24439011,16:89587679	57718764	14	24438918	24439333	16	20	18	32	+	-	_	_	_	_	_	SPG7	ENSG00000197912	ENST00000341316	1	intron	1_GENE_ONE_BPT
HCC1599	2:102223679,13:38205499	57715682	2	102223580	102223894	13	20	9	32	+	+	_	_	_	_	_	_	_	_	_	_	0_GENES
HCC1599	1:24894003,1:24895248	57714768	1	24893910	24894267	1	20	13	2	+	-	C1orf130	ENSG00000184454	ENST00000374392	1	5UTRintron	C1orf130	ENSG00000184454	ENST00000374392	1	5UTRintron	1_GENE_SAME_PART_BOTH_BPTS
HCC1599	3:44082501,19:56696937	57716064	3	44082188	44082596	19	20	16	32	-	-	_	_	_	_	_	GALP	ENSG00000197487	ENST00000440823	1	3UTRexon	1_GENE_ONE_BPT
HCC1599	8:120662795,9:80085782	57717815	8	120662567	120662898	9	20	8	32	-	+	_	_	_	_	_	GNA14	ENSG00000156049	ENST00000341700	-1	intron	1_GENE_ONE_BPT
HCC1599	5:89938649,5:89941679	57716788	5	89938552	89938988	5	20	6	2	+	-	GPR98	ENSG00000164199	ENST00000405460	1	intron	GPR98	ENSG00000164199	ENST00000405460	1	intron	1_GENE_DIFF_PARTS_BOTH_BPTS
HCC1599	9:102629442,9:102637322	57718049	9	102629324	102629855	9	20	12	1	+	+	_	_	_	_	_	_	_	_	_	_	0_GENES
HCC1599	9:127274232,9:127274822	57718092	9	127274019	127274326	9	20	48	8	-	-	_	_	_	_	_	_	_	_	_	_	0_GENES
HCC1599	9:37628788,9:37629793	57717979	9	37628696	37629127	9	20	18	2	+	-	_	_	_	_	_	_	_	_	_	_	0_GENES
HCC1599	3:173895428,10:100224526	57716322	3	173895195	173895531	10	19	12	32	-	+	NLGN1	ENSG00000169760	ENST00000361589	1	intron	HPSE2	ENSG00000172987	ENST00000370552	-1	intron	2_GENES_OPP_ORIENTATION
HCC1599	7:112036240,7:112040132	57717478	7	112036148	112036529	7	19	12	2	+	-	ENSG00000226851	ENSG00000226851	ENST00000431064	-1	UTRintron	ENSG00000226851	ENSG00000226851	ENST00000431064	-1	UTRintron	1_GENE_DIFF_PARTS_BOTH_BPTS
HCC1599	12:8376677,12:34683389	57718523	12	8376520	8376768	12	19	6	8	-	-	FAM90A1	ENSG00000171847	ENST00000307435	-1	exon	_	_	_	_	_	1_GENE_ONE_BPT
HCC1599	15:84092097,15:86846465	57718894	15	84091975	84092356	15	19	28	2	+	-	_	_	_	_	_	AGBL1	ENSG00000166748	ENST00000389298	1	intron	1_GENE_ONE_BPT
HCC1599	4:95484158,10:126768818	57716523	4	95484051	95484427	10	19	15	32	+	-	PDLIM5	ENSG00000163110	ENST00000317968	1	intron	CTBP2	ENSG00000175029	ENST00000411419	-1	5UTRintron	2_GENES_OPP_ORIENTATION
HCC1599	2:109018626,2:109020766	57715705	2	109018398	109018727	2	19	12	8	-	-	_	_	_	_	_	_	_	_	_	_	0_GENES
HCC1599	11:37188940,11:37189847	57718388	11	37188836	37189250	11	19	28	2	+	-	_	_	_	_	_	_	_	_	_	_	0_GENES
HCC1599	11:47575482,11:47587400	57718403	11	47575388	47575755	11	19	10	2	+	-	_	_	_	_	_	PTPMT1	ENSG00000110536	ENST00000326674	1	intron	1_GENE_ONE_BPT
HCC1599	11:129347489,16:28579035	57718500	11	129347377	129347772	16	19	14	32	+	+	_	_	_	_	_	CCDC101	ENSG00000176476	ENST00000317058	1	5UTRintron	1_GENE_ONE_BPT
HCC1599	1:53188134,1:53197853	57714850	1	53188038	53188394	1	19	8	1	+	+	_	_	_	_	_	ZYG11B	ENSG00000162378	ENST00000294353	1	intron	1_GENE_ONE_BPT
HCC1599	1:165815060,1:165824772	57715113	1	165814958	165815299	1	19	9	2	+	-	UCK2	ENSG00000143179	ENST00000367879	1	intron	UCK2	ENSG00000143179	ENST00000367879	1	intron	1_GENE_SAME_PART_BOTH_BPTS
HCC1599	6:41949726,6:41952099	57717027	6	41949631	41949969	6	19	9	2	+	-	CCND3	ENSG00000112576	ENST00000372988	-1	5UTRintron	CCND3	ENSG00000112576	ENST00000372988	-1	5UTRintron	1_GENE_SAME_PART_BOTH_BPTS
HCC1599	5:106798317,5:106811097	57716802	5	106798225	106798652	5	19	15	2	+	-	EFNA5	ENSG00000184349	ENST00000333274	-1	intron	EFNA5	ENSG00000184349	ENST00000333274	-1	intron	1_GENE_SAME_PART_BOTH_BPTS
HCC1599	7:75684445,8:102416036	57717417	7	75684278	75684542	8	19	5	32	-	-	MDH2	ENSG00000146701	ENST00000315758	1	intron	_	_	_	_	_	1_GENE_ONE_BPT
HCC1599	7:112013916,8:108540646	57717476	7	112013789	112014123	8	19	10	32	+	-	ENSG00000232922	ENSG00000232922	ENST00000440466	-1	UTRexon	_	_	_	_	_	1_GENE_ONE_BPT
HCC1599	3:181421093,3:182309691	57716349	3	181421002	181421327	3	19	22	2	+	-	SOX2OT	ENSG00000242808	ENST00000466034	1	UTRintron	_	_	_	_	_	1_GENE_ONE_BPT
HCC1599	14:24439026,16:89489137	57718765	14	24438735	24439134	16	18	15	32	-	+	_	_	_	_	_	ANKRD11	ENSG00000167522	ENST00000301030	-1	5UTRintron	1_GENE_ONE_BPT
HCC1599	15:84092135,15:86846465	57718893	15	84091841	84092233	15	18	35	8	-	-	_	_	_	_	_	AGBL1	ENSG00000166748	ENST00000389298	1	intron	1_GENE_ONE_BPT
HCC1599	1:199227137,3:109794546	57715218	1	199227037	199227368	3	18	8	32	+	+	ENSG00000231718	ENSG00000231718	ENST00000452199	1	UTRintron	_	_	_	_	_	1_GENE_ONE_BPT
HCC1599	19:13152295,19:13162877	57719253	19	13152194	13152572	19	18	13	2	+	-	NFIX	ENSG00000008441	ENST00000360105	1	intron	NFIX	ENSG00000008441	ENST00000360105	1	intron	1_GENE_SAME_PART_BOTH_BPTS
HCC1599	3:109751472,3:109753634	57716162	3	109751374	109751767	3	18	7	2	+	-	_	_	_	_	_	_	_	_	_	_	0_GENES
HCC1599	6:17696350,6:17697146	57716945	6	17696259	17696698	6	18	10	2	+	-	NUP153	ENSG00000124789	ENST00000262077	-1	intron	NUP153	ENSG00000124789	ENST00000262077	-1	intron	1_GENE_SAME_PART_BOTH_BPTS
HCC1599	5:138641674,5:138642504	57716846	5	138641579	138642018	5	18	12	2	+	-	SNHG4	ENSG00000015479	ENST00000361059	1	5UTRintron	SNHG4	ENSG00000015479	ENST00000361059	1	5UTRintron	1_GENE_SAME_PART_BOTH_BPTS
HCC1599	1:165812695,1:234606035	57715112	1	165812579	165812980	1	18	7	2	+	-	UCK2	ENSG00000143179	ENST00000367879	1	intron	TARBP1	ENSG00000059588	ENST00000040877	-1	intron	2_GENES_OPP_ORIENTATION
HCC1599	9:37138002,16:74957987	57717977	9	37137804	37138095	16	17	9	32	-	+	ZCCHC7	ENSG00000147905	ENST00000336755	1	intron	WDR59	ENSG00000103091	ENST00000262144	-1	intron	2_GENES_OPP_ORIENTATION
HCC1599	15:86846331,15:86846708	57718900	15	86846239	86846652	15	17	12	1	+	+	AGBL1	ENSG00000166748	ENST00000421325	1	intron	AGBL1	ENSG00000166748	ENST00000421325	1	intron	1_GENE_SAME_PART_BOTH_BPTS
HCC1599	2:109017244,2:109267079	57715702	2	109017002	109017360	2	17	6	8	-	-	_	_	_	_	_	LIMS1	ENSG00000169756	ENST00000393310	1	5UTRintron	1_GENE_ONE_BPT
HCC1599	3:23708223,3:23712455	57716009	3	23708119	23708557	3	17	24	2	+	-	_	_	_	_	_	_	_	_	_	_	0_GENES
HCC1599	3:23709408,3:23711467	57716011	3	23709314	23709651	3	17	8	1	+	+	_	_	_	_	_	_	_	_	_	_	0_GENES
HCC1599	8:31472598,8:100808347	57717588	8	31472283	31472685	8	17	8	8	-	-	_	_	_	_	_	VPS13B	ENSG00000132549	ENST00000358544	1	intron	1_GENE_ONE_BPT
HCC1599	8:53113337,13:30557037	57717643	8	53113237	53113696	13	17	9	32	+	+	ST18	ENSG00000147488	ENST00000276480	-1	intron	_	_	_	_	_	1_GENE_ONE_BPT
HCC1599	8:124708888,8:124765848	57717842	8	124708784	124709220	8	17	6	2	+	-	ANXA13	ENSG00000104537	ENST00000262219	-1	intron	_	_	_	_	_	1_GENE_ONE_BPT
HCC1599	5:16861254,8:109154682	57716680	5	16860946	16861352	8	17	13	32	-	+	MYO10	ENSG00000145555	ENST00000507288	-1	intron	_	_	_	_	_	1_GENE_ONE_BPT
HCC1599	5:56127247,5:56134970	57716753	5	56127113	56127478	5	17	10	2	+	-	MAP3K1	ENSG00000095015	ENST00000399503	1	intron	MAP3K1	ENSG00000095015	ENST00000399503	1	intron	1_GENE_SAME_PART_BOTH_BPTS
HCC1599	5:83959067,5:83959772	57716781	5	83958779	83959190	5	17	19	2	+	-	_	_	_	_	_	_	_	_	_	_	0_GENES
HCC1599	6:66161478,6:66164867	57717082	6	66161176	66161586	6	17	12	8	-	-	EYS	ENSG00000188107	ENST00000370618	-1	intron	EYS	ENSG00000188107	ENST00000370618	-1	intron	1_GENE_SAME_PART_BOTH_BPTS
HCC1599	7:84260988,7:84261874	57717423	7	84260887	84261275	7	17	19	2	+	-	_	_	_	_	_	_	_	_	_	_	0_GENES
HCC1599	9:81364033,9:81364778	57718016	9	81363767	81364140	9	17	9	8	-	-	_	_	_	_	_	_	_	_	_	_	0_GENES
HCC1599	19:35068544,19:41113794	57719356	19	35068435	35068833	19	16	6	2	+	-	_	_	_	_	_	LTBP4	ENSG00000090006	ENST00000396819	1	intron	1_GENE_ONE_BPT
HCC1599	7:148557324,7:148571441	57717529	7	148557222	148557657	7	16	19	2	+	-	EZH2	ENSG00000106462	ENST00000320356	-1	5UTRintron	EZH2	ENSG00000106462	ENST00000320356	-1	5UTRintron	1_GENE_SAME_PART_BOTH_BPTS
HCC1599	14:73955329,14:73958193	57718799	14	73955239	73955819	14	16	14	2	+	-	HEATR4	ENSG00000187105	ENST00000334988	-1	intron	HEATR4	ENSG00000187105	ENST00000334988	-1	intron	1_GENE_SAME_PART_BOTH_BPTS
HCC1599	2:106412683,2:110282900	57715699	2	106412583	106412934	2	16	13	2	+	-	NCK2	ENSG00000071051	ENST00000451463	1	5UTRintron	_	_	_	_	_	1_GENE_ONE_BPT
HCC1599	2:109112675,2:109117958	57715710	2	109112583	109112960	2	16	12	2	+	-	GCC2	ENSG00000135968	ENST00000309863	1	intron	GCC2	ENSG00000135968	ENST00000309863	1	intron	1_GENE_DIFF_PARTS_BOTH_BPTS
HCC1599	2:115393178,2:135155408	57715735	2	115393089	115393511	2	16	13	2	+	-	DPP10	ENSG00000175497	ENST00000410059	1	intron	MGAT5	ENSG00000152127	ENST00000281923	1	intron	2_GENES_SAME_ORIENTATION
HCC1599	19:30561793,19:30566046	57719293	19	30561542	30561953	19	16	17	8	-	-	_	_	_	_	_	_	_	_	_	_	0_GENES
HCC1599	1:182944759,1:187611309	57715164	1	182944479	182944872	1	16	8	8	-	-	_	_	_	_	_	C1orf99	ENSG00000230426	ENST00000429725	1	UTRexon	1_GENE_ONE_BPT
HCC1599	1:24894819,11:73223217	57714771	1	24894623	24894938	11	16	13	32	-	+	C1orf130	ENSG00000184454	ENST00000374392	1	5UTRintron	FAM168A	ENSG00000054965	ENST00000356467	-1	5UTRintron	2_GENES_OPP_ORIENTATION
HCC1599	8:25465918,8:25467839	57717574	8	25465815	25466228	8	16	4	2	+	-	_	_	_	_	_	_	_	_	_	_	0_GENES
HCC1599	8:135928027,11:134882685	57717890	8	135927927	135928309	11	16	6	32	+	-	_	_	_	_	_	_	_	_	_	_	0_GENES
HCC1599	4:35051000,14:29287346	57716442	4	35050703	35051099	14	16	8	32	-	-	_	_	_	_	_	_	_	_	_	_	0_GENES
HCC1599	4:186620065,10:124511343	57716641	4	186619941	186620447	10	16	13	32	+	-	SORBS2	ENSG00000154556	ENST00000431808	-1	5UTRintron	ENSG00000176584	ENSG00000176584	ENST00000439464	1	UTRintron	2_GENES_OPP_ORIENTATION
HCC1599	5:26099320,5:28008411	57716697	5	26099119	26099435	5	16	9	8	-	-	_	_	_	_	_	_	_	_	_	_	0_GENES
HCC1599	5:106844281,5:106934883	57716803	5	106844177	106844656	5	16	12	2	+	-	EFNA5	ENSG00000184349	ENST00000333274	-1	intron	EFNA5	ENSG00000184349	ENST00000333274	-1	intron	1_GENE_SAME_PART_BOTH_BPTS
HCC1599	7:112424351,7:112432180	57717480	7	112424256	112424746	7	16	9	1	+	+	TMEM168	ENSG00000146802	ENST00000454074	-1	exon	_	_	_	_	_	1_GENE_ONE_BPT
HCC1599	2:60667748,2:170479172	57715563	2	60667441	60667877	2	15	15	8	-	-	_	_	_	_	_	PPIG	ENSG00000138398	ENST00000260970	1	intron	1_GENE_ONE_BPT
HCC1599	11:101332627,11:101334482	57718473	11	101332503	101332848	11	15	8	2	+	-	TRPC6	ENSG00000137672	ENST00000344327	-1	intron	TRPC6	ENSG00000137672	ENST00000344327	-1	intron	1_GENE_SAME_PART_BOTH_BPTS
HCC1599	1:144998765,17:42959101	57715015	1	144998672	144999142	17	15	15	32	+	+	PDE4DIP	ENSG00000178104	ENST00000369348	-1	intron	EFTUD2	ENSG00000108883	ENST00000262414	-1	intron	2_GENES_OPP_ORIENTATION
HCC1599	2:212412487,2:212626952	57715898	2	212412395	212412736	2	15	10	2	+	-	ERBB4	ENSG00000178568	ENST00000436443	-1	intron	ERBB4	ENSG00000178568	ENST00000436443	-1	intron	1_GENE_DIFF_PARTS_BOTH_BPTS
HCC1599	3:23710777,3:23711468	57716013	3	23710676	23711037	3	15	18	2	+	-	_	_	_	_	_	_	_	_	_	_	0_GENES
HCC1599	8:18532560,8:18543065	57717564	8	18532466	18532805	8	15	9	2	+	-	PSD3	ENSG00000156011	ENST00000327040	-1	intron	PSD3	ENSG00000156011	ENST00000327040	-1	intron	1_GENE_SAME_PART_BOTH_BPTS
HCC1599	8:53113058,8:53113361	57717641	8	53112683	53113153	8	15	26	8	-	-	ST18	ENSG00000147488	ENST00000276480	-1	intron	ST18	ENSG00000147488	ENST00000276480	-1	intron	1_GENE_SAME_PART_BOTH_BPTS
HCC1599	3:49421481,3:49433502	57716087	3	49421360	49421764	3	15	9	2	+	-	RHOA	ENSG00000067560	ENST00000418115	-1	5UTRintron	RHOA	ENSG00000067560	ENST00000418115	-1	5UTRintron	1_GENE_SAME_PART_BOTH_BPTS
HCC1599	3:157259930,3:157260420	57716280	3	157259714	157260025	3	15	30	8	-	-	_	_	_	_	_	_	_	_	_	_	0_GENES
HCC1599	9:2005110,19:34115846	57717928	9	2005014	2005363	19	15	7	32	+	-	_	_	_	_	_	CHST8	ENSG00000124302	ENST00000438847	1	5UTRintron	1_GENE_ONE_BPT
HCC1599	4:39711797,4:39714437	57716452	4	39711706	39712002	4	15	9	2	+	-	UBE2K	ENSG00000078140	ENST00000445950	1	intron	UBE2K	ENSG00000078140	ENST00000445950	1	intron	1_GENE_SAME_PART_BOTH_BPTS
HCC1599	4:55548531,4:55588048	57716479	4	55548413	55548699	4	15	4	2	+	-	KIT	ENSG00000157404	ENST00000412167	1	intron	KIT	ENSG00000157404	ENST00000412167	1	intron	1_GENE_DIFF_PARTS_BOTH_BPTS
HCC1599	5:16830821,5:16924228	57716678	5	16830712	16831044	5	15	11	2	+	-	MYO10	ENSG00000145555	ENST00000427430	-1	intron	MYO10	ENSG00000145555	ENST00000427430	-1	intron	1_GENE_DIFF_PARTS_BOTH_BPTS
HCC1599	5:16830821,5:16924228	57716678	5	16830712	16831044	5	15	11	2	+	-	MYO10	ENSG00000145555	ENST00000502436	-1	intron	MYO10	ENSG00000145555	ENST00000502436	-1	intron	1_GENE_SAME_PART_BOTH_BPTS
HCC1599	7:70170797,7:70239850	57717410	7	70170660	70171048	7	15	19	2	+	-	AUTS2	ENSG00000158321	ENST00000342771	1	intron	AUTS2	ENSG00000158321	ENST00000342771	1	intron	1_GENE_DIFF_PARTS_BOTH_BPTS
HCC1599	7:104634279,7:104641529	57717468	7	104634189	104634516	7	15	9	2	+	-	ENSG00000228393	ENSG00000228393	ENST00000450686	-1	UTRintron	ENSG00000228393	ENSG00000228393	ENST00000450686	-1	UTRintron	1_GENE_SAME_PART_BOTH_BPTS
HCC1599	12:99790636,12:99976652	57718639	12	99790542	99790968	12	15	11	2	+	-	ANKS1B	ENSG00000185046	ENST00000329257	-1	intron	ANKS1B	ENSG00000185046	ENST00000329257	-1	intron	1_GENE_DIFF_PARTS_BOTH_BPTS
HCC1599	9:23798291,9:23815077	57717963	9	23798194	23798496	9	14	6	2	+	-	ELAVL2	ENSG00000107105	ENST00000397312	-1	5UTRintron	ELAVL2	ENSG00000107105	ENST00000397312	-1	5UTRintron	1_GENE_SAME_PART_BOTH_BPTS
HCC1599	X:84456753,X:84474539	57719585	X	84456651	84456910	X	14	9	2	+	-	_	_	_	_	_	ENSG00000235461	ENSG00000235461	ENST00000443247	1	UTRexon	1_GENE_ONE_BPT
HCC1599	15:32940111,19:13292212	57718840	15	32939826	32940221	19	14	15	32	-	+	SCG5	ENSG00000166922	ENST00000413748	1	intron	_	_	_	_	_	1_GENE_ONE_BPT
HCC1599	2:60667613,2:170480513	57715564	2	60667511	60667918	2	14	9	2	+	-	_	_	_	_	_	PPIG	ENSG00000138398	ENST00000260970	1	intron	1_GENE_ONE_BPT
HCC1599	2:110258433,2:110259767	57715726	2	110258304	110258736	2	14	7	1	+	+	SH3RF3	ENSG00000172985	ENST00000309415	1	intron	SH3RF3	ENSG00000172985	ENST00000444352	1	3UTRexon	1_GENE_DIFF_PARTS_BOTH_BPTS
HCC1599	2:32467614,6:19233111	57715458	2	32467520	32467852	6	14	7	32	+	-	NLRC4	ENSG00000091106	ENST00000404025	-1	intron	ENSG00000196333	ENSG00000196333	ENST00000358740	1	3UTRintron	2_GENES_OPP_ORIENTATION
HCC1599	8:116481336,8:116644714	57717794	8	116481217	116481664	8	14	11	2	+	-	TRPS1	ENSG00000104447	ENST00000395715	-1	intron	TRPS1	ENSG00000104447	ENST00000395715	-1	5UTRintron	1_GENE_DIFF_PARTS_BOTH_BPTS
HCC1599	5:6726558,5:6840484	57716665	5	6726461	6726859	5	14	5	2	+	-	PAPD7	ENSG00000112941	ENST00000230859	1	5UTRintron	_	_	_	_	_	1_GENE_ONE_BPT
HCC1599	5:20461530,5:20462204	57716684	5	20461426	20461748	5	14	20	2	+	-	CDH18	ENSG00000145526	ENST00000507958	-1	5UTRintron	CDH18	ENSG00000145526	ENST00000507958	-1	5UTRintron	1_GENE_SAME_PART_BOTH_BPTS
HCC1599	6:10537114,6:10573487	57716939	6	10537018	10537403	6	14	14	2	+	-	GCNT2	ENSG00000111846	ENST00000379597	1	intron	GCNT2	ENSG00000111846	ENST00000379597	1	intron	1_GENE_SAME_PART_BOTH_BPTS
HCC1599	6:70475915,X:147880886	57717095	6	70475782	70476245	X	14	4	32	+	-	LMBRD1	ENSG00000168216	ENST00000370577	-1	intron	AFF2	ENSG00000155966	ENST00000370460	1	intron	2_GENES_OPP_ORIENTATION
HCC1599	7:4727788,7:4810463	57717307	7	4727687	4728010	7	14	11	1	+	+	FOXK1	ENSG00000164916	ENST00000328914	1	intron	FOXK1	ENSG00000164916	ENST00000328914	1	3UTRexon	1_GENE_DIFF_PARTS_BOTH_BPTS
HCC1599	9:134303831,9:134305268	57718121	9	134303704	134304044	9	14	9	2	+	-	BAT2L1	ENSG00000130723	ENST00000405995	1	5UTRintron	BAT2L1	ENSG00000130723	ENST00000405995	1	5UTRintron	1_GENE_SAME_PART_BOTH_BPTS
HCC1599	9:31285864,9:31287547	57717969	9	31285735	31286153	9	14	10	2	+	-	_	_	_	_	_	_	_	_	_	_	0_GENES
HCC1599	10:82383040,10:82384134	57718269	10	82382906	82383254	10	13	6	2	+	-	SH2D4B	ENSG00000178217	ENST00000339284	1	intron	SH2D4B	ENSG00000178217	ENST00000339284	1	intron	1_GENE_SAME_PART_BOTH_BPTS
HCC1599	16:54683392,16:54698928	57718972	16	54683285	54683558	16	13	14	2	+	-	ENSG00000234908	ENSG00000234908	ENST00000414611	1	intron	_	_	_	_	_	1_GENE_ONE_BPT
HCC1599	16:68568546,16:68582943	57718982	16	68568380	68568819	16	13	10	2	+	-	_	_	_	_	_	ZFP90	ENSG00000184939	ENST00000398253	1	intron	1_GENE_ONE_BPT
HCC1599	17:1286435,17:1288193	57719017	17	1286335	1286685	17	13	7	2	+	-	YWHAE	ENSG00000108953	ENST00000264335	-1	intron	YWHAE	ENSG00000108953	ENST00000264335	-1	intron	1_GENE_SAME_PART_BOTH_BPTS
HCC1599	11:76142428,11:76566172	57718443	11	76142309	76142755	11	13	6	1	+	+	_	_	_	_	_	_	_	_	_	_	0_GENES
HCC1599	11:108785607,11:108820898	57718481	11	108785508	108785756	11	13	7	2	+	-	DDX10	ENSG00000178105	ENST00000322536	1	intron	_	_	_	_	_	1_GENE_ONE_BPT
HCC1599	11:129073537,16:28579129	57718499	11	129073220	129073669	16	13	11	32	-	-	_	_	_	_	_	CCDC101	ENSG00000176476	ENST00000317058	1	5UTRintron	1_GENE_ONE_BPT
HCC1599	1:156726538,1:156736322	57715071	1	156726434	156726866	1	13	9	1	+	+	HDGF	ENSG00000143321	ENST00000465180	-1	UTRintron	PRCC	ENSG00000143294	ENST00000491853	1	UTRintron	2_GENES_SAME_ORIENTATION
HCC1599	1:195285413,2:237376417	57715201	1	195285150	195285509	2	13	13	32	-	+	_	_	_	_	_	IQCA1	ENSG00000132321	ENST00000409907	-1	intron	1_GENE_ONE_BPT
HCC1599	1:5837836,1:5838277	57714703	1	5837742	5837988	1	13	6	1	+	+	ENSG00000236142	ENSG00000236142	ENST00000427662	1	intron	ENSG00000236142	ENSG00000236142	ENST00000427662	1	intron	1_GENE_SAME_PART_BOTH_BPTS
HCC1599	1:83101377,1:94283823	57714909	1	83101124	83101488	1	13	12	8	-	-	_	_	_	_	_	BCAR3	ENSG00000137936	ENST00000370244	-1	5UTRintron	1_GENE_ONE_BPT
HCC1599	2:180077988,2:180092903	57715859	2	180077886	180078246	2	13	12	2	+	-	SESTD1	ENSG00000187231	ENST00000428443	-1	5UTRintron	SESTD1	ENSG00000187231	ENST00000428443	-1	5UTRintron	1_GENE_SAME_PART_BOTH_BPTS
HCC1599	3:23710781,3:79286744	57716014	3	23710474	23710877	3	13	5	8	-	-	_	_	_	_	_	ROBO1	ENSG00000169855	ENST00000464233	-1	intron	1_GENE_ONE_BPT
HCC1599	5:19013705,9:81364749	57716681	5	19013331	19013803	9	13	7	32	-	+	ENSG00000249174	ENSG00000249174	ENST00000504827	-1	UTRintron	_	_	_	_	_	1_GENE_ONE_BPT
HCC1599	5:24498091,5:24499016	57716696	5	24497996	24498344	5	13	3	2	+	-	CDH10	ENSG00000040731	ENST00000264463	-1	intron	CDH10	ENSG00000040731	ENST00000264463	-1	intron	1_GENE_DIFF_PARTS_BOTH_BPTS
HCC1599	6:114286983,6:114287760	57717170	6	114286880	114287186	6	13	4	2	+	-	HDAC2	ENSG00000196591	ENST00000398283	-1	intron	HDAC2	ENSG00000196591	ENST00000398283	-1	intron	1_GENE_SAME_PART_BOTH_BPTS
HCC1599	7:4727785,7:4810209	57717306	7	4727508	4727893	7	13	4	8	-	-	FOXK1	ENSG00000164916	ENST00000328914	1	intron	FOXK1	ENSG00000164916	ENST00000328914	1	3UTRexon	1_GENE_DIFF_PARTS_BOTH_BPTS
HCC1599	9:91267817,12:79734428	57718030	9	91267573	91267975	12	13	11	32	-	+	_	_	_	_	_	SYT1	ENSG00000067715	ENST00000457153	1	intron	1_GENE_ONE_BPT
HCC1599	10:126770865,10:126839343	57718315	10	126770754	126771258	10	13	4	2	+	-	CTBP2	ENSG00000175029	ENST00000411419	-1	5UTRintron	CTBP2	ENSG00000175029	ENST00000411419	-1	5UTRintron	1_GENE_DIFF_PARTS_BOTH_BPTS
HCC1599	9:36913631,9:36919405	57717976	9	36913529	36913834	9	12	8	2	+	-	PAX5	ENSG00000196092	ENST00000358127	-1	intron	PAX5	ENSG00000196092	ENST00000358127	-1	intron	1_GENE_SAME_PART_BOTH_BPTS
HCC1599	X:115995435,X:115997914	57719617	X	115995344	115995648	X	12	4	2	+	-	_	_	_	_	_	_	_	_	_	_	0_GENES
HCC1599	16:13197785,16:13200392	57718942	16	13197691	13198086	16	12	8	2	+	-	SHISA9	ENSG00000237515	ENST00000424107	1	intron	SHISA9	ENSG00000237515	ENST00000424107	1	intron	1_GENE_SAME_PART_BOTH_BPTS
HCC1599	17:1248110,17:1293373	57719016	17	1248001	1248432	17	12	10	2	+	-	YWHAE	ENSG00000108953	ENST00000264335	-1	3UTRexon	YWHAE	ENSG00000108953	ENST00000264335	-1	intron	1_GENE_DIFF_PARTS_BOTH_BPTS
HCC1599	17:27111737,17:27113269	57719040	17	27111642	27112089	17	12	5	2	+	-	C17orf63	ENSG00000173065	ENST00000452648	-1	5UTRintron	C17orf63	ENSG00000173065	ENST00000452648	-1	5UTRintron	1_GENE_SAME_PART_BOTH_BPTS
HCC1599	2:43985048,2:43986274	57715494	2	43984952	43985268	2	12	4	1	+	+	PLEKHH2	ENSG00000152527	ENST00000282406	1	intron	PLEKHH2	ENSG00000152527	ENST00000282406	1	intron	1_GENE_DIFF_PARTS_BOTH_BPTS
HCC1599	19:29552831,19:40033873	57719283	19	29552639	29553053	19	12	10	2	+	-	_	_	_	_	_	_	_	_	_	_	0_GENES
HCC1599	1:146844538,1:146845249	57715024	1	146844441	146844734	1	12	12	2	+	-	_	_	_	_	_	_	_	_	_	_	0_GENES
HCC1599	2:216554913,2:216559586	57715903	2	216554807	216555137	2	12	7	2	+	-	ENSG00000237525	ENSG00000237525	ENST00000417485	1	UTRintron	ENSG00000235770	ENSG00000235770	ENST00000445174	-1	UTRintron	2_GENES_OPP_ORIENTATION
HCC1599	8:124013202,8:124052006	57717838	8	124013090	124013527	8	12	6	2	+	-	_	_	_	_	_	DERL1	ENSG00000136986	ENST00000259512	-1	intron	1_GENE_ONE_BPT
HCC1599	7:90298580,9:123811818	57717431	7	90298470	90298812	9	12	3	32	+	-	CDK14	ENSG00000058091	ENST00000449528	1	5UTRintron	C5	ENSG00000106804	ENST00000223642	-1	intron	2_GENES_OPP_ORIENTATION
HCC1599	7:90298580,9:123811818	57717431	7	90298470	90298812	9	12	3	32	+	-	CDK14	ENSG00000058091	ENST00000380050	1	intron	C5	ENSG00000106804	ENST00000223642	-1	intron	2_GENES_OPP_ORIENTATION
HCC1599	7:90298580,9:123811818	57717431	7	90298470	90298812	9	12	3	32	+	-	CDK14	ENSG00000058091	ENST00000484035	1	UTRintron	C5	ENSG00000106804	ENST00000223642	-1	intron	2_GENES_OPP_ORIENTATION
HCC1599	7:112013260,8:109191843	57717477	7	112013003	112013406	8	12	13	32	-	-	ENSG00000230999	ENSG00000230999	ENST00000449817	1	UTRexon	_	_	_	_	_	1_GENE_ONE_BPT
HCC1599	9:91267873,12:79734384	57718031	9	91267758	91268153	12	12	11	32	+	-	_	_	_	_	_	SYT1	ENSG00000067715	ENST00000457153	1	intron	1_GENE_ONE_BPT
HCC1599	X:41014755,X:41016324	57719570	X	41014659	41015047	X	12	8	2	+	-	USP9X	ENSG00000124486	ENST00000324545	1	intron	USP9X	ENSG00000124486	ENST00000324545	1	intron	1_GENE_SAME_PART_BOTH_BPTS
HCC1599	11:34395438,11:34396626	57718383	11	34395345	34395708	11	11	5	2	+	-	_	_	_	_	_	_	_	_	_	_	0_GENES
HCC1599	11:76562771,11:76564694	57718451	11	76562607	76562939	11	11	9	2	+	-	_	_	_	_	_	_	_	_	_	_	0_GENES
HCC1599	1:187611005,1:194715774	57715183	1	187610586	187611102	1	11	3	8	-	-	C1orf99	ENSG00000230426	ENST00000429725	1	UTRexon	_	_	_	_	_	1_GENE_ONE_BPT
HCC1599	1:199091417,2:227199080	57715217	1	199091174	199091517	2	11	25	32	-	+	_	_	_	_	_	_	_	_	_	_	0_GENES
HCC1599	2:170479171,2:170480296	57715835	2	170479023	170479426	2	11	3	2	+	-	PPIG	ENSG00000138398	ENST00000260970	1	intron	PPIG	ENSG00000138398	ENST00000260970	1	intron	1_GENE_SAME_PART_BOTH_BPTS
HCC1599	8:23817489,8:23936091	57717571	8	23817381	23817814	8	11	4	2	+	-	_	_	_	_	_	_	_	_	_	_	0_GENES
HCC1599	8:56726433,8:56740909	57717653	8	56726330	56726645	8	11	7	1	+	+	TGS1	ENSG00000137574	ENST00000260129	1	intron	_	_	_	_	_	1_GENE_ONE_BPT
HCC1599	3:61022988,3:61026461	57716112	3	61022876	61023394	3	11	4	2	+	-	FHIT	ENSG00000189283	ENST00000492590	-1	5UTRintron	FHIT	ENSG00000189283	ENST00000492590	-1	5UTRintron	1_GENE_SAME_PART_BOTH_BPTS
HCC1599	4:39518658,4:39529116	57716450	4	39518557	39518992	4	11	7	2	+	-	UGDH	ENSG00000109814	ENST00000316423	-1	intron	UGDH	ENSG00000109814	ENST00000316423	-1	5UTRexon	1_GENE_DIFF_PARTS_BOTH_BPTS
HCC1599	5:4278812,5:16335170	57716663	5	4278717	4279115	5	11	9	2	+	-	ENSG00000231291	ENSG00000231291	ENST00000435588	1	UTRintron	_	_	_	_	_	1_GENE_ONE_BPT
HCC1599	6:143042249,11:129279997	57717227	6	143042146	143042580	11	11	4	32	+	-	_	_	_	_	_	BARX2	ENSG00000043039	ENST00000281437	1	intron	1_GENE_ONE_BPT
HCC1599	6:103792504,6:103797957	57717144	6	103792400	103792704	6	11	3	2	+	-	_	_	_	_	_	_	_	_	_	_	0_GENES
HCC1599	7:75833662,8:102416291	57717418	7	75833554	75833889	8	11	3	32	+	+	SRRM3	ENSG00000177679	ENST00000326382	1	5UTRintron	_	_	_	_	_	1_GENE_ONE_BPT
HCC1599	18:37216625,18:37233986	57719191	18	37216410	37216907	18	11	9	2	+	-	ENSG00000249862	ENSG00000249862	ENST00000510201	-1	UTRintron	ENSG00000249862	ENSG00000249862	ENST00000510201	-1	UTRintron	1_GENE_SAME_PART_BOTH_BPTS
HCC1599	16:76677986,16:76723485	57718993	16	76677834	76678316	16	11	6	2	+	-	ENSG00000250514	ENSG00000250514	ENST00000512279	1	UTRintron	_	_	_	_	_	1_GENE_ONE_BPT
HCC1599	9:23737632,9:23789504	57717961	9	23737541	23737953	9	10	9	2	+	-	ELAVL2	ENSG00000107105	ENST00000380117	-1	intron	ELAVL2	ENSG00000107105	ENST00000380117	-1	5UTRintron	1_GENE_DIFF_PARTS_BOTH_BPTS
HCC1599	14:31141391,14:31141970	57718768	14	31141299	31141665	14	10	20	2	+	-	SCFD1	ENSG00000092108	ENST00000458591	1	intron	ENSG00000249037	ENSG00000249037	ENST00000421551	1	intron	2_GENES_SAME_ORIENTATION
HCC1599	14:31141391,14:31141970	57718768	14	31141299	31141665	14	10	20	2	+	-	SCFD1	ENSG00000092108	ENST00000458591	1	intron	SCFD1	ENSG00000092108	ENST00000458591	1	intron	1_GENE_SAME_PART_BOTH_BPTS
HCC1599	2:105428428,2:109251244	57715690	2	105428333	105428738	2	10	3	2	+	-	ENSG00000233639	ENSG00000233639	ENST00000413121	-1	UTRintron	LIMS1	ENSG00000169756	ENST00000393310	1	5UTRintron	2_GENES_OPP_ORIENTATION
HCC1599	2:109018591,2:110322222	57715703	2	109018389	109018909	2	10	8	2	+	-	_	_	_	_	_	SEPT10	ENSG00000186522	ENST00000397714	-1	intron	1_GENE_ONE_BPT
HCC1599	2:109110221,2:110322406	57715709	2	109110095	109110343	2	10	8	1	+	+	GCC2	ENSG00000135968	ENST00000309863	1	intron	SEPT10	ENSG00000186522	ENST00000397712	-1	intron	2_GENES_SAME_ORIENTATION
HCC1599	2:117408131,19:52530937	57715743	2	117408012	117408442	19	10	12	32	+	-	_	_	_	_	_	ZNF614	ENSG00000142556	ENST00000270649	-1	5UTRintron	1_GENE_ONE_BPT
HCC1599	11:76438688,11:76565715	57718445	11	76438353	76438788	11	10	3	8	-	-	_	_	_	_	_	_	_	_	_	_	0_GENES
HCC1599	19:15425201,19:15426787	57719260	19	15425086	15425484	19	10	6	2	+	-	_	_	_	_	_	_	_	_	_	_	0_GENES
HCC1599	1:156067163,2:106050846	57715066	1	156067041	156067513	2	10	4	32	+	-	LMNA	ENSG00000160789	ENST00000368301	1	5UTRintron	FHL2	ENSG00000115641	ENST00000393352	-1	5UTRintron	2_GENES_OPP_ORIENTATION
HCC1599	1:762621,4:122893846	57714691	1	762428	762717	4	10	3	32	-	+	NCRNA00115	ENSG00000225880	ENST00000473798	-1	UTRexon	_	_	_	_	_	1_GENE_ONE_BPT
HCC1599	1:24468591,1:224095104	57714762	1	24468469	24468849	1	10	3	2	+	-	IL22RA1	ENSG00000142677	ENST00000270800	-1	intron	_	_	_	_	_	1_GENE_ONE_BPT
HCC1599	8:31646494,8:31702227	57717589	8	31646390	31646781	8	10	4	1	+	+	NRG1	ENSG00000157168	ENST00000405606	1	intron	NRG1	ENSG00000157168	ENST00000405606	1	intron	1_GENE_SAME_PART_BOTH_BPTS
HCC1599	8:51854562,8:51856028	57717638	8	51854448	51854872	8	10	9	1	+	+	_	_	_	_	_	_	_	_	_	_	0_GENES
HCC1599	8:53113337,13:30557047	57717642	8	53112972	53113330	13	10	17	32	+	-	ST18	ENSG00000147488	ENST00000276480	-1	intron	_	_	_	_	_	1_GENE_ONE_BPT
HCC1599	8:108538020,8:109193697	57717768	8	108537914	108538279	8	10	19	1	+	+	_	_	_	_	_	_	_	_	_	_	0_GENES
HCC1599	2:225615809,2:225619339	57715916	2	225615704	225616070	2	10	5	2	+	-	_	_	_	_	_	_	_	_	_	_	0_GENES
HCC1599	3:46236333,3:46458858	57716072	3	46235950	46236448	3	10	4	8	-	-	CCR3	ENSG00000183625	ENST00000357422	1	5UTRintron	_	_	_	_	_	1_GENE_ONE_BPT
HCC1599	6:163848249,6:163902121	57717283	6	163848149	163848406	6	10	9	2	+	-	QKI	ENSG00000112531	ENST00000361758	1	intron	QKI	ENSG00000112531	ENST00000361758	1	intron	1_GENE_DIFF_PARTS_BOTH_BPTS
HCC1599	7:104689075,7:104931059	57717469	7	104688965	104689281	7	10	7	2	+	-	MLL5	ENSG00000005483	ENST00000257745	1	intron	SRPK2	ENSG00000135250	ENST00000393651	-1	intron	2_GENES_OPP_ORIENTATION
HCC1599	7:104689075,7:104931059	57717469	7	104688965	104689281	7	10	7	2	+	-	MLL5	ENSG00000005483	ENST00000311117	1	intron	SRPK2	ENSG00000135250	ENST00000489828	-1	5UTRintron	2_GENES_OPP_ORIENTATION
HCC1599	9:71755316,9:71790821	57717993	9	71755193	71755695	9	10	8	2	+	-	_	_	_	_	_	TJP2	ENSG00000119139	ENST00000348208	1	intron	1_GENE_ONE_BPT
HCC1599	17:36350785,17:36359406	57719060	17	36350682	36351056	17	9	4	2	+	-	_	_	_	_	_	ENSG00000174093	ENSG00000174093	ENST00000400815	-1	intron	1_GENE_ONE_BPT
HCC1599	17:39637550,17:39660156	57719069	17	39637275	39637704	17	9	5	8	-	-	_	_	_	_	_	KRT13	ENSG00000171401	ENST00000336861	-1	intron	1_GENE_ONE_BPT
HCC1599	4:122813869,4:122893289	57716558	4	122813759	122814247	4	9	4	2	+	-	TRPC3	ENSG00000138741	ENST00000379645	-1	intron	_	_	_	_	_	1_GENE_ONE_BPT
HCC1599	1:197952924,1:221850814	57715212	1	197952798	197953268	1	9	6	2	+	-	_	_	_	_	_	_	_	_	_	_	0_GENES
HCC1599	1:18384445,7:154620885	57714737	1	18384166	18384562	7	9	4	32	-	-	_	_	_	_	_	DPP6	ENSG00000130226	ENST00000493268	1	UTRintron	1_GENE_ONE_BPT
HCC1599	3:49059440,3:49060054	57716084	3	49059320	49059649	3	9	12	2	+	-	NDUFAF3	ENSG00000178057	ENST00000326912	1	5UTRintron	NDUFAF3	ENSG00000178057	ENST00000326912	1	intron	1_GENE_DIFF_PARTS_BOTH_BPTS
HCC1599	8:128880516,8:128881241	57717864	8	128880393	128880821	8	9	19	2	+	-	PVT1	ENSG00000249859	ENST00000504719	1	UTRintron	PVT1	ENSG00000249859	ENST00000504719	1	UTRintron	1_GENE_SAME_PART_BOTH_BPTS
HCC1599	9:14258843,9:14272642	57717947	9	14258735	14259143	9	9	4	2	+	-	NFIB	ENSG00000147862	ENST00000380959	-1	intron	NFIB	ENSG00000147862	ENST00000380959	-1	intron	1_GENE_SAME_PART_BOTH_BPTS
HCC1599	4:31899895,4:31903382	57716438	4	31899778	31900253	4	9	4	2	+	-	_	_	_	_	_	_	_	_	_	_	0_GENES
HCC1599	4:176900076,4:178746402	57716627	4	176899930	176900375	4	9	4	2	+	-	GPM6A	ENSG00000150625	ENST00000280187	-1	5UTRintron	ENSG00000231171	ENSG00000231171	ENST00000507870	1	5UTRintron	2_GENES_OPP_ORIENTATION
HCC1599	4:176900076,4:178746402	57716627	4	176899930	176900375	4	9	4	2	+	-	GPM6A	ENSG00000150625	ENST00000280187	-1	5UTRintron	ENSG00000251504	ENSG00000251504	ENST00000512527	-1	UTRintron	2_GENES_SAME_ORIENTATION
HCC1599	19:9679126,19:9682910	57719243	19	9678969	9679442	19	9	4	2	+	-	ZNF121	ENSG00000197961	ENST00000320451	-1	5UTRintron	ZNF121	ENSG00000197961	ENST00000320451	-1	5UTRintron	1_GENE_DIFF_PARTS_BOTH_BPTS
HCC1599	19:10470253,19:10560462	57719245	19	10470183	10470742	19	9	7	2	+	-	TYK2	ENSG00000105397	ENST00000264818	-1	intron	PDE4A	ENSG00000065989	ENST00000293683	1	intron	2_GENES_OPP_ORIENTATION
HCC1599	9:23806521,9:23815075	57717964	9	23806411	23806956	9	9	4	2	+	-	ELAVL2	ENSG00000107105	ENST00000397312	-1	5UTRintron	ELAVL2	ENSG00000107105	ENST00000397312	-1	5UTRintron	1_GENE_SAME_PART_BOTH_BPTS
HCC1599	3:187368089,21:46996161	57716366	3	187367829	187368181	21	8	5	32	-	+	_	_	_	_	_	_	_	_	_	_	0_GENES
HCC1599	15:29907329,15:29917235	57718835	15	29907208	29907654	15	8	3	2	+	-	_	_	_	_	_	_	_	_	_	_	0_GENES
HCC1599	17:3680430,17:3713779	57719018	17	3680321	3680751	17	8	13	2	+	-	ITGAE	ENSG00000083457	ENST00000263087	-1	intron	ENSG00000244779	ENSG00000244779	ENST00000500236	1	UTRintron	2_GENES_OPP_ORIENTATION
HCC1599	4:95416690,4:95437379	57716521	4	95416548	95416942	4	8	7	2	+	-	PDLIM5	ENSG00000163110	ENST00000317968	1	intron	PDLIM5	ENSG00000163110	ENST00000317968	1	intron	1_GENE_SAME_PART_BOTH_BPTS
HCC1599	19:15414491,19:15433230	57719259	19	15414337	15414785	19	8	4	2	+	-	_	_	_	_	_	_	_	_	_	_	0_GENES
HCC1599	1:144998773,17:42959116	57715013	1	144998444	144998874	17	8	15	32	-	-	PDE4DIP	ENSG00000178104	ENST00000369348	-1	intron	EFTUD2	ENSG00000108883	ENST00000262414	-1	intron	2_GENES_OPP_ORIENTATION
HCC1599	1:183221615,1:187611231	57715168	1	183221432	183221912	1	8	8	1	+	+	NMNAT2	ENSG00000157064	ENST00000294868	-1	3UTRexon	C1orf99	ENSG00000230426	ENST00000429725	1	UTRexon	2_GENES_SAME_ORIENTATION
HCC1599	2:32467611,6:19234131	57715460	2	32467322	32467710	6	8	8	32	-	+	NLRC4	ENSG00000091106	ENST00000404025	-1	intron	ENSG00000196333	ENSG00000196333	ENST00000358740	1	3UTRintron	2_GENES_OPP_ORIENTATION
HCC1599	1:39723345,1:149680952	57714810	1	39723061	39723439	1	8	15	8	-	-	MACF1	ENSG00000127603	ENST00000361689	1	intron	_	_	_	_	_	1_GENE_ONE_BPT
HCC1599	8:108529566,8:108540518	57717766	8	108529466	108530058	8	8	8	1	+	+	_	_	_	_	_	_	_	_	_	_	0_GENES
HCC1599	2:234098474,2:234134510	57715937	2	234098382	234098872	2	8	9	1	+	+	INPP5D	ENSG00000168918	ENST00000359570	1	intron	ATG16L1	ENSG00000085978	ENST00000431917	1	5UTRintron	2_GENES_OPP_ORIENTATION
HCC1599	3:46458671,3:48352681	57716073	3	46458187	46458777	3	8	3	8	-	-	_	_	_	_	_	SPINK8	ENSG00000229453	ENST00000434006	-1	intron	1_GENE_ONE_BPT
HCC1599	8:120759473,8:120760454	57717817	8	120759361	120759855	8	8	10	2	+	-	TAF2	ENSG00000064313	ENST00000378164	-1	intron	TAF2	ENSG00000064313	ENST00000378164	-1	intron	1_GENE_SAME_PART_BOTH_BPTS
HCC1599	9:14186554,9:14190031	57717943	9	14186460	14186945	9	8	4	2	+	-	NFIB	ENSG00000147862	ENST00000380959	-1	intron	NFIB	ENSG00000147862	ENST00000380959	-1	intron	1_GENE_SAME_PART_BOTH_BPTS
HCC1599	9:14241881,9:14257446	57717946	9	14241784	14242244	9	8	8	2	+	-	NFIB	ENSG00000147862	ENST00000380959	-1	intron	NFIB	ENSG00000147862	ENST00000380959	-1	intron	1_GENE_SAME_PART_BOTH_BPTS
HCC1599	5:106878178,5:106934275	57716804	5	106878062	106878478	5	8	4	2	+	-	EFNA5	ENSG00000184349	ENST00000333274	-1	intron	EFNA5	ENSG00000184349	ENST00000333274	-1	intron	1_GENE_SAME_PART_BOTH_BPTS
HCC1599	6:66336673,6:66337685	57717083	6	66336554	66336943	6	8	3	1	+	+	EYS	ENSG00000188107	ENST00000393380	-1	5UTRintron	EYS	ENSG00000188107	ENST00000393380	-1	5UTRintron	1_GENE_SAME_PART_BOTH_BPTS
HCC1599	9:139939017,9:140210094	57718140	9	139938884	139939366	9	8	7	2	+	-	NPDC1	ENSG00000107281	ENST00000371601	-1	intron	EXD3	ENSG00000187609	ENST00000340951	-1	intron	2_GENES_SAME_ORIENTATION
HCC1599	12:79733185,12:79734889	57718621	12	79732979	79733395	12	8	7	2	+	-	SYT1	ENSG00000067715	ENST00000261205	1	intron	SYT1	ENSG00000067715	ENST00000261205	1	intron	1_GENE_SAME_PART_BOTH_BPTS
HCC1599	10:129468367,10:129469538	57718321	10	129468269	129468806	10	7	6	2	+	-	_	_	_	_	_	_	_	_	_	_	0_GENES
HCC1599	13:32912645,13:32914065	57718708	13	32912555	32912934	13	7	6	2	+	-	BRCA2	ENSG00000139618	ENST00000380152	1	exon	BRCA2	ENSG00000139618	ENST00000380152	1	exon	1_GENE_SAME_PART_BOTH_BPTS
HCC1599	2:109723636,2:111401359	57715722	2	109723542	109723861	2	7	11	1	+	+	_	_	_	_	_	BUB1	ENSG00000169679	ENST00000302759	-1	intron	1_GENE_ONE_BPT
HCC1599	19:33798440,21:23632108	57719341	19	33798300	33798823	21	7	4	32	+	+	_	_	_	_	_	ENSG00000226043	ENSG00000226043	ENST00000444130	1	UTRintron	1_GENE_ONE_BPT
HCC1599	1:184367740,1:184370276	57715175	1	184367612	184368008	1	7	5	2	+	-	C1orf21	ENSG00000116667	ENST00000235307	1	5UTRintron	C1orf21	ENSG00000116667	ENST00000235307	1	5UTRintron	1_GENE_SAME_PART_BOTH_BPTS
HCC1599	8:38041858,8:38047274	57717598	8	38041528	38042003	8	7	5	8	-	-	BAG4	ENSG00000156735	ENST00000287322	1	intron	BAG4	ENSG00000156735	ENST00000287322	1	intron	1_GENE_SAME_PART_BOTH_BPTS
HCC1599	4:37397426,4:37408448	57716445	4	37397315	37397692	4	7	6	2	+	-	KIAA1239	ENSG00000174145	ENST00000309447	1	intron	KIAA1239	ENSG00000174145	ENST00000309447	1	intron	1_GENE_SAME_PART_BOTH_BPTS
HCC1599	5:16830276,5:16923359	57716677	5	16830168	16830662	5	7	8	2	+	-	MYO10	ENSG00000145555	ENST00000427430	-1	intron	MYO10	ENSG00000145555	ENST00000427430	-1	intron	1_GENE_DIFF_PARTS_BOTH_BPTS
HCC1599	5:16830276,5:16923359	57716677	5	16830168	16830662	5	7	8	2	+	-	MYO10	ENSG00000145555	ENST00000502436	-1	intron	MYO10	ENSG00000145555	ENST00000502436	-1	intron	1_GENE_SAME_PART_BOTH_BPTS
HCC1599	6:70974059,6:70974895	57717101	6	70973935	70974341	6	7	6	2	+	-	COL9A1	ENSG00000112280	ENST00000357250	-1	intron	COL9A1	ENSG00000112280	ENST00000357250	-1	intron	1_GENE_SAME_PART_BOTH_BPTS
HCC1599	9:102628254,9:102636003	57718046	9	102628102	102628584	9	7	10	2	+	-	NR4A3	ENSG00000119508	ENST00000330847	1	3UTRexon	_	_	_	_	_	1_GENE_ONE_BPT
HCC1599	19:34663251,19:41099569	57719351	19	34663104	34663462	19	7	4	2	+	-	_	_	_	_	_	LTBP4	ENSG00000090006	ENST00000204005	1	intron	1_GENE_ONE_BPT
HCC1599	3:180641212,3:180642781	57716345	3	180641103	180641544	3	6	7	2	+	-	FXR1	ENSG00000114416	ENST00000305586	1	5UTRintron	FXR1	ENSG00000114416	ENST00000305586	1	5UTRintron	1_GENE_SAME_PART_BOTH_BPTS
HCC1599	3:180641212,3:180642781	57716345	3	180641103	180641544	3	6	7	2	+	-	FXR1	ENSG00000114416	ENST00000357559	1	intron	FXR1	ENSG00000114416	ENST00000357559	1	intron	1_GENE_SAME_PART_BOTH_BPTS
HCC1599	6:167220132,6:167222289	57717291	6	167219992	167220534	6	6	3	2	+	-	RPS6KA2	ENSG00000071242	ENST00000512860	-1	5UTRintron	RPS6KA2	ENSG00000071242	ENST00000512860	-1	5UTRintron	1_GENE_SAME_PART_BOTH_BPTS
HCC1599	6:167220132,6:167222289	57717291	6	167219992	167220534	6	6	3	2	+	-	RPS6KA2	ENSG00000071242	ENST00000503859	-1	intron	RPS6KA2	ENSG00000071242	ENST00000503859	-1	intron	1_GENE_SAME_PART_BOTH_BPTS
HCC1599	9:33843917,9:33861937	57717972	9	33843819	33844289	9	6	3	2	+	-	UBE2R2	ENSG00000107341	ENST00000263228	1	intron	UBE2R2	ENSG00000107341	ENST00000263228	1	intron	1_GENE_SAME_PART_BOTH_BPTS
HCC1599	1:143452641,21:11103346	57715004	1	143452223	143452774	21	6	15	32	-	-	ENSG00000185044	ENSG00000185044	ENST00000436326	-1	UTRintron	_	_	_	_	_	1_GENE_ONE_BPT
HCC1599	1:156712605,17:30111702	57715070	1	156712210	156712699	17	6	5	32	-	-	HDGF	ENSG00000143321	ENST00000368209	-1	3UTRexon	_	_	_	_	_	1_GENE_ONE_BPT
HCC1599	1:225027407,1:239711787	57715313	1	225027017	225027502	1	6	4	8	-	-	_	_	_	_	_	CHRM3	ENSG00000133019	ENST00000492335	1	UTRintron	1_GENE_ONE_BPT
HCC1599	1:225026869,1:239711776	57715314	1	225026753	225027127	1	6	7	1	+	+	_	_	_	_	_	CHRM3	ENSG00000133019	ENST00000492335	1	UTRintron	1_GENE_ONE_BPT
HCC1599	8:21116397,8:31627804	57717565	8	21116299	21116589	8	6	8	2	+	-	_	_	_	_	_	NRG1	ENSG00000157168	ENST00000405606	1	intron	1_GENE_ONE_BPT
HCC1599	6:56549086,11:65228490	57717056	6	56548857	56549183	11	6	3	32	-	+	DST	ENSG00000151914	ENST00000312431	-1	intron	_	_	_	_	_	1_GENE_ONE_BPT
HCC1599	5:140819185,18:26012331	57716850	5	140818894	140819366	18	6	8	32	-	-	PCDHGA12	ENSG00000081853	ENST00000252085	1	intron	_	_	_	_	_	1_GENE_ONE_BPT
HCC1599	3:180644479,3:180649828	57716346	3	180644350	180644730	3	6	6	2	+	-	FXR1	ENSG00000114416	ENST00000305586	1	5UTRintron	FXR1	ENSG00000114416	ENST00000305586	1	5UTRintron	1_GENE_SAME_PART_BOTH_BPTS
HCC1599	3:180644479,3:180649828	57716346	3	180644350	180644730	3	6	6	2	+	-	FXR1	ENSG00000114416	ENST00000357559	1	intron	FXR1	ENSG00000114416	ENST00000357559	1	intron	1_GENE_SAME_PART_BOTH_BPTS
HCC1599	3:186261367,3:186261866	57716361	3	186261248	186261541	3	5	22	2	+	-	CRYGS	ENSG00000213139	ENST00000307944	-1	intron	CRYGS	ENSG00000213139	ENST00000307944	-1	intron	1_GENE_SAME_PART_BOTH_BPTS
HCC1599	4:83602750,4:83887164	57716511	4	83602583	83603085	4	5	10	2	+	-	SCD5	ENSG00000145284	ENST00000319540	-1	intron	LIN54	ENSG00000189308	ENST00000415375	-1	intron	2_GENES_SAME_ORIENTATION
HCC1599	2:19057016,19:31105846	57715431	2	19056923	19057554	19	5	38	32	+	+	_	_	_	_	_	_	_	_	_	_	0_GENES
HCC1599	1:28148632,11:72574961	57714783	1	28148492	28148962	11	5	4	32	+	-	STX12	ENSG00000117758	ENST00000373943	1	intron	FCHSD2	ENSG00000137478	ENST00000409418	-1	intron	2_GENES_OPP_ORIENTATION
HCC1599	1:47870824,2:234134591	57714840	1	47870724	47871032	2	5	4	32	+	-	ENSG00000225762	ENSG00000225762	ENST00000420876	-1	UTRintron	ATG16L1	ENSG00000085978	ENST00000431917	1	5UTRintron	2_GENES_OPP_ORIENTATION
HCC1599	8:112851271,8:112875125	57717781	8	112851066	112851392	8	5	6	8	-	-	_	_	_	_	_	_	_	_	_	_	0_GENES
HCC1599	5:21948057,5:21961035	57716687	5	21947929	21948225	5	5	4	2	+	-	CDH12	ENSG00000154162	ENST00000382254	-1	intron	CDH12	ENSG00000154162	ENST00000382254	-1	intron	1_GENE_SAME_PART_BOTH_BPTS
HCC1599	7:69750867,18:31470415	57717408	7	69750741	69751212	18	5	3	32	+	+	AUTS2	ENSG00000158321	ENST00000342771	1	intron	NOL4	ENSG00000101746	ENST00000261592	-1	intron	2_GENES_SAME_ORIENTATION
HCC1599	9:141058874,11:15897645	57718145	9	141058632	141059176	11	5	6	32	+	+	TUBBP5	ENSG00000159247	ENST00000503395	1	UTRintron	_	_	_	_	_	1_GENE_ONE_BPT
HCC1599	19:1327399,19:1416691	57719231	19	1327292	1327783	19	5	3	2	+	-	MUM1	ENSG00000160953	ENST00000415183	1	5UTRintron	DAZAP1	ENSG00000071626	ENST00000233078	1	intron	2_GENES_SAME_ORIENTATION
HCC1599	5:125106624,5:125107144	57716827	5	125106472	125106858	5	4	12	2	+	-	_	_	_	_	_	_	_	_	_	_	0_GENES
HCC1599	7:90297796,9:123811789	57717432	7	90297560	90297976	9	4	6	32	-	+	CDK14	ENSG00000058091	ENST00000449528	1	5UTRintron	C5	ENSG00000106804	ENST00000223642	-1	intron	2_GENES_OPP_ORIENTATION
HCC1599	7:90297796,9:123811789	57717432	7	90297560	90297976	9	4	6	32	-	+	CDK14	ENSG00000058091	ENST00000380050	1	intron	C5	ENSG00000106804	ENST00000223642	-1	intron	2_GENES_OPP_ORIENTATION
HCC1599	7:90297796,9:123811789	57717432	7	90297560	90297976	9	4	6	32	-	+	CDK14	ENSG00000058091	ENST00000484035	1	UTRintron	C5	ENSG00000106804	ENST00000223642	-1	intron	2_GENES_OPP_ORIENTATION
HCC1599	7:93271914,7:93272421	57717443	7	93271722	93272138	7	4	22	2	+	-	GNGT1	ENSG00000127928	ENST00000455502	1	5UTRintron	GNGT1	ENSG00000127928	ENST00000455502	1	5UTRintron	1_GENE_SAME_PART_BOTH_BPTS
HCC1599	7:136260910,10:94991788	57717514	7	136260594	136261016	10	4	8	32	-	+	_	_	_	_	_	_	_	_	_	_	0_GENES
HCC1599	9:76812674,11:41326076	57717999	9	76812463	76812904	11	4	6	32	+	-	_	_	_	_	_	_	_	_	_	_	0_GENES
HCC1599	15:78276979,15:79060437	57718886	15	78276707	78277228	15	4	29	1	+	+	TBC1D2B	ENSG00000167202	ENST00000465531	-1	UTRintron	ADAMTS7	ENSG00000136378	ENST00000388820	-1	intron	2_GENES_OPP_ORIENTATION
HCC1599	1:236538208,13:50168381	57715355	1	236538020	236538438	13	4	4	32	+	+	EDARADD	ENSG00000186197	ENST00000439430	1	5UTRintron	_	_	_	_	_	1_GENE_ONE_BPT
HCC1599	2:43984114,19:4939730	57715498	2	43983773	43984272	19	4	3	32	-	+	PLEKHH2	ENSG00000152527	ENST00000282406	1	intron	UHRF1	ENSG00000034063	ENST00000398240	1	intron	2_GENES_SAME_ORIENTATION
HCC1599	2:43984114,19:4939730	57715498	2	43983773	43984272	19	4	3	32	-	+	PLEKHH2	ENSG00000152527	ENST00000282406	1	intron	ENSG00000250251	ENSG00000250251	ENST00000506968	-1	UTRintron	2_GENES_OPP_ORIENTATION
HCC1599	2:117408097,19:52530945	57715744	2	117407830	117408262	19	4	12	32	-	+	_	_	_	_	_	ZNF614	ENSG00000142556	ENST00000270649	-1	5UTRintron	1_GENE_ONE_BPT
HCC1599	19:30465997,19:30509840	57719291	19	30465844	30466316	19	4	3	2	+	-	C19orf2	ENSG00000105176	ENST00000312051	1	intron	_	_	_	_	_	1_GENE_ONE_BPT
HCC1599	1:155119813,1:155120395	57715062	1	155119709	155120213	1	4	36	2	+	-	_	_	_	_	_	_	_	_	_	_	0_GENES
HCC1599	1:724008,4:122892455	57714689	1	723585	724190	4	4	3	32	-	-	ENSG00000237491	ENSG00000237491	ENST00000429505	1	UTRintron	_	_	_	_	_	1_GENE_ONE_BPT
HCC1599	1:47736838,19:30354536	57714835	1	47736496	47737003	19	4	4	32	-	-	STIL	ENSG00000123473	ENST00000360380	-1	intron	_	_	_	_	_	1_GENE_ONE_BPT
HCC1599	8:31468860,8:127343469	57717587	8	31468682	31469219	8	4	5	2	+	-	_	_	_	_	_	_	_	_	_	_	0_GENES
HCC1599	8:108542531,8:109192902	57717771	8	108542387	108542842	8	4	4	2	+	-	_	_	_	_	_	_	_	_	_	_	0_GENES
HCC1599	9:14212603,9:14246311	57717944	9	14212473	14213008	9	4	7	2	+	-	NFIB	ENSG00000147862	ENST00000380959	-1	intron	NFIB	ENSG00000147862	ENST00000380959	-1	intron	1_GENE_SAME_PART_BOTH_BPTS
HCC1599	9:14230447,9:14272212	57717945	9	14230273	14230691	9	4	5	2	+	-	NFIB	ENSG00000147862	ENST00000380959	-1	intron	NFIB	ENSG00000147862	ENST00000380959	-1	intron	1_GENE_SAME_PART_BOTH_BPTS
HCC1599	6:32773436,8:68808263	57717005	6	32773252	32773708	8	4	3	32	-	-	_	_	_	_	_	_	_	_	_	_	0_GENES
HCC1599	6:127994024,6:127994185	57717189	6	127993532	127994118	6	4	12	8	-	-	_	_	_	_	_	_	_	_	_	_	0_GENES
HCC1599	6:141430275,6:141500212	57717224	6	141430157	141430603	6	4	4	2	+	-	_	_	_	_	_	_	_	_	_	_	0_GENES
HCC1937	7:15864678,7:15865895	58352291	7	15864588	15864929	7	92	47	2	+	-	_	_	_	_	_	_	_	_	_	_	0_GENES
HCC1937	5:53507205,5:53511155	58350906	5	53507108	53507434	5	67	27	1	+	+	ARL15	ENSG00000185305	ENST00000502271	-1	UTRintron	ARL15	ENSG00000185305	ENST00000502271	-1	UTRintron	1_GENE_SAME_PART_BOTH_BPTS
HCC1937	13:108180800,13:108183254	58355480	13	108180710	108181019	13	59	37	2	+	-	FAM155A	ENSG00000204442	ENST00000375915	-1	intron	FAM155A	ENSG00000204442	ENST00000375915	-1	intron	1_GENE_SAME_PART_BOTH_BPTS
HCC1937	16:9268805,16:67121796	58355920	16	9268572	9268907	16	56	15	8	-	-	_	_	_	_	_	CBFB	ENSG00000067955	ENST00000412916	1	intron	1_GENE_ONE_BPT
HCC1937	16:9276515,16:67015262	58355921	16	9276417	9276710	16	53	17	1	+	+	_	_	_	_	_	_	_	_	_	_	0_GENES
HCC1937	4:151617983,4:151921539	58350174	4	151617889	151618295	4	51	23	2	+	-	LRBA	ENSG00000198589	ENST00000357115	-1	intron	LRBA	ENSG00000198589	ENST00000357115	-1	intron	1_GENE_DIFF_PARTS_BOTH_BPTS
HCC1937	14:33417341,14:33773087	58355547	14	33417076	33417448	14	47	32	8	-	-	NPAS3	ENSG00000151322	ENST00000346562	1	intron	NPAS3	ENSG00000151322	ENST00000346562	1	intron	1_GENE_DIFF_PARTS_BOTH_BPTS
HCC1937	1:236419311,1:236420239	58347429	1	236419219	236419593	1	45	39	2	+	-	ERO1LB	ENSG00000086619	ENST00000354619	-1	intron	ERO1LB	ENSG00000086619	ENST00000354619	-1	intron	1_GENE_SAME_PART_BOTH_BPTS
HCC1937	1:220512856,1:220567443	58347316	1	220512763	220513189	1	45	17	2	+	-	_	_	_	_	_	_	_	_	_	_	0_GENES
HCC1937	10:48589426,10:122769932	58354296	10	48589149	48589520	10	44	22	8	-	-	_	_	_	_	_	_	_	_	_	_	0_GENES
HCC1937	5:106570793,5:106572950	58351063	5	106570700	106571005	5	44	13	2	+	-	_	_	_	_	_	_	_	_	_	_	0_GENES
HCC1937	14:33417259,14:33773534	58355546	14	33417165	33417488	14	44	30	1	+	+	NPAS3	ENSG00000151322	ENST00000346562	1	intron	NPAS3	ENSG00000151322	ENST00000346562	1	intron	1_GENE_DIFF_PARTS_BOTH_BPTS
HCC1937	14:33773087,14:33774738	58355550	14	33772995	33773352	14	42	27	2	+	-	NPAS3	ENSG00000151322	ENST00000346562	1	intron	NPAS3	ENSG00000151322	ENST00000346562	1	intron	1_GENE_SAME_PART_BOTH_BPTS
HCC1937	19:39408854,19:39409833	58356674	19	39408760	39409179	19	42	3	2	+	-	FBXO17	ENSG00000104835	ENST00000221431	-1	intron	FBXO17	ENSG00000104835	ENST00000221431	-1	intron	1_GENE_DIFF_PARTS_BOTH_BPTS
HCC1937	11:112745249,11:112752829	58354752	11	112745135	112745456	11	41	6	2	+	-	_	_	_	_	_	_	_	_	_	_	0_GENES
HCC1937	10:66173748,10:88715097	58354317	10	66173640	66173961	10	40	19	1	+	+	_	_	_	_	_	MMRN2	ENSG00000173269	ENST00000372027	-1	intron	1_GENE_ONE_BPT
HCC1937	3:142932321,5:52928040	58349058	3	142932061	142932413	5	39	17	32	-	-	_	_	_	_	_	NDUFS4	ENSG00000164258	ENST00000296684	1	intron	1_GENE_ONE_BPT
HCC1937	11:125530392,11:125537143	58354781	11	125530301	125530714	11	38	35	2	+	-	CHEK1	ENSG00000149554	ENST00000428830	1	3UTRintron	CHEK1	ENSG00000149554	ENST00000428830	1	3UTRintron	1_GENE_SAME_PART_BOTH_BPTS
HCC1937	8:39754678,8:88005681	58352908	8	39754451	39754781	8	38	33	8	-	-	_	_	_	_	_	_	_	_	_	_	0_GENES
HCC1937	12:95546244,12:95611786	58355157	12	95546140	95546549	12	37	14	2	+	-	FGD6	ENSG00000180263	ENST00000343958	-1	intron	VEZT	ENSG00000028203	ENST00000436874	1	intron	2_GENES_OPP_ORIENTATION
HCC1937	6:48051945,6:48522064	58351747	6	48051832	48052162	6	37	9	1	+	+	_	_	_	_	_	_	_	_	_	_	0_GENES
HCC1937	1:205544121,5:74616384	58347249	1	205544024	205544492	5	37	20	32	+	+	MFSD4	ENSG00000174514	ENST00000367147	1	intron	ENSG00000247372	ENSG00000247372	ENST00000501886	-1	UTRintron	2_GENES_SAME_ORIENTATION
HCC1937	17:21673354,17:21677809	58356295	17	21673260	21673528	17	37	18	2	+	-	_	_	_	_	_	_	_	_	_	_	0_GENES
HCC1937	3:187912994,3:188597051	58349491	3	187912883	187913227	3	36	3	2	+	-	LPP	ENSG00000145012	ENST00000448637	1	5UTRintron	LPP	ENSG00000145012	ENST00000312675	1	3UTRexon	1_GENE_DIFF_PARTS_BOTH_BPTS
HCC1937	10:28610827,19:34345940	58354228	10	28610566	28610935	19	36	19	32	-	+	_	_	_	_	_	_	_	_	_	_	0_GENES
HCC1937	7:40128988,7:64759488	58352403	7	40128893	40129291	7	36	7	1	+	+	CDK13	ENSG00000065883	ENST00000340829	1	intron	ENSG00000248460	ENSG00000248460	ENST00000509603	-1	UTRintron	2_GENES_SAME_ORIENTATION
HCC1937	15:69638533,15:69682712	58355843	15	69638440	69638825	15	35	44	2	+	-	PAQR5	ENSG00000137819	ENST00000395407	1	5UTRintron	PAQR5	ENSG00000137819	ENST00000395407	1	intron	1_GENE_DIFF_PARTS_BOTH_BPTS
HCC1937	2:25433970,6:6537373	58347621	2	25433873	25434263	6	35	20	32	+	+	_	_	_	_	_	ENSG00000216863	ENSG00000216863	ENST00000447858	-1	UTRintron	1_GENE_ONE_BPT
HCC1937	12:1657296,15:83303644	58354819	12	1657190	1657482	15	35	13	32	+	+	_	_	_	_	_	CPEB1	ENSG00000214575	ENST00000398592	-1	5UTRintron	1_GENE_ONE_BPT
HCC1937	1:205543803,5:74617438	58347248	1	205543425	205543926	5	35	7	32	-	-	MFSD4	ENSG00000174514	ENST00000367147	1	intron	ENSG00000247372	ENSG00000247372	ENST00000501886	-1	UTRintron	2_GENES_SAME_ORIENTATION
HCC1937	2:26501216,6:6374841	58347632	2	26500943	26501317	6	35	15	32	-	-	HADHB	ENSG00000138029	ENST00000317799	1	intron	ENSG00000216863	ENSG00000216863	ENST00000429345	-1	UTRintron	2_GENES_SAME_ORIENTATION
HCC1937	3:49996038,3:50001142	58348697	3	49995940	49996337	3	34	7	2	+	-	RBM6	ENSG00000004534	ENST00000266022	1	5UTRintron	RBM6	ENSG00000004534	ENST00000266022	1	intron	1_GENE_DIFF_PARTS_BOTH_BPTS
HCC1937	20:454306,20:485936	58356816	20	454204	454590	20	34	6	2	+	-	_	_	_	_	_	CSNK2A1P	ENSG00000101266	ENST00000217244	-1	intron	1_GENE_ONE_BPT
HCC1937	7:116427668,7:116429880	58352669	7	116427570	116427976	7	34	21	2	+	-	MET	ENSG00000105976	ENST00000318493	1	intron	MET	ENSG00000105976	ENST00000318493	1	intron	1_GENE_SAME_PART_BOTH_BPTS
HCC1937	19:12729509,X:122341819	58356582	19	12729245	12729606	X	32	5	32	-	-	ZNF791	ENSG00000173875	ENST00000343325	1	intron	GRIA3	ENSG00000125675	ENST00000371256	1	intron	2_GENES_OPP_ORIENTATION
HCC1937	19:12729509,X:122341819	58356582	19	12729245	12729606	X	32	5	32	-	-	ZNF791	ENSG00000173875	ENST00000343325	1	intron	GRIA3	ENSG00000125675	ENST00000479118	1	UTRintron	2_GENES_OPP_ORIENTATION
HCC1937	1:220568241,1:220589056	58347318	1	220568144	220568412	1	32	47	2	+	-	_	_	_	_	_	_	_	_	_	_	0_GENES
HCC1937	1:15717970,2:222955805	58346391	1	15717861	15718224	2	32	8	32	+	-	FHAD1	ENSG00000142621	ENST00000358897	1	intron	_	_	_	_	_	1_GENE_ONE_BPT
HCC1937	2:213661970,2:213774891	58348396	2	213661874	213662161	2	31	20	2	+	-	ENSG00000225332	ENSG00000225332	ENST00000415387	-1	UTRintron	ENSG00000225332	ENSG00000225332	ENST00000415387	-1	UTRintron	1_GENE_DIFF_PARTS_BOTH_BPTS
HCC1937	3:171724191,3:171741989	58349321	3	171724086	171724448	3	31	23	2	+	-	_	_	_	_	_	_	_	_	_	_	0_GENES
HCC1937	12:50508737,12:50516923	58355038	12	50508652	50508904	12	31	21	2	+	-	C12orf62	ENSG00000178449	ENST00000317943	1	5UTRintron	_	_	_	_	_	1_GENE_ONE_BPT
HCC1937	1:243487973,3:3852029	58347488	1	243487878	243488208	3	30	18	32	+	-	SDCCAG8	ENSG00000054282	ENST00000366541	1	intron	LRRN1	ENSG00000175928	ENST00000319331	1	5UTRintron	2_GENES_SAME_ORIENTATION
HCC1937	10:67629604,10:89931941	58354318	10	67629241	67629693	10	30	14	8	-	-	_	_	_	_	_	_	_	_	_	_	0_GENES
HCC1937	4:5647294,4:83233392	58349680	4	5647050	5647415	4	30	11	8	-	-	EVC2	ENSG00000173040	ENST00000344408	-1	intron	_	_	_	_	_	1_GENE_ONE_BPT
HCC1937	6:41095777,6:41103420	58351690	6	41095682	41095924	6	30	11	2	+	-	ENSG00000161912	ENSG00000161912	ENST00000457653	1	UTRintron	ENSG00000161912	ENSG00000161912	ENST00000457653	1	UTRintron	1_GENE_DIFF_PARTS_BOTH_BPTS
HCC1937	20:34196680,20:34199618	58356895	20	34196422	34196773	20	30	12	8	-	-	_	_	_	_	_	_	_	_	_	_	0_GENES
HCC1937	X:16849703,X:16879455	58357130	X	16849588	16849942	X	30	9	2	+	-	CXorf15	ENSG00000086712	ENST00000380122	1	intron	RBBP7	ENSG00000102054	ENST00000380087	-1	intron	2_GENES_OPP_ORIENTATION
HCC1937	6:6374248,6:6516111	58351476	6	6374153	6374491	6	29	10	2	+	-	ENSG00000216863	ENSG00000216863	ENST00000429345	-1	UTRintron	ENSG00000216863	ENSG00000216863	ENST00000429345	-1	UTRintron	1_GENE_DIFF_PARTS_BOTH_BPTS
HCC1937	11:19227614,11:19261221	58354498	11	19227510	19227892	11	29	19	2	+	-	_	_	_	_	_	E2F8	ENSG00000129173	ENST00000250024	-1	intron	1_GENE_ONE_BPT
HCC1937	7:84698545,7:84718875	58352580	7	84698436	84698759	7	29	11	2	+	-	SEMA3D	ENSG00000153993	ENST00000284136	-1	intron	SEMA3D	ENSG00000153993	ENST00000284136	-1	intron	1_GENE_DIFF_PARTS_BOTH_BPTS
HCC1937	7:40885394,7:69048780	58352405	7	40885294	40885744	7	29	11	1	+	+	C7orf10	ENSG00000175600	ENST00000460466	1	UTRintron	_	_	_	_	_	1_GENE_ONE_BPT
HCC1937	2:222994565,6:6371492	58348430	2	222994468	222994716	6	28	20	32	+	-	_	_	_	_	_	ENSG00000216863	ENSG00000216863	ENST00000447858	-1	UTRintron	1_GENE_ONE_BPT
HCC1937	5:193021,5:197727	58350354	5	192756	193118	5	28	12	8	-	-	LRRC14B	ENSG00000185028	ENST00000328278	1	intron	_	_	_	_	_	1_GENE_ONE_BPT
HCC1937	2:121427002,2:121428742	58347952	2	121426911	121427281	2	28	17	2	+	-	_	_	_	_	_	_	_	_	_	_	0_GENES
HCC1937	8:31814328,10:29484753	58352892	8	31814233	31814702	10	28	14	32	+	-	NRG1	ENSG00000157168	ENST00000405606	1	intron	_	_	_	_	_	1_GENE_ONE_BPT
HCC1937	6:55331652,6:55343882	58351778	6	55331564	55331944	6	28	11	2	+	-	HMGCLL1	ENSG00000146151	ENST00000398661	-1	intron	HMGCLL1	ENSG00000146151	ENST00000398661	-1	intron	1_GENE_SAME_PART_BOTH_BPTS
HCC1937	6:138599122,6:138615296	58352114	6	138599028	138599341	6	27	8	2	+	-	KIAA1244	ENSG00000112379	ENST00000251691	1	intron	KIAA1244	ENSG00000112379	ENST00000251691	1	intron	1_GENE_DIFF_PARTS_BOTH_BPTS
HCC1937	7:40885439,7:69184033	58352404	7	40885163	40885543	7	27	9	8	-	-	C7orf10	ENSG00000175600	ENST00000309930	1	intron	AUTS2	ENSG00000158321	ENST00000342771	1	intron	2_GENES_OPP_ORIENTATION
HCC1937	7:40885439,7:69184033	58352404	7	40885163	40885543	7	27	9	8	-	-	C7orf10	ENSG00000175600	ENST00000464028	1	UTRintron	AUTS2	ENSG00000158321	ENST00000406775	1	intron	2_GENES_OPP_ORIENTATION
HCC1937	18:28864180,20:13178389	58356523	18	28864054	28864443	20	27	9	32	+	+	_	_	_	_	_	_	_	_	_	_	0_GENES
HCC1937	7:148536117,7:151722283	58352785	7	148536019	148536307	7	27	12	2	+	-	EZH2	ENSG00000106462	ENST00000350995	-1	intron	ENSG00000243046	ENSG00000243046	ENST00000465986	-1	UTRexon	2_GENES_SAME_ORIENTATION
HCC1937	5:4987734,5:4988654	58350428	5	4987645	4987942	5	26	17	2	+	-	ENSG00000250481	ENSG00000250481	ENST00000509057	-1	UTRintron	ENSG00000250481	ENSG00000250481	ENST00000509057	-1	UTRintron	1_GENE_SAME_PART_BOTH_BPTS
HCC1937	1:54711258,1:54753779	58346595	1	54711158	54711490	1	26	14	2	+	-	SSBP3	ENSG00000157216	ENST00000371320	-1	intron	SSBP3	ENSG00000157216	ENST00000371320	-1	intron	1_GENE_DIFF_PARTS_BOTH_BPTS
HCC1937	3:43538575,4:16002055	58348670	3	43538051	43538678	4	26	9	32	-	+	ANO10	ENSG00000160746	ENST00000292246	-1	intron	PROM1	ENSG00000007062	ENST00000447510	-1	intron	2_GENES_SAME_ORIENTATION
HCC1937	2:170339408,8:67649319	58348161	2	170339314	170339648	8	26	4	32	+	-	BBS5	ENSG00000163093	ENST00000295240	1	intron	SGK3	ENSG00000104205	ENST00000262211	1	5UTRintron	2_GENES_SAME_ORIENTATION
HCC1937	2:79830317,2:79850611	58347830	2	79830178	79830432	2	26	14	8	-	-	CTNNA2	ENSG00000066032	ENST00000466387	1	5UTRintron	CTNNA2	ENSG00000066032	ENST00000466387	1	5UTRintron	1_GENE_SAME_PART_BOTH_BPTS
HCC1937	2:211693315,5:124314135	58348392	2	211693218	211693614	5	25	11	32	+	-	_	_	_	_	_	_	_	_	_	_	0_GENES
HCC1937	8:101990271,8:102001844	58353252	8	101990173	101990405	8	25	17	2	+	-	_	_	_	_	_	_	_	_	_	_	0_GENES
HCC1937	15:100688007,15:100689516	58355906	15	100687901	100688279	15	25	17	2	+	-	ADAMTS17	ENSG00000140470	ENST00000268070	-1	intron	ADAMTS17	ENSG00000140470	ENST00000268070	-1	intron	1_GENE_SAME_PART_BOTH_BPTS
HCC1937	19:34344166,19:34346191	58356651	19	34344054	34344319	19	25	16	2	+	-	_	_	_	_	_	_	_	_	_	_	0_GENES
HCC1937	5:133538589,5:133598690	58351168	5	133538498	133538894	5	25	7	1	+	+	PPP2CA	ENSG00000113575	ENST00000481195	-1	intron	_	_	_	_	_	1_GENE_ONE_BPT
HCC1937	13:81729651,13:81773011	58355389	13	81729517	81729942	13	25	19	2	+	-	_	_	_	_	_	_	_	_	_	_	0_GENES
HCC1937	20:34196682,20:34198780	58356894	20	34196586	34196975	20	25	15	1	+	+	_	_	_	_	_	_	_	_	_	_	0_GENES
HCC1937	14:22143771,14:22149519	58355505	14	22143624	22143952	14	25	11	2	+	-	_	_	_	_	_	_	_	_	_	_	0_GENES
HCC1937	21:31789546,21:31791098	58357021	21	31789433	31789782	21	25	6	2	+	-	KRTAP13-2	ENSG00000182816	ENST00000448917	-1	intron	KRTAP13-2	ENSG00000182816	ENST00000448917	-1	intron	1_GENE_SAME_PART_BOTH_BPTS
HCC1937	4:55462985,19:50745294	58349846	4	55462881	55463412	19	25	10	32	+	-	_	_	_	_	_	MYH14	ENSG00000105357	ENST00000425460	1	intron	1_GENE_ONE_BPT
HCC1937	5:193533,5:203856	58350355	5	193447	193817	5	24	30	2	+	-	LRRC14B	ENSG00000185028	ENST00000328278	1	intron	_	_	_	_	_	1_GENE_ONE_BPT
HCC1937	10:60084702,10:60093855	58354310	10	60084591	60084891	10	24	7	2	+	-	_	_	_	_	_	_	_	_	_	_	0_GENES
HCC1937	8:81636131,8:81636997	58353087	8	81636025	81636303	8	24	26	2	+	-	ZNF704	ENSG00000164684	ENST00000327835	-1	intron	ZNF704	ENSG00000164684	ENST00000327835	-1	intron	1_GENE_SAME_PART_BOTH_BPTS
HCC1937	1:84131851,8:144515367	58346744	1	84131550	84131968	8	24	17	32	-	-	ENSG00000233008	ENSG00000233008	ENST00000417975	-1	UTRintron	_	_	_	_	_	1_GENE_ONE_BPT
HCC1937	6:33975819,6:34013857	58351652	6	33975706	33976092	6	24	25	2	+	-	_	_	_	_	_	GRM4	ENSG00000124493	ENST00000374181	-1	intron	1_GENE_ONE_BPT
HCC1937	19:47466821,19:47468953	58356708	19	47466715	47467134	19	24	22	2	+	-	GRLF1	ENSG00000160007	ENST00000404338	1	intron	GRLF1	ENSG00000160007	ENST00000404338	1	intron	1_GENE_SAME_PART_BOTH_BPTS
HCC1937	4:43851475,4:43854534	58349809	4	43851362	43851721	4	24	15	2	+	-	_	_	_	_	_	_	_	_	_	_	0_GENES
HCC1937	15:93528830,15:93532987	58355896	15	93528713	93529163	15	24	26	2	+	-	CHD2	ENSG00000173575	ENST00000394196	1	exon	CHD2	ENSG00000173575	ENST00000394196	1	intron	1_GENE_DIFF_PARTS_BOTH_BPTS
HCC1937	2:222955795,2:223145449	58348415	2	222955704	222956202	2	23	7	2	+	-	_	_	_	_	_	PAX3	ENSG00000135903	ENST00000336840	-1	intron	1_GENE_ONE_BPT
HCC1937	6:86338835,6:86341586	58351913	6	86338744	86339208	6	23	20	2	+	-	SYNCRIP	ENSG00000135316	ENST00000369622	-1	intron	SYNCRIP	ENSG00000135316	ENST00000369622	-1	intron	1_GENE_SAME_PART_BOTH_BPTS
HCC1937	18:44847978,18:44970849	58356532	18	44847889	44848137	18	23	8	2	+	-	_	_	_	_	_	_	_	_	_	_	0_GENES
HCC1937	1:39974427,4:65155884	58346526	1	39974155	39974523	4	22	12	32	-	-	BMP8A	ENSG00000183682	ENST00000331593	1	intron	TECRL	ENSG00000205678	ENST00000381210	-1	intron	2_GENES_SAME_ORIENTATION
HCC1937	2:72919847,2:72934258	58347808	2	72919747	72920073	2	22	8	2	+	-	EXOC6B	ENSG00000144036	ENST00000272427	-1	intron	EXOC6B	ENSG00000144036	ENST00000272427	-1	intron	1_GENE_SAME_PART_BOTH_BPTS
HCC1937	5:133576601,5:133598464	58351170	5	133576228	133576695	5	22	10	8	-	-	_	_	_	_	_	_	_	_	_	_	0_GENES
HCC1937	6:35695363,8:124053147	58351661	6	35695267	35695793	8	22	11	32	+	-	FKBP5	ENSG00000096060	ENST00000337746	-1	5UTRintron	DERL1	ENSG00000136986	ENST00000259512	-1	intron	2_GENES_SAME_ORIENTATION
HCC1937	16:58536325,16:58538933	58356100	16	58536229	58536677	16	22	18	2	+	-	NDRG4	ENSG00000103034	ENST00000394282	1	intron	NDRG4	ENSG00000103034	ENST00000394282	1	intron	1_GENE_DIFF_PARTS_BOTH_BPTS
HCC1937	8:31814784,10:29454145	58352891	8	31814610	31814883	10	22	9	32	-	+	NRG1	ENSG00000157168	ENST00000405606	1	intron	_	_	_	_	_	1_GENE_ONE_BPT
HCC1937	11:48997154,18:34266077	58354557	11	48996923	48997257	18	22	4	32	-	-	ENSG00000220948	ENSG00000220948	ENST00000437540	-1	exon	FHOD3	ENSG00000134775	ENST00000257209	1	intron	2_GENES_SAME_ORIENTATION
HCC1937	3:58144441,3:59988150	58348729	3	58144327	58144731	3	22	6	2	+	-	FLNB	ENSG00000136068	ENST00000295956	1	intron	FHIT	ENSG00000189283	ENST00000468189	-1	intron	2_GENES_OPP_ORIENTATION
HCC1937	3:23246186,4:118501916	58348621	3	23246059	23246365	4	21	15	32	+	-	UBE2E2	ENSG00000182247	ENST00000425792	1	5UTRintron	ENSG00000236922	ENSG00000236922	ENST00000422145	1	UTRintron	2_GENES_SAME_ORIENTATION
HCC1937	2:79842055,2:79846672	58347832	2	79841943	79842245	2	21	8	1	+	+	CTNNA2	ENSG00000066032	ENST00000466387	1	5UTRintron	CTNNA2	ENSG00000066032	ENST00000466387	1	5UTRintron	1_GENE_SAME_PART_BOTH_BPTS
HCC1937	2:173537846,2:173543429	58348186	2	173537734	173538151	2	21	4	2	+	-	_	_	_	_	_	ENSG00000228016	ENSG00000228016	ENST00000455435	-1	UTRintron	1_GENE_ONE_BPT
HCC1937	7:98348180,7:98367043	58352611	7	98348093	98348519	7	21	10	2	+	-	_	_	_	_	_	_	_	_	_	_	0_GENES
HCC1937	20:20231250,20:20244187	58356872	20	20231157	20231522	20	21	7	2	+	-	C20orf26	ENSG00000089101	ENST00000245957	1	intron	C20orf26	ENSG00000089101	ENST00000245957	1	intron	1_GENE_DIFF_PARTS_BOTH_BPTS
HCC1937	20:58915801,20:58919877	58356979	20	58915694	58916125	20	21	9	2	+	-	ENSG00000228340	ENSG00000228340	ENST00000437035	1	UTRintron	ENSG00000228340	ENSG00000228340	ENST00000437035	1	UTRintron	1_GENE_SAME_PART_BOTH_BPTS
HCC1937	21:36229337,21:36245909	58357028	21	36229224	36229582	21	21	15	2	+	-	RUNX1	ENSG00000159216	ENST00000437180	-1	intron	RUNX1	ENSG00000159216	ENST00000437180	-1	intron	1_GENE_DIFF_PARTS_BOTH_BPTS
HCC1937	5:27054950,6:146915434	58350701	5	27054854	27055282	6	21	15	32	+	+	CDH9	ENSG00000113100	ENST00000513289	-1	5UTRintron	_	_	_	_	_	1_GENE_ONE_BPT
HCC1937	1:19803781,1:57877758	58346415	1	19803689	19804133	1	20	10	2	+	-	CAPZB	ENSG00000077549	ENST00000264203	-1	5UTRintron	DAB1	ENSG00000173406	ENST00000371236	-1	5UTRintron	2_GENES_SAME_ORIENTATION
HCC1937	1:19803781,1:57877758	58346415	1	19803689	19804133	1	20	10	2	+	-	CAPZB	ENSG00000077549	ENST00000375145	-1	intron	DAB1	ENSG00000173406	ENST00000371236	-1	5UTRintron	2_GENES_SAME_ORIENTATION
HCC1937	1:19803781,1:57877758	58346415	1	19803689	19804133	1	20	10	2	+	-	CAPZB	ENSG00000077549	ENST00000459967	-1	UTRintron	DAB1	ENSG00000173406	ENST00000371236	-1	5UTRintron	2_GENES_SAME_ORIENTATION
HCC1937	2:236343493,3:185017105	58348468	2	236343367	236343695	3	20	4	32	+	-	_	_	_	_	_	MAP3K13	ENSG00000073803	ENST00000424227	1	5UTRintron	1_GENE_ONE_BPT
HCC1937	2:173543950,2:173552513	58348187	2	173543859	173544231	2	20	5	2	+	-	ENSG00000228016	ENSG00000228016	ENST00000455435	-1	UTRintron	ENSG00000228016	ENSG00000228016	ENST00000455435	-1	UTRintron	1_GENE_SAME_PART_BOTH_BPTS
HCC1937	2:26501211,6:6517490	58347630	2	26501112	26501639	6	20	13	32	+	-	HADHB	ENSG00000138029	ENST00000317799	1	intron	ENSG00000216863	ENSG00000216863	ENST00000429345	-1	UTRintron	2_GENES_OPP_ORIENTATION
HCC1937	20:1601789,20:1615139	58356820	20	1601686	1602027	20	20	10	2	+	-	_	_	_	_	_	SIRPG	ENSG00000089012	ENST00000216927	-1	intron	1_GENE_ONE_BPT
HCC1937	2:170339423,8:67649577	58348162	2	170339098	170339542	8	20	9	32	-	+	BBS5	ENSG00000163093	ENST00000295240	1	intron	SGK3	ENSG00000104205	ENST00000262211	1	5UTRintron	2_GENES_SAME_ORIENTATION
HCC1937	1:61684319,11:34670624	58346622	1	61684227	61684631	11	20	9	32	+	-	NFIA	ENSG00000162599	ENST00000485903	1	intron	EHF	ENSG00000135373	ENST00000257831	1	exon	2_GENES_SAME_ORIENTATION
HCC1937	6:35695098,8:124053133	58351662	6	35694655	35695194	8	19	13	32	-	+	FKBP5	ENSG00000096060	ENST00000337746	-1	5UTRintron	DERL1	ENSG00000136986	ENST00000259512	-1	intron	2_GENES_SAME_ORIENTATION
HCC1937	11:114448725,11:118641885	58354754	11	114448623	114448947	11	19	3	1	+	+	FAM55D	ENSG00000137634	ENST00000424261	-1	intron	DDX6	ENSG00000110367	ENST00000264018	-1	intron	2_GENES_OPP_ORIENTATION
HCC1937	16:48364109,16:48409592	58356051	16	48364018	48364386	16	19	8	2	+	-	LONP2	ENSG00000102910	ENST00000285737	1	intron	SIAH1	ENSG00000196470	ENST00000394725	-1	5UTRintron	2_GENES_OPP_ORIENTATION
HCC1937	14:27756096,14:27756617	58355537	14	27755993	27756319	14	19	12	1	+	+	_	_	_	_	_	_	_	_	_	_	0_GENES
HCC1937	2:121428483,13:33556215	58347953	2	121428050	121428574	13	19	11	32	-	+	_	_	_	_	_	_	_	_	_	_	0_GENES
HCC1937	8:140756310,8:140830879	58353591	8	140756211	140756631	8	19	8	2	+	-	TRAPPC9	ENSG00000167632	ENST00000389328	-1	intron	TRAPPC9	ENSG00000167632	ENST00000389328	-1	intron	1_GENE_SAME_PART_BOTH_BPTS
HCC1937	9:134594218,9:134607597	58354112	9	134594126	134594599	9	18	12	2	+	-	RAPGEF1	ENSG00000107263	ENST00000372189	-1	intron	RAPGEF1	ENSG00000107263	ENST00000372189	-1	intron	1_GENE_SAME_PART_BOTH_BPTS
HCC1937	2:25433320,2:222993871	58347620	2	25433224	25433655	2	18	26	2	+	-	_	_	_	_	_	_	_	_	_	_	0_GENES
HCC1937	18:77761889,18:77772631	58356547	18	77761786	77762156	18	18	15	2	+	-	_	_	_	_	_	_	_	_	_	_	0_GENES
HCC1937	4:84118932,4:84178571	58349911	4	84118840	84119242	4	18	3	2	+	-	_	_	_	_	_	_	_	_	_	_	0_GENES
HCC1937	4:85220266,5:25554149	58349919	4	85220149	85220686	5	18	3	32	+	+	_	_	_	_	_	_	_	_	_	_	0_GENES
HCC1937	2:80337353,2:80347233	58347834	2	80337249	80337648	2	18	5	2	+	-	CTNNA2	ENSG00000066032	ENST00000496558	1	intron	CTNNA2	ENSG00000066032	ENST00000496558	1	intron	1_GENE_SAME_PART_BOTH_BPTS
HCC1937	8:118024144,8:118061901	58353377	8	118024038	118024337	8	17	5	2	+	-	SLC30A8	ENSG00000164756	ENST00000297345	1	5UTRintron	SLC30A8	ENSG00000164756	ENST00000297345	1	5UTRintron	1_GENE_DIFF_PARTS_BOTH_BPTS
HCC1937	6:31563156,6:31580380	58351636	6	31563063	31563362	6	17	7	2	+	-	_	_	_	_	_	_	_	_	_	_	0_GENES
HCC1937	2:44188151,2:44208871	58347704	2	44188048	44188494	2	17	6	2	+	-	LRPPRC	ENSG00000138095	ENST00000260665	-1	intron	LRPPRC	ENSG00000138095	ENST00000260665	-1	intron	1_GENE_DIFF_PARTS_BOTH_BPTS
HCC1937	13:29961877,13:34435209	58355257	13	29961764	29961919	13	17	4	1	+	+	MTUS2	ENSG00000132938	ENST00000431530	1	intron	RFC3	ENSG00000133119	ENST00000434425	1	intron	2_GENES_OPP_ORIENTATION
HCC1937	12:501072,12:501903	58354806	12	500948	501330	12	16	20	2	+	-	CCDC77	ENSG00000120647	ENST00000422000	1	5UTRintron	CCDC77	ENSG00000120647	ENST00000422000	1	5UTRintron	1_GENE_SAME_PART_BOTH_BPTS
HCC1937	6:19671203,6:47855291	58351552	6	19670906	19671303	6	16	5	8	-	-	_	_	_	_	_	C6orf138	ENSG00000244694	ENST00000339488	-1	intron	1_GENE_ONE_BPT
HCC1937	X:66852759,X:66856422	58357193	X	66852632	66853089	X	16	3	2	+	-	AR	ENSG00000169083	ENST00000374690	1	intron	AR	ENSG00000169083	ENST00000374690	1	intron	1_GENE_SAME_PART_BOTH_BPTS
HCC1937	X:66852759,X:66856422	58357193	X	66852632	66853089	X	16	3	2	+	-	AR	ENSG00000169083	ENST00000513847	1	UTRintron	AR	ENSG00000169083	ENST00000513847	1	UTRintron	1_GENE_SAME_PART_BOTH_BPTS
HCC1937	8:134117832,8:134126236	58353534	8	134117728	134118025	8	16	8	2	+	-	TG	ENSG00000042832	ENST00000220616	1	intron	TG	ENSG00000042832	ENST00000220616	1	intron	1_GENE_DIFF_PARTS_BOTH_BPTS
HCC1937	3:66020509,3:66021966	58348755	3	66020409	66020721	3	16	21	2	+	-	MAGI1	ENSG00000151276	ENST00000402939	-1	intron	MAGI1	ENSG00000151276	ENST00000402939	-1	intron	1_GENE_SAME_PART_BOTH_BPTS
HCC1937	6:35684139,6:35695353	58351660	6	35684036	35684502	6	16	10	2	+	-	FKBP5	ENSG00000096060	ENST00000337746	-1	5UTRintron	FKBP5	ENSG00000096060	ENST00000337746	-1	5UTRintron	1_GENE_DIFF_PARTS_BOTH_BPTS
HCC1937	20:3206689,20:3250033	58356826	20	3206592	3206864	20	16	12	2	+	-	_	_	_	_	_	C20orf194	ENSG00000088854	ENST00000252032	-1	intron	1_GENE_ONE_BPT
HCC1937	13:46949659,13:94586139	58355301	13	46949562	46949972	13	16	14	2	+	-	C13orf18	ENSG00000102445	ENST00000429979	-1	5UTRintron	GPC6	ENSG00000183098	ENST00000377047	1	intron	2_GENES_OPP_ORIENTATION
HCC1937	1:153280326,1:154279719	58346963	1	153280229	153280690	1	16	4	1	+	+	PGLYRP3	ENSG00000159527	ENST00000290722	-1	intron	_	_	_	_	_	1_GENE_ONE_BPT
HCC1937	17:29721012,X:49595559	58356310	17	29720710	29721173	X	16	4	32	-	+	RAB11FIP4	ENSG00000131242	ENST00000325874	1	intron	PAGE4	ENSG00000101951	ENST00000376130	1	intron	2_GENES_SAME_ORIENTATION
HCC1937	1:63316528,5:147793901	58346658	1	63316346	63316819	5	15	7	32	+	-	ATG4C	ENSG00000125703	ENST00000371120	1	intron	FBXO38	ENSG00000145868	ENST00000340253	1	intron	2_GENES_SAME_ORIENTATION
HCC1937	19:29125575,19:40071351	58356637	19	29125479	29125910	19	15	22	1	+	+	ENSG00000250689	ENSG00000250689	ENST00000511462	-1	UTRintron	_	_	_	_	_	1_GENE_ONE_BPT
HCC1937	2:70627159,2:70631706	58347798	2	70627052	70627465	2	15	15	2	+	-	_	_	_	_	_	ENSG00000229229	ENSG00000229229	ENST00000452525	1	UTRintron	1_GENE_ONE_BPT
HCC1937	3:104812316,15:22567632	58348868	3	104811955	104812436	15	15	10	32	-	-	_	_	_	_	_	_	_	_	_	_	0_GENES
HCC1937	16:47190285,16:47333940	58356046	16	47190187	47190602	16	15	9	2	+	-	ITFG1	ENSG00000129636	ENST00000320640	-1	intron	ITFG1	ENSG00000129636	ENST00000320640	-1	intron	1_GENE_DIFF_PARTS_BOTH_BPTS
HCC1937	8:31784740,8:31814015	58352890	8	31784640	31785027	8	15	16	2	+	-	NRG1	ENSG00000157168	ENST00000405606	1	intron	NRG1	ENSG00000157168	ENST00000405606	1	intron	1_GENE_SAME_PART_BOTH_BPTS
HCC1937	16:71763340,16:71764129	58356159	16	71763244	71763581	16	15	40	2	+	-	AP1G1	ENSG00000166747	ENST00000299980	-1	3UTRexon	AP1G1	ENSG00000166747	ENST00000299980	-1	3UTRexon	1_GENE_SAME_PART_BOTH_BPTS
HCC1937	21:34838854,21:34840455	58357024	21	34838761	34839150	21	15	10	2	+	-	TMEM50B	ENSG00000142188	ENST00000381964	-1	intron	TMEM50B	ENSG00000142188	ENST00000381964	-1	intron	1_GENE_DIFF_PARTS_BOTH_BPTS
HCC1937	10:21284139,10:21294518	58354200	10	21284043	21284536	10	15	12	2	+	-	NEBL	ENSG00000078114	ENST00000417816	-1	intron	NEBL	ENSG00000078114	ENST00000417816	-1	intron	1_GENE_SAME_PART_BOTH_BPTS
HCC1937	5:141360611,6:47559595	58351210	5	141360353	141360714	6	14	5	32	-	-	RNF14	ENSG00000013561	ENST00000394520	1	intron	CD2AP	ENSG00000198087	ENST00000359314	1	intron	2_GENES_OPP_ORIENTATION
HCC1937	1:237772238,13:88329454	58347443	1	237772143	237772375	13	14	10	32	+	+	RYR2	ENSG00000198626	ENST00000366574	1	intron	SLITRK5	ENSG00000165300	ENST00000325089	1	exon	2_GENES_OPP_ORIENTATION
HCC1937	7:50584703,7:142911767	58352460	7	50584429	50584795	7	14	9	8	-	-	DDC	ENSG00000132437	ENST00000444124	-1	intron	_	_	_	_	_	1_GENE_ONE_BPT
HCC1937	15:46531575,15:46532880	58355801	15	46531410	46531922	15	14	4	2	+	-	_	_	_	_	_	_	_	_	_	_	0_GENES
HCC1937	1:52866733,1:52880596	58346584	1	52866627	52866953	1	14	5	2	+	-	ORC1L	ENSG00000085840	ENST00000371566	-1	intron	PRPF38A	ENSG00000134748	ENST00000257181	1	intron	2_GENES_OPP_ORIENTATION
HCC1937	1:63306238,5:147794079	58346657	1	63305896	63306416	5	14	10	32	-	+	ATG4C	ENSG00000125703	ENST00000371120	1	intron	FBXO38	ENSG00000145868	ENST00000340253	1	intron	2_GENES_SAME_ORIENTATION
HCC1937	15:94102682,16:57368151	58355898	15	94102590	94102992	16	14	11	32	+	+	_	_	_	_	_	_	_	_	_	_	0_GENES
HCC1937	19:1934123,19:1935565	58356551	19	1933964	1934339	19	14	6	2	+	-	_	_	_	_	_	_	_	_	_	_	0_GENES
HCC1937	3:50219220,3:50272650	58348700	3	50219124	50219553	3	14	13	2	+	-	SEMA3F	ENSG00000001617	ENST00000002829	1	intron	GNAI2	ENSG00000114353	ENST00000422163	1	intron	2_GENES_SAME_ORIENTATION
HCC1937	3:50219220,3:50272650	58348700	3	50219124	50219553	3	14	13	2	+	-	SEMA3F	ENSG00000001617	ENST00000002829	1	intron	GNAI2	ENSG00000114353	ENST00000491100	1	UTRintron	2_GENES_SAME_ORIENTATION
HCC1937	2:79830282,10:34719686	58347831	2	79830181	79830596	10	14	12	32	+	-	CTNNA2	ENSG00000066032	ENST00000466387	1	5UTRintron	PARD3	ENSG00000148498	ENST00000374789	-1	intron	2_GENES_OPP_ORIENTATION
HCC1937	2:121428735,13:33556289	58347954	2	121428641	121429175	13	14	15	32	+	-	_	_	_	_	_	_	_	_	_	_	0_GENES
HCC1937	11:122506636,11:122520574	58354771	11	122506526	122506993	11	14	4	2	+	-	_	_	_	_	_	_	_	_	_	_	0_GENES
HCC1937	10:38403957,10:38414498	58354272	10	38403689	38404075	10	13	4	8	-	-	ZNF37A	ENSG00000075407	ENST00000351773	1	intron	_	_	_	_	_	1_GENE_ONE_BPT
HCC1937	X:82045097,X:82119190	58357199	X	82045000	82045316	X	13	4	2	+	-	_	_	_	_	_	_	_	_	_	_	0_GENES
HCC1937	18:69568697,18:69571924	58356544	18	69568575	69568958	18	13	10	2	+	-	_	_	_	_	_	_	_	_	_	_	0_GENES
HCC1937	1:83764385,1:83766187	58346741	1	83764236	83764680	1	13	25	2	+	-	_	_	_	_	_	_	_	_	_	_	0_GENES
HCC1937	3:43538744,4:16074953	58348671	3	43538649	43539262	4	13	22	32	+	-	ANO10	ENSG00000160746	ENST00000292246	-1	intron	PROM1	ENSG00000007062	ENST00000447510	-1	intron	2_GENES_SAME_ORIENTATION
HCC1937	4:1782273,X:139247511	58349672	4	1782172	1782678	X	13	12	32	+	-	_	_	_	_	_	_	_	_	_	_	0_GENES
HCC1937	19:29125581,19:40071356	58356636	19	29125259	29125691	19	13	22	8	-	-	ENSG00000250689	ENSG00000250689	ENST00000511462	-1	UTRintron	_	_	_	_	_	1_GENE_ONE_BPT
HCC1937	6:47505320,6:48269339	58351736	6	47505058	47505413	6	13	3	8	-	-	CD2AP	ENSG00000198087	ENST00000359314	1	intron	_	_	_	_	_	1_GENE_ONE_BPT
HCC1937	1:155583452,6:7097839	58346973	1	155583001	155583607	6	13	15	32	-	-	MSTO1	ENSG00000125459	ENST00000245564	1	exon	_	_	_	_	_	1_GENE_ONE_BPT
HCC1937	3:137756420,X:32203333	58349033	3	137756085	137756523	X	13	22	32	-	-	_	_	_	_	_	DMD	ENSG00000198947	ENST00000357033	-1	intron	1_GENE_ONE_BPT
HCC1937	1:243053265,1:243067220	58347485	1	243053126	243053628	1	13	10	2	+	-	_	_	_	_	_	_	_	_	_	_	0_GENES
HCC1937	10:28610818,19:34345971	58354229	10	28610660	28611053	19	12	19	32	+	-	_	_	_	_	_	_	_	_	_	_	0_GENES
HCC1937	19:7540666,19:7550886	58356563	19	7540555	7540916	19	12	5	2	+	-	_	_	_	_	_	PEX11G	ENSG00000104883	ENST00000221480	-1	exon	1_GENE_ONE_BPT
HCC1937	7:106842483,7:107204752	58352643	7	106842377	106842670	7	12	8	2	+	-	HBP1	ENSG00000105856	ENST00000468410	1	3UTRexon	DUS4L	ENSG00000105865	ENST00000265720	1	5UTRintron	2_GENES_SAME_ORIENTATION
HCC1937	7:106842483,7:107204752	58352643	7	106842377	106842670	7	12	8	2	+	-	COG5	ENSG00000164597	ENST00000347053	-1	3UTRexon	COG5	ENSG00000164597	ENST00000297135	-1	5UTRexon	1_GENE_DIFF_PARTS_BOTH_BPTS
HCC1937	7:106842483,7:107204752	58352643	7	106842377	106842670	7	12	8	2	+	-	HBP1	ENSG00000105856	ENST00000468410	1	3UTRexon	COG5	ENSG00000164597	ENST00000297135	-1	5UTRexon	2_GENES_OPP_ORIENTATION
HCC1937	16:74613689,16:74708711	58356172	16	74613545	74613951	16	12	4	2	+	-	GLG1	ENSG00000090863	ENST00000205061	-1	intron	MLKL	ENSG00000168404	ENST00000308807	-1	intron	2_GENES_SAME_ORIENTATION
HCC1937	16:74656881,16:74708979	58356176	16	74656781	74657393	16	12	11	2	+	-	RFWD3	ENSG00000168411	ENST00000361070	-1	3UTRexon	MLKL	ENSG00000168404	ENST00000308807	-1	exon	2_GENES_SAME_ORIENTATION
HCC1937	11:67562509,11:68830231	58354638	11	67562134	67562632	11	12	3	8	-	-	ENSG00000160172	ENSG00000160172	ENST00000319373	-1	intron	TPCN2	ENSG00000162341	ENST00000294309	1	intron	2_GENES_SAME_ORIENTATION
HCC1937	16:89410816,16:89446164	58356232	16	89410696	89411270	16	12	10	2	+	-	ANKRD11	ENSG00000167522	ENST00000301030	-1	5UTRintron	ANKRD11	ENSG00000167522	ENST00000301030	-1	5UTRintron	1_GENE_SAME_PART_BOTH_BPTS
HCC1937	1:158006859,5:39600517	58346995	1	158006733	158007182	5	12	7	32	+	+	KIRREL	ENSG00000183853	ENST00000359209	1	intron	_	_	_	_	_	1_GENE_ONE_BPT
HCC1937	3:137756416,X:32203299	58349032	3	137756304	137756742	X	12	22	32	+	+	_	_	_	_	_	DMD	ENSG00000198947	ENST00000357033	-1	intron	1_GENE_ONE_BPT
HCC1937	4:145583953,4:145646070	58350145	4	145583842	145584201	4	12	10	2	+	-	HHIP	ENSG00000164161	ENST00000296575	1	intron	HHIP	ENSG00000164161	ENST00000296575	1	intron	1_GENE_DIFF_PARTS_BOTH_BPTS
HCC1937	11:115455620,11:116425965	58354758	11	115455510	115455932	11	12	8	1	+	+	_	_	_	_	_	_	_	_	_	_	0_GENES
HCC1937	1:215381963,2:80338263	58347283	1	215381702	215382074	2	12	8	32	-	+	KCNK2	ENSG00000082482	ENST00000391895	1	intron	CTNNA2	ENSG00000066032	ENST00000496558	1	intron	2_GENES_SAME_ORIENTATION
HCC1937	6:16098708,6:18875331	58351523	6	16098615	16098946	6	12	3	1	+	+	_	_	_	_	_	_	_	_	_	_	0_GENES
HCC1937	12:46414980,12:46421992	58355020	12	46414817	46415197	12	11	5	1	+	+	_	_	_	_	_	_	_	_	_	_	0_GENES
HCC1937	3:44884534,8:137742432	58348673	3	44884197	44884645	8	11	7	32	-	-	KIF15	ENSG00000163808	ENST00000326047	1	intron	_	_	_	_	_	1_GENE_ONE_BPT
HCC1937	4:37741631,4:150247783	58349782	4	37741507	37741809	4	11	7	1	+	+	_	_	_	_	_	_	_	_	_	_	0_GENES
HCC1937	13:88884181,13:88894038	58355414	13	88884046	88884407	13	11	4	1	+	+	ENSG00000231019	ENSG00000231019	ENST00000430214	1	UTRintron	_	_	_	_	_	1_GENE_ONE_BPT
HCC1937	16:75891620,16:75892451	58356184	16	75891518	75891962	16	11	12	2	+	-	_	_	_	_	_	_	_	_	_	_	0_GENES
HCC1937	11:115445480,11:118633282	58354757	11	115445092	115445596	11	11	5	8	-	-	_	_	_	_	_	DDX6	ENSG00000110367	ENST00000264018	-1	intron	1_GENE_ONE_BPT
HCC1937	1:19802987,4:37740707	58346416	1	19802762	19803120	4	10	6	32	-	-	CAPZB	ENSG00000077549	ENST00000482808	-1	UTRintron	_	_	_	_	_	1_GENE_ONE_BPT
HCC1937	6:21956466,6:23306742	58351576	6	21956259	21956574	6	10	7	8	-	-	_	_	_	_	_	_	_	_	_	_	0_GENES
HCC1937	15:95466302,15:95467364	58355901	15	95466213	95466657	15	10	8	2	+	-	_	_	_	_	_	_	_	_	_	_	0_GENES
HCC1937	16:12221559,19:54047878	58355933	16	12221210	12221654	19	10	3	32	-	-	SNX29	ENSG00000048471	ENST00000306030	1	intron	ZNF331	ENSG00000130844	ENST00000449416	1	5UTRintron	2_GENES_OPP_ORIENTATION
HCC1937	1:176293330,1:176294267	58347134	1	176293202	176293688	1	10	6	1	+	+	_	_	_	_	_	_	_	_	_	_	0_GENES
HCC1937	1:27519368,1:27527732	58346455	1	27519266	27519740	1	10	4	2	+	-	_	_	_	_	_	ENSG00000214973	ENSG00000214973	ENST00000399356	-1	UTRexon	1_GENE_ONE_BPT
HCC1937	1:243801827,2:200690674	58347491	1	243801349	243801926	2	9	12	32	-	+	AKT3	ENSG00000117020	ENST00000366540	-1	intron	ENSG00000226124	ENSG00000226124	ENST00000416668	-1	UTRintron	2_GENES_SAME_ORIENTATION
HCC1937	8:103609403,8:107064068	58353265	8	103609278	103609649	8	9	10	2	+	-	_	_	_	_	_	_	_	_	_	_	0_GENES
HCC1937	X:139633524,X:139648998	58357229	X	139633422	139633808	X	9	7	2	+	-	_	_	_	_	_	_	_	_	_	_	0_GENES
HCC1937	6:21320383,6:21360079	58351566	6	21320273	21320775	6	9	4	1	+	+	_	_	_	_	_	_	_	_	_	_	0_GENES
HCC1937	6:23308832,6:48271002	58351600	6	23308729	23309247	6	9	5	1	+	+	_	_	_	_	_	_	_	_	_	_	0_GENES
HCC1937	5:167460339,5:176021943	58351382	5	167460234	167460542	5	9	6	2	+	-	ODZ2	ENSG00000145934	ENST00000403607	1	intron	CDHR2	ENSG00000074276	ENST00000261944	1	intron	2_GENES_SAME_ORIENTATION
HCC1937	8:57606667,8:57607513	58352977	8	57606528	57607047	8	8	9	1	+	+	_	_	_	_	_	_	_	_	_	_	0_GENES
HCC1937	7:18367765,20:504027	58352304	7	18367466	18367935	20	8	5	32	-	+	HDAC9	ENSG00000048052	ENST00000433709	1	5UTRintron	CSNK2A1P	ENSG00000101266	ENST00000217244	-1	5UTRintron	2_GENES_OPP_ORIENTATION
HCC1937	7:18367765,20:504027	58352304	7	18367466	18367935	20	8	5	32	-	+	HDAC9	ENSG00000048052	ENST00000461159	1	UTRintron	CSNK2A1P	ENSG00000101266	ENST00000217244	-1	5UTRintron	2_GENES_OPP_ORIENTATION
HCC1937	7:25165055,7:25169805	58352340	7	25164887	25165404	7	8	4	2	+	-	_	_	_	_	_	_	_	_	_	_	0_GENES
HCC1937	8:95328370,8:95329976	58353173	8	95327993	95328497	8	8	11	8	-	-	_	_	_	_	_	_	_	_	_	_	0_GENES
HCC1937	8:116146240,8:118174734	58353367	8	116146125	116146524	8	8	6	1	+	+	_	_	_	_	_	SLC30A8	ENSG00000164756	ENST00000456015	1	intron	1_GENE_ONE_BPT
HCC1937	6:22417935,6:47847432	58351588	6	22417811	22418294	6	8	4	1	+	+	_	_	_	_	_	C6orf138	ENSG00000244694	ENST00000339488	-1	exon	1_GENE_ONE_BPT
HCC1937	1:84131837,8:144514305	58346743	1	84131735	84132119	8	8	12	32	+	+	ENSG00000233008	ENSG00000233008	ENST00000417975	-1	UTRintron	_	_	_	_	_	1_GENE_ONE_BPT
HCC1937	3:76792827,3:76804011	58348794	3	76792696	76793221	3	8	3	2	+	-	ROBO2	ENSG00000185008	ENST00000487694	1	intron	ROBO2	ENSG00000185008	ENST00000487694	1	intron	1_GENE_SAME_PART_BOTH_BPTS
HCC1937	3:76792827,3:76804011	58348794	3	76792696	76793221	3	8	3	2	+	-	ROBO2	ENSG00000185008	ENST00000475034	1	UTRintron	ROBO2	ENSG00000185008	ENST00000475034	1	UTRintron	1_GENE_SAME_PART_BOTH_BPTS
HCC1937	11:11805106,11:11810100	58354486	11	11805019	11805286	11	8	12	2	+	-	_	_	_	_	_	_	_	_	_	_	0_GENES
HCC1937	11:64594352,11:64594968	58354613	11	64594162	64594702	11	8	8	2	+	-	CDC42BPG	ENSG00000171219	ENST00000342711	-1	intron	CDC42BPG	ENSG00000171219	ENST00000342711	-1	intron	1_GENE_DIFF_PARTS_BOTH_BPTS
HCC1937	11:71692444,12:46414974	58354670	11	71692349	71692775	12	8	9	32	+	-	RNF121	ENSG00000137522	ENST00000361756	1	intron	_	_	_	_	_	1_GENE_ONE_BPT
HCC1937	X:14249766,X:14250359	58357125	X	14249672	14250006	X	8	26	2	+	-	_	_	_	_	_	_	_	_	_	_	0_GENES
HCC1937	4:139968889,6:119558705	58350120	4	139968663	139969111	6	8	5	32	-	+	ELF2	ENSG00000109381	ENST00000515489	-1	UTRintron	MAN1A1	ENSG00000111885	ENST00000368468	-1	intron	2_GENES_SAME_ORIENTATION
HCC1937	3:3244898,11:28432726	58348511	3	3244745	3245312	11	8	7	32	+	-	_	_	_	_	_	_	_	_	_	_	0_GENES
HCC1937	4:184586633,4:184587892	58350293	4	184586515	184587028	4	7	7	2	+	-	C4orf41	ENSG00000168538	ENST00000334690	1	intron	C4orf41	ENSG00000168538	ENST00000334690	1	intron	1_GENE_DIFF_PARTS_BOTH_BPTS
HCC1937	1:243801804,2:200690671	58347490	1	243801685	243802187	2	7	12	32	+	-	AKT3	ENSG00000117020	ENST00000366540	-1	intron	ENSG00000226124	ENSG00000226124	ENST00000416668	-1	UTRintron	2_GENES_SAME_ORIENTATION
HCC1937	2:236475711,16:35128933	58348469	2	236475454	236475807	16	7	6	32	-	+	AGAP1	ENSG00000157985	ENST00000336665	1	intron	_	_	_	_	_	1_GENE_ONE_BPT
HCC1937	7:35161882,7:35184302	58352376	7	35161783	35162140	7	7	5	2	+	-	DPY19L2P1	ENSG00000189212	ENST00000458672	-1	UTRintron	ENSG00000241521	ENSG00000241521	ENST00000359917	-1	UTRintron	2_GENES_SAME_ORIENTATION
HCC1937	7:38609873,7:38613715	58352395	7	38609768	38610251	7	7	5	2	+	-	AMPH	ENSG00000078053	ENST00000356264	-1	intron	AMPH	ENSG00000078053	ENST00000356264	-1	intron	1_GENE_SAME_PART_BOTH_BPTS
HCC1937	7:54548056,11:114220759	58352483	7	54547934	54548355	11	7	5	32	+	-	_	_	_	_	_	_	_	_	_	_	0_GENES
HCC1937	10:38403943,10:38414763	58354271	10	38403783	38404239	10	7	6	1	+	+	ZNF37A	ENSG00000075407	ENST00000351773	1	intron	_	_	_	_	_	1_GENE_ONE_BPT
HCC1937	5:25607432,5:25608510	58350690	5	25607323	25607876	5	7	10	2	+	-	_	_	_	_	_	_	_	_	_	_	0_GENES
HCC1937	7:91480371,7:91486915	58352595	7	91480268	91480910	7	7	4	1	+	+	ENSG00000242870	ENSG00000242870	ENST00000454222	-1	UTRintron	ENSG00000242870	ENSG00000242870	ENST00000454222	-1	UTRintron	1_GENE_SAME_PART_BOTH_BPTS
HCC1937	19:53740248,19:53751139	58356749	19	53740150	53740693	19	7	4	2	+	-	ZNF677	ENSG00000197928	ENST00000416063	-1	exon	ZNF677	ENSG00000197928	ENST00000416063	-1	intron	1_GENE_DIFF_PARTS_BOTH_BPTS
HCC1937	6:47540332,6:47563373	58351737	6	47540232	47540657	6	7	14	1	+	+	CD2AP	ENSG00000198087	ENST00000359314	1	intron	CD2AP	ENSG00000198087	ENST00000359314	1	intron	1_GENE_DIFF_PARTS_BOTH_BPTS
HCC1937	11:65154131,11:65208804	58354621	11	65154029	65154502	11	7	6	2	+	-	FRMD8	ENSG00000126391	ENST00000317568	1	5UTRexon	_	_	_	_	_	1_GENE_ONE_BPT
HCC1937	1:117802091,11:39472656	58346914	1	117801876	117802405	11	7	24	32	-	+	_	_	_	_	_	_	_	_	_	_	0_GENES
HCC1937	11:67628350,19:34752070	58354641	11	67627972	67628479	19	7	10	32	-	-	_	_	_	_	_	KIAA0355	ENSG00000166398	ENST00000299505	1	5UTRintron	1_GENE_ONE_BPT
HCC1937	17:1863097,17:1865906	58356244	17	1863002	1863442	17	7	6	2	+	-	RTN4RL1	ENSG00000185924	ENST00000331238	-1	intron	RTN4RL1	ENSG00000185924	ENST00000331238	-1	intron	1_GENE_SAME_PART_BOTH_BPTS
HCC1937	17:13795874,17:13796926	58356276	17	13795686	13796114	17	7	6	1	+	+	_	_	_	_	_	_	_	_	_	_	0_GENES
HCC1937	21:9848881,21:9850932	58356996	21	9848708	9849162	21	7	3	2	+	-	_	_	_	_	_	_	_	_	_	_	0_GENES
HCC1937	22:35168855,22:35169778	58357074	22	35168409	35168891	22	7	4	8	-	-	_	_	_	_	_	_	_	_	_	_	0_GENES
HCC1937	5:53189841,19:51282026	58350902	5	53189685	53190201	19	7	3	32	+	+	ARL15	ENSG00000185305	ENST00000507646	-1	UTRintron	_	_	_	_	_	1_GENE_ONE_BPT
HCC1937	4:119371807,11:28432935	58350040	4	119371659	119372132	11	7	4	32	+	+	_	_	_	_	_	_	_	_	_	_	0_GENES
HCC1937	4:132616268,8:141118197	58350094	4	132615919	132616377	8	7	7	32	-	+	_	_	_	_	_	TRAPPC9	ENSG00000167632	ENST00000389328	-1	intron	1_GENE_ONE_BPT
HCC1937	3:162249762,3:162250694	58349239	3	162249495	162249949	3	7	19	8	-	-	_	_	_	_	_	_	_	_	_	_	0_GENES
HCC1937	5:198126,6:34932931	58350358	5	198023	198543	6	7	15	32	+	-	_	_	_	_	_	ANKS1A	ENSG00000064999	ENST00000360359	1	intron	1_GENE_ONE_BPT
HCC1937	5:149050958,7:132668744	58351264	5	149050675	149051218	7	6	21	32	-	-	_	_	_	_	_	CHCHD3	ENSG00000106554	ENST00000262570	-1	intron	1_GENE_ONE_BPT
HCC1937	8:103122019,8:103123098	58353260	8	103121700	103122288	8	6	20	8	-	-	NCALD	ENSG00000104490	ENST00000395923	-1	5UTRintron	NCALD	ENSG00000104490	ENST00000395923	-1	5UTRintron	1_GENE_SAME_PART_BOTH_BPTS
HCC1937	15:23818916,17:30645411	58355754	15	23818313	23819001	17	6	8	32	-	-	_	_	_	_	_	RHBDL3	ENSG00000141314	ENST00000269051	1	intron	1_GENE_ONE_BPT
HCC1937	8:111259880,8:111260939	58353333	8	111259602	111260128	8	6	25	8	-	-	_	_	_	_	_	_	_	_	_	_	0_GENES
HCC1937	8:111260110,8:111261169	58353334	8	111259805	111260459	8	6	35	1	+	+	_	_	_	_	_	_	_	_	_	_	0_GENES
HCC1937	6:21990479,6:22303363	58351582	6	21990343	21990862	6	6	4	8	-	-	_	_	_	_	_	_	_	_	_	_	0_GENES
HCC1937	6:23309068,6:48280471	58351601	6	23308510	23309172	6	6	3	8	-	-	_	_	_	_	_	_	_	_	_	_	0_GENES
HCC1937	4:1783602,X:139248234	58349673	4	1783394	1783849	X	6	4	32	-	+	_	_	_	_	_	_	_	_	_	_	0_GENES
HCC1937	12:89123752,X:133474388	58355146	12	89123625	89124026	X	6	6	32	+	-	_	_	_	_	_	_	_	_	_	_	0_GENES
HCC1937	6:46780449,6:46781033	58351730	6	46780039	46780519	6	6	10	8	-	-	MEP1A	ENSG00000112818	ENST00000230588	1	intron	MEP1A	ENSG00000112818	ENST00000230588	1	intron	1_GENE_SAME_PART_BOTH_BPTS
HCC1937	4:62796097,13:56741179	58349868	4	62795996	62796581	13	6	6	32	+	-	LPHN3	ENSG00000150471	ENST00000502815	1	intron	_	_	_	_	_	1_GENE_ONE_BPT
HCC1937	6:70758824,6:70759641	58351838	6	70758273	70758861	6	6	11	8	-	-	COL19A1	ENSG00000082293	ENST00000322773	1	intron	COL19A1	ENSG00000082293	ENST00000322773	1	intron	1_GENE_SAME_PART_BOTH_BPTS
HCC1937	11:55765763,11:55766717	58354565	11	55765720	55766107	11	6	7	1	+	+	_	_	_	_	_	_	_	_	_	_	0_GENES
HCC1937	17:13795651,17:13796746	58356277	17	13795420	13795843	17	6	7	8	-	-	_	_	_	_	_	_	_	_	_	_	0_GENES
HCC1937	20:52915674,20:52916405	58356956	20	52915654	52916167	20	6	13	1	+	+	_	_	_	_	_	_	_	_	_	_	0_GENES
HCC1937	2:196966933,2:196967702	58348320	2	196966654	196967215	2	6	8	8	-	-	_	_	_	_	_	_	_	_	_	_	0_GENES
HCC1937	8:77557055,8:77557819	58353070	8	77556904	77557448	8	6	7	2	+	-	_	_	_	_	_	_	_	_	_	_	0_GENES
HCC1937	1:19930994,1:153279971	58346419	1	19930898	19931498	1	6	5	2	+	-	C1orf151	ENSG00000173436	ENST00000322753	1	intron	PGLYRP3	ENSG00000159527	ENST00000290722	-1	intron	2_GENES_OPP_ORIENTATION
HCC1937	1:237501868,1:237502491	58347440	1	237501388	237501943	1	5	8	8	-	-	RYR2	ENSG00000198626	ENST00000366574	1	intron	RYR2	ENSG00000198626	ENST00000366574	1	intron	1_GENE_SAME_PART_BOTH_BPTS
HCC1937	1:241762129,1:241762650	58347472	1	241761584	241762203	1	5	6	8	-	-	OPN3	ENSG00000054277	ENST00000366554	-1	intron	OPN3	ENSG00000054277	ENST00000366554	-1	intron	1_GENE_SAME_PART_BOTH_BPTS
HCC1937	2:237071472,2:237088827	58348471	2	237071193	237071605	2	5	9	8	-	-	_	_	_	_	_	ENSG00000233611	ENSG00000233611	ENST00000483218	1	UTRintron	1_GENE_ONE_BPT
HCC1937	7:19048566,7:19067205	58352309	7	19048406	19048887	7	5	4	2	+	-	_	_	_	_	_	TWIST1	ENSG00000122691	ENST00000443687	-1	3UTRintron	1_GENE_ONE_BPT
HCC1937	8:106097919,8:106098420	58353278	8	106097433	106098017	8	5	22	8	-	-	_	_	_	_	_	_	_	_	_	_	0_GENES
HCC1937	8:107480637,8:107481190	58353291	8	107480064	107480648	8	5	30	8	-	-	OXR1	ENSG00000164830	ENST00000445937	1	intron	OXR1	ENSG00000164830	ENST00000445937	1	intron	1_GENE_SAME_PART_BOTH_BPTS
HCC1937	8:110177191,8:110177810	58353322	8	110176988	110177440	8	5	16	1	+	+	_	_	_	_	_	_	_	_	_	_	0_GENES
HCC1937	5:19558405,5:19559324	58350584	5	19558001	19558605	5	5	31	8	-	-	CDH18	ENSG00000145526	ENST00000507958	-1	intron	CDH18	ENSG00000145526	ENST00000507958	-1	intron	1_GENE_SAME_PART_BOTH_BPTS
HCC1937	5:19558602,5:19559158	58350585	5	19558464	19558872	5	5	20	1	+	+	CDH18	ENSG00000145526	ENST00000507958	-1	intron	CDH18	ENSG00000145526	ENST00000507958	-1	intron	1_GENE_SAME_PART_BOTH_BPTS
HCC1937	2:65347584,2:65349869	58347778	2	65347391	65347851	2	5	3	2	+	-	RAB1A	ENSG00000138069	ENST00000398529	-1	intron	RAB1A	ENSG00000138069	ENST00000398529	-1	intron	1_GENE_SAME_PART_BOTH_BPTS
HCC1937	4:29590909,4:29591567	58349748	4	29590288	29590937	4	5	7	8	-	-	_	_	_	_	_	_	_	_	_	_	0_GENES
HCC1937	5:35886632,5:35887150	58350787	5	35886199	35886682	5	5	6	8	-	-	_	_	_	_	_	_	_	_	_	_	0_GENES
HCC1937	9:3265637,9:3422411	58353671	9	3265517	3265828	9	5	6	2	+	-	RFX3	ENSG00000080298	ENST00000382004	-1	intron	RFX3	ENSG00000080298	ENST00000382004	-1	5UTRintron	1_GENE_DIFF_PARTS_BOTH_BPTS
HCC1937	13:65645094,13:65645700	58355337	13	65644965	65645381	13	5	4	2	+	-	_	_	_	_	_	_	_	_	_	_	0_GENES
HCC1937	9:76812789,12:100688533	58353799	9	76812441	76812903	12	5	13	32	-	-	_	_	_	_	_	SCYL2	ENSG00000136021	ENST00000360820	1	intron	1_GENE_ONE_BPT
HCC1937	20:13191729,20:13192302	58356863	20	13191546	13192145	20	5	7	1	+	+	_	_	_	_	_	_	_	_	_	_	0_GENES
HCC1937	9:83895307,9:83912018	58353847	9	83895181	83895550	9	5	3	2	+	-	_	_	_	_	_	_	_	_	_	_	0_GENES
HCC1937	21:9837818,21:9850649	58356995	21	9837704	9838221	21	5	7	2	+	-	_	_	_	_	_	_	_	_	_	_	0_GENES
HCC1937	1:159668584,1:159668717	58347008	1	159668037	159668605	1	5	10	1	+	+	_	_	_	_	_	_	_	_	_	_	0_GENES
HCC1937	3:133138887,3:133144429	58349003	3	133138771	133139289	3	5	6	2	+	-	BFSP2	ENSG00000170819	ENST00000302334	1	intron	BFSP2	ENSG00000170819	ENST00000302334	1	intron	1_GENE_SAME_PART_BOTH_BPTS
HCC1937	4:132616258,8:141117277	58350093	4	132616128	132616567	8	5	5	32	+	-	_	_	_	_	_	TRAPPC9	ENSG00000167632	ENST00000389328	-1	intron	1_GENE_ONE_BPT
HCC1937	8:56574502,8:56575084	58352973	8	56574329	56574741	8	5	6	2	+	-	_	_	_	_	_	_	_	_	_	_	0_GENES
HCC1937	4:159229922,4:159230481	58350204	4	159229722	159230296	4	5	4	1	+	+	_	_	_	_	_	_	_	_	_	_	0_GENES
HCC1937	8:60835592,8:60836425	58352992	8	60835219	60835687	8	5	3	8	-	-	_	_	_	_	_	_	_	_	_	_	0_GENES
HCC1937	1:237501909,1:237502580	58347441	1	237501652	237502254	1	4	9	1	+	+	RYR2	ENSG00000198626	ENST00000366574	1	intron	RYR2	ENSG00000198626	ENST00000366574	1	intron	1_GENE_SAME_PART_BOTH_BPTS
HCC1937	2:229315998,2:229316950	58348448	2	229315837	229316263	2	4	4	1	+	+	_	_	_	_	_	_	_	_	_	_	0_GENES
HCC1937	3:173201545,3:173202649	58349337	3	173201290	173201727	3	4	21	8	-	-	NLGN1	ENSG00000169760	ENST00000457714	1	5UTRintron	NLGN1	ENSG00000169760	ENST00000457714	1	5UTRintron	1_GENE_SAME_PART_BOTH_BPTS
HCC1937	4:188001829,4:188002717	58350316	4	188001711	188002232	4	4	9	1	+	+	_	_	_	_	_	_	_	_	_	_	0_GENES
HCC1937	8:95328381,8:95329669	58353174	8	95328315	95328786	8	4	13	1	+	+	_	_	_	_	_	_	_	_	_	_	0_GENES
HCC1937	8:115291128,8:115300558	58353361	8	115291014	115291377	8	4	5	2	+	-	_	_	_	_	_	_	_	_	_	_	0_GENES
HCC1937	10:35807480,10:35808156	58354255	10	35807266	35807896	10	4	6	2	+	-	CCNY	ENSG00000108100	ENST00000374704	1	intron	CCNY	ENSG00000108100	ENST00000374704	1	intron	1_GENE_SAME_PART_BOTH_BPTS
HCC1937	12:81428572,12:81454907	58355133	12	81428462	81428865	12	4	6	2	+	-	_	_	_	_	_	_	_	_	_	_	0_GENES
HCC1937	5:22554251,5:22555731	58350631	5	22554015	22554616	5	4	12	1	+	+	CDH12	ENSG00000154162	ENST00000382254	-1	5UTRintron	CDH12	ENSG00000154162	ENST00000382254	-1	5UTRintron	1_GENE_SAME_PART_BOTH_BPTS
HCC1937	5:23229271,5:23229849	58350646	5	23229059	23229505	5	4	16	1	+	+	_	_	_	_	_	_	_	_	_	_	0_GENES
HCC1937	5:23751721,5:23752338	58350657	5	23751649	23752217	5	4	14	1	+	+	_	_	_	_	_	_	_	_	_	_	0_GENES
HCC1937	8:137320136,8:137321396	58353564	8	137320074	137320678	8	4	12	1	+	+	_	_	_	_	_	_	_	_	_	_	0_GENES
HCC1937	3:68608806,3:68609338	58348767	3	68608461	68609130	3	4	4	1	+	+	_	_	_	_	_	_	_	_	_	_	0_GENES
HCC1937	19:54218028,19:54218846	58356754	19	54217921	54218421	19	4	4	2	+	-	_	_	_	_	_	_	_	_	_	_	0_GENES
HCC1937	2:105867831,5:1586119	58347907	2	105867778	105868458	5	4	12	32	+	-	_	_	_	_	_	SDHAP3	ENSG00000185986	ENST00000510418	-1	UTRintron	1_GENE_ONE_BPT
HCC1937	2:117595242,11:98508884	58347940	2	117594808	117595425	11	4	7	32	-	+	_	_	_	_	_	_	_	_	_	_	0_GENES
HCC1937	3:102036808,3:102037456	58348853	3	102036659	102037125	3	4	3	1	+	+	ZPLD1	ENSG00000170044	ENST00000491959	1	5UTRintron	ZPLD1	ENSG00000170044	ENST00000491959	1	5UTRintron	1_GENE_SAME_PART_BOTH_BPTS
HCC1937	7:109196500,7:109197399	58352651	7	109196237	109196739	7	4	9	1	+	+	ENSG00000234273	ENSG00000234273	ENST00000412410	-1	UTRintron	ENSG00000234273	ENSG00000234273	ENST00000412410	-1	UTRintron	1_GENE_SAME_PART_BOTH_BPTS
HCC1937	8:143134906,8:143135617	58353612	8	143134481	143135088	8	4	18	8	-	-	_	_	_	_	_	_	_	_	_	_	0_GENES
HCC1937	4:92130426,5:157108007	58349943	4	92130332	92130977	5	4	5	32	+	+	FAM190A	ENSG00000184305	ENST00000333691	1	intron	_	_	_	_	_	1_GENE_ONE_BPT
HCC1937	9:9508560,9:9509078	58353683	9	9508122	9508629	9	4	4	8	-	-	PTPRD	ENSG00000153707	ENST00000381196	-1	5UTRintron	PTPRD	ENSG00000153707	ENST00000381196	-1	5UTRintron	1_GENE_SAME_PART_BOTH_BPTS
HCC1937	9:26104092,9:26105332	58353718	9	26103973	26104609	9	4	6	1	+	+	ENSG00000196478	ENSG00000196478	ENST00000359978	1	intron	ENSG00000196478	ENSG00000196478	ENST00000359978	1	intron	1_GENE_SAME_PART_BOTH_BPTS
HCC1937	11:49003442,18:34278196	58354558	11	49003328	49003798	18	4	13	32	+	+	_	_	_	_	_	FHOD3	ENSG00000134775	ENST00000257209	1	intron	1_GENE_ONE_BPT
HCC1937	13:96086514,13:96086903	58355439	13	96086268	96086595	13	4	4	8	-	-	CLDN10	ENSG00000134873	ENST00000376873	1	intron	CLDN10	ENSG00000134873	ENST00000376873	1	intron	1_GENE_SAME_PART_BOTH_BPTS
HCC1937	16:78886173,16:79152295	58356190	16	78885999	78886477	16	4	6	2	+	-	WWOX	ENSG00000186153	ENST00000408984	1	intron	WWOX	ENSG00000186153	ENST00000408984	1	intron	1_GENE_SAME_PART_BOTH_BPTS
HCC1937	1:199686805,1:199687289	58347235	1	199686655	199687119	1	4	4	1	+	+	_	_	_	_	_	_	_	_	_	_	0_GENES
HCC1937	2:184739672,2:184740751	58348260	2	184739366	184739745	2	4	3	8	-	-	_	_	_	_	_	_	_	_	_	_	0_GENES
HCC1937	6:120161335,6:120162013	58352038	6	120161170	120161500	6	4	6	1	+	+	_	_	_	_	_	_	_	_	_	_	0_GENES
HCC1937	8:60835601,8:60836538	58352991	8	60835540	60836021	8	4	3	1	+	+	_	_	_	_	_	_	_	_	_	_	0_GENES
HCC1937	11:106829397,15:60664972	58354735	11	106829246	106829862	15	4	6	32	+	+	GUCY1A2	ENSG00000152402	ENST00000347596	-1	intron	ANXA2	ENSG00000182718	ENST00000332680	-1	intron	2_GENES_OPP_ORIENTATION
HCC1937	1:220377021,1:220377770	58347315	1	220377005	220377376	1	4	6	1	+	+	RAB3GAP2	ENSG00000118873	ENST00000358951	-1	intron	RAB3GAP2	ENSG00000118873	ENST00000358951	-1	intron	1_GENE_SAME_PART_BOTH_BPTS
HCC1937	1:220739536,1:220740301	58347323	1	220739409	220739968	1	4	12	1	+	+	MARK1	ENSG00000116141	ENST00000366917	1	intron	MARK1	ENSG00000116141	ENST00000366917	1	intron	1_GENE_SAME_PART_BOTH_BPTS
HCC1937	1:222950765,1:222951670	58347339	1	222950441	222951023	1	4	6	8	-	-	_	_	_	_	_	_	_	_	_	_	0_GENES
HCC1937	2:195974679,2:195975446	58348311	2	195974609	195975147	2	4	19	1	+	+	_	_	_	_	_	_	_	_	_	_	0_GENES
HCC1937	3:162249901,3:162250692	58349238	3	162249696	162250337	3	4	21	1	+	+	_	_	_	_	_	_	_	_	_	_	0_GENES
HCC1937	8:83189061,8:83190369	58353091	8	83188895	83189372	8	4	22	8	-	-	_	_	_	_	_	_	_	_	_	_	0_GENES
HCC1954	17:38136311,17:38137773	57674217	17	38136220	38136473	17	1187	735	1	+	+	_	_	_	_	_	PSMD3	ENSG00000108344	ENST00000264639	1	intron	1_GENE_ONE_BPT
HCC1954	17:37645646,17:37650213	57673890	17	37645496	37645740	17	409	47	8	-	-	CDK12	ENSG00000167258	ENST00000447079	1	intron	CDK12	ENSG00000167258	ENST00000447079	1	intron	1_GENE_DIFF_PARTS_BOTH_BPTS
HCC1954	5:180669308,8:112706990	57669796	5	180669039	180669404	8	352	188	32	-	+	GNB2L1	ENSG00000204628	ENST00000506312	-1	exon	_	_	_	_	_	1_GENE_ONE_BPT
HCC1954	5:180669663,8:111523016	57669799	5	180669571	180669930	8	306	154	32	+	-	GNB2L1	ENSG00000204628	ENST00000506312	-1	intron	_	_	_	_	_	1_GENE_ONE_BPT
HCC1954	17:37639784,17:37640876	57673882	17	37639649	37639877	17	288	144	8	-	-	CDK12	ENSG00000167258	ENST00000447079	1	intron	CDK12	ENSG00000167258	ENST00000447079	1	intron	1_GENE_SAME_PART_BOTH_BPTS
HCC1954	5:491572,8:111687948	57668670	5	491400	491663	8	256	183	32	-	+	SLC9A3	ENSG00000066230	ENST00000264938	-1	intron	_	_	_	_	_	1_GENE_ONE_BPT
HCC1954	5:180670767,8:111893931	57669805	5	180670675	180670922	8	225	116	32	+	-	GNB2L1	ENSG00000204628	ENST00000506312	-1	exon	_	_	_	_	_	1_GENE_ONE_BPT
HCC1954	8:107685338,8:128127527	57671182	8	107685249	107685551	8	222	64	1	+	+	OXR1	ENSG00000164830	ENST00000312046	1	intron	_	_	_	_	_	1_GENE_ONE_BPT
HCC1954	8:107411350,8:108086102	57671164	8	107411190	107411444	8	219	107	8	-	-	OXR1	ENSG00000164830	ENST00000445937	1	intron	_	_	_	_	_	1_GENE_ONE_BPT
HCC1954	5:1974436,8:107255371	57668818	5	1974344	1974569	8	218	142	32	+	+	_	_	_	_	_	_	_	_	_	_	0_GENES
HCC1954	8:127856009,8:130477311	57671567	8	127855801	127856102	8	214	113	8	-	-	_	_	_	_	_	ENSG00000229140	ENSG00000229140	ENST00000446592	-1	UTRintron	1_GENE_ONE_BPT
HCC1954	5:2154829,5:2831845	57668823	5	2154659	2154925	5	182	136	8	-	-	_	_	_	_	_	ENSG00000248137	ENSG00000248137	ENST00000509745	-1	UTRintron	1_GENE_ONE_BPT
HCC1954	5:2840314,8:107234683	57668848	5	2840204	2840458	8	176	62	32	+	-	_	_	_	_	_	_	_	_	_	_	0_GENES
HCC1954	17:37647438,17:37648268	57673895	17	37647245	37647530	17	162	56	8	-	-	CDK12	ENSG00000167258	ENST00000447079	1	intron	CDK12	ENSG00000167258	ENST00000447079	1	intron	1_GENE_SAME_PART_BOTH_BPTS
HCC1954	12:40393759,20:53974896	57672850	12	40393594	40393850	20	160	111	32	-	-	SLC2A13	ENSG00000151229	ENST00000280871	-1	intron	_	_	_	_	_	1_GENE_ONE_BPT
HCC1954	5:176525811,8:131881570	57669674	5	176525714	176525975	8	158	82	32	+	-	_	_	_	_	_	ADCY8	ENSG00000155897	ENST00000286355	-1	intron	1_GENE_ONE_BPT
HCC1954	8:132177282,8:132368684	57671684	8	132177125	132177374	8	157	86	8	-	-	_	_	_	_	_	_	_	_	_	_	0_GENES
HCC1954	5:176341467,8:128065717	57669654	5	176341300	176341562	8	145	62	32	-	+	UIMC1	ENSG00000087206	ENST00000377227	-1	intron	_	_	_	_	_	1_GENE_ONE_BPT
HCC1954	8:132054151,8:132402006	57671680	8	132054060	132054292	8	144	72	1	+	+	_	_	_	_	_	_	_	_	_	_	0_GENES
HCC1954	5:116840667,8:109220925	57669494	5	116840535	116840756	8	143	98	32	-	-	ENSG00000248663	ENSG00000248663	ENST00000514186	1	UTRintron	EIF3E	ENSG00000104408	ENST00000220849	-1	intron	2_GENES_SAME_ORIENTATION
HCC1954	5:175182574,8:117511207	57669639	5	175182482	175182768	8	140	65	32	+	+	_	_	_	_	_	_	_	_	_	_	0_GENES
HCC1954	20:54037003,20:54304701	57674660	20	54036903	54037237	20	131	76	2	+	-	ENSG00000224008	ENSG00000224008	ENST00000433766	-1	UTRexon	_	_	_	_	_	1_GENE_ONE_BPT
HCC1954	5:116877364,11:69609303	57669497	5	116877210	116877448	11	127	97	32	+	+	ENSG00000248663	ENSG00000248663	ENST00000514186	1	UTRintron	_	_	_	_	_	1_GENE_ONE_BPT
HCC1954	5:176223621,8:100254498	57669651	5	176223374	176223714	8	127	5	32	-	+	_	_	_	_	_	VPS13B	ENSG00000132549	ENST00000358544	1	intron	1_GENE_ONE_BPT
HCC1954	8:109534641,8:128172331	57671302	8	109534542	109534837	8	126	89	1	+	+	_	_	_	_	_	_	_	_	_	_	0_GENES
HCC1954	8:109018835,8:113752147	57671280	8	109018742	109019012	8	121	84	1	+	+	RSPO2	ENSG00000147655	ENST00000276659	-1	intron	CSMD3	ENSG00000164796	ENST00000455883	-1	intron	2_GENES_OPP_ORIENTATION
HCC1954	9:18581388,20:54605129	57671950	9	18581294	18581611	20	112	87	32	+	+	ADAMTSL1	ENSG00000178031	ENST00000380548	1	intron	_	_	_	_	_	1_GENE_ONE_BPT
HCC1954	5:1558006,8:114617508	57668799	5	1557911	1558203	8	96	63	32	+	+	_	_	_	_	_	_	_	_	_	_	0_GENES
HCC1954	5:180453383,5:180453887	57669778	5	180453155	180453479	5	93	38	8	-	-	_	_	_	_	_	_	_	_	_	_	0_GENES
HCC1954	5:176455204,8:127922774	57669667	5	176454901	176455298	8	93	7	32	-	+	ZNF346	ENSG00000113761	ENST00000358149	1	intron	_	_	_	_	_	1_GENE_ONE_BPT
HCC1954	5:175180437,5:175215081	57669637	5	175180239	175180532	5	93	90	8	-	-	_	_	_	_	_	_	_	_	_	_	0_GENES
HCC1954	8:107615505,11:68926897	57671175	8	107615349	107615600	11	87	49	32	-	-	OXR1	ENSG00000164830	ENST00000445937	1	intron	_	_	_	_	_	1_GENE_ONE_BPT
HCC1954	15:31371389,20:59913457	57673508	15	31371296	31371575	20	87	33	32	+	-	TRPM1	ENSG00000134160	ENST00000397795	-1	5UTRintron	CDH4	ENSG00000179242	ENST00000360469	1	intron	2_GENES_OPP_ORIENTATION
HCC1954	5:179508545,8:129202017	57669753	5	179508316	179508641	8	78	41	32	-	+	_	_	_	_	_	_	_	_	_	_	0_GENES
HCC1954	17:37916102,17:37917873	57674052	17	37915894	37916198	17	77	62	8	-	-	IKZF3	ENSG00000161405	ENST00000488188	-1	3UTRexon	IKZF3	ENSG00000161405	ENST00000488188	-1	3UTRexon	1_GENE_SAME_PART_BOTH_BPTS
HCC1954	5:114814350,8:129204213	57669414	5	114814254	114814516	8	77	48	32	+	-	_	_	_	_	_	_	_	_	_	_	0_GENES
HCC1954	5:114837277,5:179442152	57669433	5	114837183	114837423	5	77	24	1	+	+	_	_	_	_	_	RNF130	ENSG00000113269	ENST00000261947	-1	intron	1_GENE_ONE_BPT
HCC1954	5:176449814,5:176457996	57669661	5	176449720	176450053	5	76	67	1	+	+	ZNF346	ENSG00000113761	ENST00000358149	1	exon	ZNF346	ENSG00000113761	ENST00000358149	1	intron	1_GENE_DIFF_PARTS_BOTH_BPTS
HCC1954	5:114855067,8:131393859	57669443	5	114854964	114855275	8	73	34	32	+	+	_	_	_	_	_	ASAP1	ENSG00000153317	ENST00000357668	-1	intron	1_GENE_ONE_BPT
HCC1954	8:107841872,8:108071145	57671208	8	107841776	107842149	8	73	25	2	+	-	_	_	_	_	_	_	_	_	_	_	0_GENES
HCC1954	5:114781363,8:133208856	57669392	5	114781264	114781574	8	73	28	32	+	+	_	_	_	_	_	KCNQ3	ENSG00000184156	ENST00000388996	-1	intron	1_GENE_ONE_BPT
HCC1954	5:176661186,8:133835515	57669686	5	176660921	176661278	8	73	46	32	-	-	NSD1	ENSG00000165671	ENST00000355783	1	intron	PHF20L1	ENSG00000129292	ENST00000395390	1	intron	2_GENES_OPP_ORIENTATION
HCC1954	8:100066906,8:100074921	57671107	8	100066814	100067107	8	72	34	2	+	-	VPS13B	ENSG00000132549	ENST00000358544	1	intron	VPS13B	ENSG00000132549	ENST00000358544	1	intron	1_GENE_SAME_PART_BOTH_BPTS
HCC1954	5:180669638,8:133212150	57669803	5	180669547	180669937	8	71	3	32	+	+	GNB2L1	ENSG00000204628	ENST00000506312	-1	intron	KCNQ3	ENSG00000184156	ENST00000388996	-1	intron	2_GENES_OPP_ORIENTATION
HCC1954	8:129219747,8:133826740	57671617	8	129219651	129219914	8	71	27	2	+	-	_	_	_	_	_	PHF20L1	ENSG00000129292	ENST00000315808	1	intron	1_GENE_ONE_BPT
HCC1954	5:114820632,5:176673556	57669423	5	114820533	114820936	5	70	23	2	+	-	_	_	_	_	_	NSD1	ENSG00000165671	ENST00000355783	1	intron	1_GENE_ONE_BPT
HCC1954	5:180460363,8:119213090	57669783	5	180460172	180460455	8	67	15	32	-	-	_	_	_	_	_	SAMD12	ENSG00000177570	ENST00000409003	-1	intron	1_GENE_ONE_BPT
HCC1954	8:111539983,8:119199823	57671338	8	111539884	111540180	8	67	41	1	+	+	_	_	_	_	_	_	_	_	_	_	0_GENES
HCC1954	5:114832205,8:119213807	57669432	5	114832009	114832311	8	67	42	32	-	+	_	_	_	_	_	SAMD12	ENSG00000177570	ENST00000409003	-1	intron	1_GENE_ONE_BPT
HCC1954	8:108038988,8:132453092	57671226	8	108038901	108039167	8	65	42	2	+	-	_	_	_	_	_	_	_	_	_	_	0_GENES
HCC1954	8:107411285,8:107814884	57671167	8	107411195	107411491	8	64	18	2	+	-	OXR1	ENSG00000164830	ENST00000445937	1	intron	_	_	_	_	_	1_GENE_ONE_BPT
HCC1954	5:115160676,8:108046594	57669462	5	115160478	115160769	8	64	33	32	-	+	_	_	_	_	_	_	_	_	_	_	0_GENES
HCC1954	5:179435624,8:107844387	57669736	5	179435431	179435717	8	63	11	32	-	+	RNF130	ENSG00000113269	ENST00000261947	-1	intron	_	_	_	_	_	1_GENE_ONE_BPT
HCC1954	8:129211360,8:133207328	57671610	8	129211132	129211455	8	62	40	8	-	-	_	_	_	_	_	KCNQ3	ENSG00000184156	ENST00000388996	-1	intron	1_GENE_ONE_BPT
HCC1954	8:119212183,8:130876593	57671501	8	119212091	119212367	8	61	18	1	+	+	SAMD12	ENSG00000177570	ENST00000409003	-1	intron	FAM49B	ENSG00000153310	ENST00000401979	-1	intron	2_GENES_OPP_ORIENTATION
HCC1954	5:114856071,8:132457302	57669446	5	114855905	114856162	8	61	42	32	-	-	_	_	_	_	_	_	_	_	_	_	0_GENES
HCC1954	5:179441232,8:129208629	57669738	5	179441002	179441327	8	60	31	32	-	+	RNF130	ENSG00000113269	ENST00000261947	-1	intron	_	_	_	_	_	1_GENE_ONE_BPT
HCC1954	5:114810435,5:179962703	57669408	5	114810224	114810527	5	60	22	8	-	-	_	_	_	_	_	CNOT6	ENSG00000113300	ENST00000393356	1	intron	1_GENE_ONE_BPT
HCC1954	8:108252329,8:130926425	57671247	8	108252151	108252423	8	60	41	8	-	-	_	_	_	_	_	FAM49B	ENSG00000153310	ENST00000401979	-1	5UTRintron	1_GENE_ONE_BPT
HCC1954	8:108019739,8:130924593	57671220	8	108019644	108019928	8	60	34	1	+	+	_	_	_	_	_	FAM49B	ENSG00000153310	ENST00000401979	-1	5UTRintron	1_GENE_ONE_BPT
HCC1954	8:107843996,8:130864701	57671211	8	107843765	107844097	8	60	19	8	-	-	_	_	_	_	_	FAM49B	ENSG00000153310	ENST00000401979	-1	intron	1_GENE_ONE_BPT
HCC1954	5:114839651,5:179457734	57669436	5	114839408	114839744	5	59	49	8	-	-	_	_	_	_	_	RNF130	ENSG00000113269	ENST00000261947	-1	intron	1_GENE_ONE_BPT
HCC1954	5:115163039,8:130940604	57669464	5	115162942	115163318	8	59	37	32	+	+	_	_	_	_	_	FAM49B	ENSG00000153310	ENST00000401979	-1	5UTRintron	1_GENE_ONE_BPT
HCC1954	5:176671986,5:179460390	57669698	5	176671894	176672186	5	59	24	1	+	+	NSD1	ENSG00000165671	ENST00000355783	1	intron	RNF130	ENSG00000113269	ENST00000261947	-1	intron	2_GENES_SAME_ORIENTATION
HCC1954	5:177317541,8:124349320	57669714	5	177317442	177317995	8	59	4	32	+	-	ENSG00000170089	ENSG00000170089	ENST00000507037	1	UTRintron	ATAD2	ENSG00000156802	ENST00000287394	-1	intron	2_GENES_OPP_ORIENTATION
HCC1954	8:130929064,8:131407244	57671667	8	130928973	130929232	8	59	42	1	+	+	FAM49B	ENSG00000153310	ENST00000401979	-1	5UTRintron	ASAP1	ENSG00000153317	ENST00000357668	-1	intron	2_GENES_OPP_ORIENTATION
HCC1954	5:180460850,8:130934504	57669780	5	180460757	180461050	8	58	33	32	+	-	_	_	_	_	_	FAM49B	ENSG00000153310	ENST00000401979	-1	5UTRintron	1_GENE_ONE_BPT
HCC1954	5:176665865,5:180458574	57669689	5	176665698	176665961	5	57	22	8	-	-	NSD1	ENSG00000165671	ENST00000355783	1	intron	_	_	_	_	_	1_GENE_ONE_BPT
HCC1954	8:108060415,8:129209342	57671230	8	108060211	108060508	8	57	47	8	-	-	_	_	_	_	_	_	_	_	_	_	0_GENES
HCC1954	9:1385235,22:20742107	57671736	9	1385142	1385423	22	57	56	32	+	-	_	_	_	_	_	USP41	ENSG00000161133	ENST00000454608	-1	intron	1_GENE_ONE_BPT
HCC1954	5:2407751,8:108017592	57668832	5	2407604	2407851	8	57	14	32	-	-	_	_	_	_	_	_	_	_	_	_	0_GENES
HCC1954	8:132455312,8:133209971	57671694	8	132455219	132455594	8	57	39	2	+	-	_	_	_	_	_	KCNQ3	ENSG00000184156	ENST00000388996	-1	intron	1_GENE_ONE_BPT
HCC1954	12:41336439,20:58435452	57672878	12	41336346	41336660	20	55	20	32	+	-	CNTN1	ENSG00000018236	ENST00000347616	1	intron	_	_	_	_	_	1_GENE_ONE_BPT
HCC1954	11:88199482,11:94063707	57672655	11	88199389	88199659	11	55	49	2	+	-	_	_	_	_	_	_	_	_	_	_	0_GENES
HCC1954	5:115150014,8:129210269	57669455	5	115149787	115150104	8	55	30	32	-	+	CDO1	ENSG00000129596	ENST00000502631	-1	UTRintron	_	_	_	_	_	1_GENE_ONE_BPT
HCC1954	5:116453588,8:108884125	57669489	5	116453492	116453833	8	54	14	32	+	-	_	_	_	_	_	_	_	_	_	_	0_GENES
HCC1954	5:2567943,8:117874844	57668840	5	2567846	2568132	8	54	37	32	+	-	_	_	_	_	_	RAD21	ENSG00000164754	ENST00000297338	-1	intron	1_GENE_ONE_BPT
HCC1954	5:175217275,5:175391164	57669644	5	175217181	175217499	5	54	56	1	+	+	_	_	_	_	_	THOC3	ENSG00000051596	ENST00000513006	-1	3UTRintron	1_GENE_ONE_BPT
HCC1954	5:180653130,9:1653021	57669795	5	180652959	180653223	9	53	26	32	-	+	TRIM41	ENSG00000146063	ENST00000315073	1	intron	_	_	_	_	_	1_GENE_ONE_BPT
HCC1954	5:114806178,8:119198969	57669398	5	114806085	114806378	8	53	23	32	+	-	_	_	_	_	_	_	_	_	_	_	0_GENES
HCC1954	8:109044004,8:109210835	57671283	8	109043913	109044200	8	53	35	1	+	+	RSPO2	ENSG00000147655	ENST00000276659	-1	intron	_	_	_	_	_	1_GENE_ONE_BPT
HCC1954	8:129203158,8:130901941	57671609	8	129202840	129203256	8	53	20	8	-	-	_	_	_	_	_	FAM49B	ENSG00000153310	ENST00000401979	-1	5UTRintron	1_GENE_ONE_BPT
HCC1954	5:114825792,5:114841347	57669430	5	114825616	114825894	5	52	36	8	-	-	_	_	_	_	_	_	_	_	_	_	0_GENES
HCC1954	5:1402200,8:112595794	57668795	5	1402105	1402403	8	52	27	32	+	-	SLC6A3	ENSG00000142319	ENST00000453492	-1	intron	_	_	_	_	_	1_GENE_ONE_BPT
HCC1954	5:1326428,5:114825190	57668774	5	1326334	1326594	5	52	30	1	+	+	CLPTM1L	ENSG00000049656	ENST00000503151	-1	UTRintron	_	_	_	_	_	1_GENE_ONE_BPT
HCC1954	11:103953903,11:103956344	57672726	11	103953712	103953994	11	51	25	8	-	-	PDGFD	ENSG00000170962	ENST00000302251	-1	intron	PDGFD	ENSG00000170962	ENST00000302251	-1	intron	1_GENE_SAME_PART_BOTH_BPTS
HCC1954	5:179453710,8:130865142	57669750	5	179453612	179453917	8	51	33	32	+	+	RNF130	ENSG00000113269	ENST00000261947	-1	intron	FAM49B	ENSG00000153310	ENST00000401979	-1	intron	2_GENES_OPP_ORIENTATION
HCC1954	5:114815099,8:130941986	57669418	5	114814906	114815195	8	51	10	32	-	+	_	_	_	_	_	FAM49B	ENSG00000153310	ENST00000401979	-1	5UTRintron	1_GENE_ONE_BPT
HCC1954	5:1081430,8:112530131	57668735	5	1081230	1081529	8	50	37	32	-	-	SLC12A7	ENSG00000113504	ENST00000264930	-1	intron	_	_	_	_	_	1_GENE_ONE_BPT
HCC1954	5:176666528,8:129203466	57669694	5	176666436	176666738	8	49	28	32	+	+	NSD1	ENSG00000165671	ENST00000355783	1	intron	_	_	_	_	_	1_GENE_ONE_BPT
HCC1954	5:176676107,5:179454815	57669701	5	176675936	176676201	5	49	27	8	-	-	NSD1	ENSG00000165671	ENST00000355783	1	intron	RNF130	ENSG00000113269	ENST00000261947	-1	intron	2_GENES_SAME_ORIENTATION
HCC1954	5:114805005,8:130942746	57669406	5	114804804	114805155	8	49	41	32	-	-	_	_	_	_	_	FAM49B	ENSG00000153310	ENST00000401979	-1	5UTRintron	1_GENE_ONE_BPT
HCC1954	8:129333460,8:130869686	57671619	8	129333362	129333713	8	49	26	2	+	-	_	_	_	_	_	FAM49B	ENSG00000153310	ENST00000401979	-1	intron	1_GENE_ONE_BPT
HCC1954	5:115148918,8:111536030	57669453	5	115148827	115149111	8	48	36	32	+	+	CDO1	ENSG00000129596	ENST00000502631	-1	UTRexon	_	_	_	_	_	1_GENE_ONE_BPT
HCC1954	5:114807802,8:112690367	57669401	5	114807703	114808142	8	48	21	32	+	-	_	_	_	_	_	_	_	_	_	_	0_GENES
HCC1954	8:106295295,8:110027327	57671143	8	106295201	106295508	8	48	20	1	+	+	_	_	_	_	_	_	_	_	_	_	0_GENES
HCC1954	5:1215418,8:118553116	57668762	5	1215325	1215653	8	48	36	32	+	-	SLC6A19	ENSG00000174358	ENST00000304460	1	intron	_	_	_	_	_	1_GENE_ONE_BPT
HCC1954	8:107834046,8:131391055	57671200	8	107833950	107834256	8	48	36	1	+	+	_	_	_	_	_	ASAP1	ENSG00000153317	ENST00000357668	-1	intron	1_GENE_ONE_BPT
HCC1954	4:154959343,8:113754839	57668445	4	154959157	154959434	8	48	16	32	-	-	_	_	_	_	_	CSMD3	ENSG00000164796	ENST00000395717	-1	intron	1_GENE_ONE_BPT
HCC1954	8:118977538,8:125303026	57671488	8	118977364	118977627	8	48	20	8	-	-	EXT1	ENSG00000182197	ENST00000378204	-1	intron	_	_	_	_	_	1_GENE_ONE_BPT
HCC1954	5:114818863,8:131440309	57669419	5	114818771	114819080	8	47	10	32	+	+	_	_	_	_	_	_	_	_	_	_	0_GENES
HCC1954	8:128913581,8:129867451	57671595	8	128913484	128913804	8	47	28	2	+	-	PVT1	ENSG00000249859	ENST00000504719	1	UTRintron	_	_	_	_	_	1_GENE_ONE_BPT
HCC1954	5:176674713,8:130934835	57669699	5	176674618	176674896	8	47	26	32	+	+	NSD1	ENSG00000165671	ENST00000355783	1	intron	FAM49B	ENSG00000153310	ENST00000401979	-1	5UTRintron	2_GENES_SAME_ORIENTATION
HCC1954	5:176668066,8:111539258	57669692	5	176667814	176668158	8	47	29	32	-	-	NSD1	ENSG00000165671	ENST00000355783	1	intron	_	_	_	_	_	1_GENE_ONE_BPT
HCC1954	5:179451921,8:131399840	57669748	5	179451657	179452015	8	46	29	32	-	+	RNF130	ENSG00000113269	ENST00000261947	-1	intron	ASAP1	ENSG00000153317	ENST00000357668	-1	intron	2_GENES_SAME_ORIENTATION
HCC1954	11:70677781,11:88055604	57672588	11	70677688	70677977	11	46	34	2	+	-	SHANK2	ENSG00000162105	ENST00000425049	-1	intron	CTSC	ENSG00000109861	ENST00000227266	-1	intron	2_GENES_SAME_ORIENTATION
HCC1954	11:70677781,11:88055604	57672588	11	70677688	70677977	11	46	34	2	+	-	SHANK2	ENSG00000162105	ENST00000423696	-1	intron	CTSC	ENSG00000109861	ENST00000227266	-1	intron	2_GENES_SAME_ORIENTATION
HCC1954	11:70677781,11:88055604	57672588	11	70677688	70677977	11	46	34	2	+	-	SHANK2	ENSG00000162105	ENST00000338508	-1	intron	CTSC	ENSG00000109861	ENST00000415415	-1	3UTRexon	2_GENES_SAME_ORIENTATION
HCC1954	11:70677781,11:88055604	57672588	11	70677688	70677977	11	46	34	2	+	-	SHANK2	ENSG00000162105	ENST00000460048	-1	UTRintron	CTSC	ENSG00000109861	ENST00000227266	-1	intron	2_GENES_SAME_ORIENTATION
HCC1954	11:70677781,11:88055604	57672588	11	70677688	70677977	11	46	34	2	+	-	SHANK2	ENSG00000162105	ENST00000460048	-1	UTRintron	CTSC	ENSG00000109861	ENST00000393302	-1	3UTRexon	2_GENES_SAME_ORIENTATION
HCC1954	5:63273055,8:119232744	57669057	5	63272962	63273303	8	46	15	32	+	+	ENSG00000248285	ENSG00000248285	ENST00000502882	-1	UTRintron	SAMD12	ENSG00000177570	ENST00000409003	-1	intron	2_GENES_OPP_ORIENTATION
HCC1954	5:63267432,8:124308593	57669051	5	63267331	63267674	8	46	19	32	+	+	ENSG00000248285	ENSG00000248285	ENST00000502882	-1	UTRintron	_	_	_	_	_	1_GENE_ONE_BPT
HCC1954	8:117507013,8:117508257	57671440	8	117506780	117507108	8	46	20	8	-	-	_	_	_	_	_	_	_	_	_	_	0_GENES
HCC1954	5:115152746,8:130881041	57669457	5	115152652	115152990	8	45	16	32	+	-	_	_	_	_	_	FAM49B	ENSG00000153310	ENST00000401979	-1	intron	1_GENE_ONE_BPT
HCC1954	4:166737111,8:107756814	57668495	4	166737018	166737358	8	45	22	32	+	+	_	_	_	_	_	OXR1	ENSG00000164830	ENST00000312046	1	intron	1_GENE_ONE_BPT
HCC1954	8:129034522,11:97035198	57671603	8	129034426	129034791	11	45	22	32	+	-	PVT1	ENSG00000249859	ENST00000504719	1	UTRintron	_	_	_	_	_	1_GENE_ONE_BPT
HCC1954	5:115190412,8:131406715	57669465	5	115190202	115190507	8	45	23	32	-	-	AP3S1	ENSG00000177879	ENST00000316788	1	intron	ASAP1	ENSG00000153317	ENST00000357668	-1	intron	2_GENES_SAME_ORIENTATION
HCC1954	5:179527052,8:111845346	57669755	5	179526851	179527149	8	44	27	32	-	+	_	_	_	_	_	_	_	_	_	_	0_GENES
HCC1954	5:3153773,8:111442126	57668864	5	3153682	3153981	8	44	50	32	+	+	_	_	_	_	_	_	_	_	_	_	0_GENES
HCC1954	5:114824635,5:176684274	57669425	5	114824513	114824727	5	44	20	8	-	-	_	_	_	_	_	NSD1	ENSG00000165671	ENST00000355783	1	intron	1_GENE_ONE_BPT
HCC1954	5:179449126,8:107836475	57669742	5	179449010	179449324	8	43	19	32	+	+	RNF130	ENSG00000113269	ENST00000261947	-1	intron	_	_	_	_	_	1_GENE_ONE_BPT
HCC1954	11:60272124,11:68859705	57672541	11	60271700	60272220	11	43	3	8	-	-	MS4A12	ENSG00000071203	ENST00000016913	1	intron	_	_	_	_	_	1_GENE_ONE_BPT
HCC1954	8:99974455,8:100041663	57671105	8	99974361	99974690	8	43	22	2	+	-	_	_	_	_	_	VPS13B	ENSG00000132549	ENST00000441350	1	intron	1_GENE_ONE_BPT
HCC1954	5:63251153,5:63270964	57669044	5	63251056	63251346	5	43	17	2	+	-	_	_	_	_	_	ENSG00000248285	ENSG00000248285	ENST00000502882	-1	UTRintron	1_GENE_ONE_BPT
HCC1954	5:180453372,8:130944145	57669777	5	180453133	180453468	8	42	10	32	-	+	_	_	_	_	_	FAM49B	ENSG00000153310	ENST00000401979	-1	5UTRintron	1_GENE_ONE_BPT
HCC1954	8:130930955,8:131388543	57671665	8	130930711	130931051	8	42	26	8	-	-	FAM49B	ENSG00000153310	ENST00000401979	-1	5UTRintron	ASAP1	ENSG00000153317	ENST00000357668	-1	intron	2_GENES_OPP_ORIENTATION
HCC1954	4:170622419,8:114537902	57668518	4	170622191	170622512	8	42	22	32	-	-	CLCN3	ENSG00000109572	ENST00000507875	1	intron	_	_	_	_	_	1_GENE_ONE_BPT
HCC1954	5:272549,8:107533306	57668651	5	272234	272762	8	42	33	32	-	-	PDCD6	ENSG00000249915	ENST00000264933	1	intron	OXR1	ENSG00000164830	ENST00000445937	1	intron	2_GENES_OPP_ORIENTATION
HCC1954	8:108061206,8:119207957	57671228	8	108061108	108061397	8	42	34	2	+	-	_	_	_	_	_	SAMD12	ENSG00000177570	ENST00000409003	-1	3UTRexon	1_GENE_ONE_BPT
HCC1954	8:130320500,11:97039538	57671627	8	130320330	130320594	11	42	19	32	-	+	_	_	_	_	_	_	_	_	_	_	0_GENES
HCC1954	15:31364840,15:31365300	57673505	15	31364594	31364930	15	41	64	8	-	-	TRPM1	ENSG00000134160	ENST00000397795	-1	intron	TRPM1	ENSG00000134160	ENST00000397795	-1	intron	1_GENE_SAME_PART_BOTH_BPTS
HCC1954	4:176042585,5:111977576	57668598	4	176042374	176042686	5	41	15	32	-	+	_	_	_	_	_	_	_	_	_	_	0_GENES
HCC1954	5:2900380,8:115127869	57668854	5	2900286	2900586	8	41	26	32	+	+	_	_	_	_	_	_	_	_	_	_	0_GENES
HCC1954	4:150876695,5:109455452	57668426	4	150876593	150876963	5	41	18	32	+	+	_	_	_	_	_	_	_	_	_	_	0_GENES
HCC1954	8:110027872,8:110808034	57671316	8	110027669	110027966	8	41	24	8	-	-	_	_	_	_	_	_	_	_	_	_	0_GENES
HCC1954	8:107606596,8:119156445	57671169	8	107606503	107606788	8	40	24	1	+	+	OXR1	ENSG00000164830	ENST00000445937	1	intron	_	_	_	_	_	1_GENE_ONE_BPT
HCC1954	11:94813622,11:94814409	57672688	11	94813448	94813718	11	39	22	8	-	-	_	_	_	_	_	_	_	_	_	_	0_GENES
HCC1954	8:130881843,8:131392335	57671660	8	130881750	130882098	8	39	32	2	+	-	FAM49B	ENSG00000153310	ENST00000401979	-1	intron	ASAP1	ENSG00000153317	ENST00000357668	-1	intron	2_GENES_SAME_ORIENTATION
HCC1954	8:108037690,8:130935155	57671223	8	108037483	108037791	8	39	18	8	-	-	_	_	_	_	_	FAM49B	ENSG00000153310	ENST00000401979	-1	5UTRintron	1_GENE_ONE_BPT
HCC1954	5:103874809,11:91009653	57669214	5	103874715	103874930	11	39	18	32	+	+	ENSG00000248860	ENSG00000248860	ENST00000503650	-1	UTRintron	_	_	_	_	_	1_GENE_ONE_BPT
HCC1954	8:119085977,8:119086592	57671498	8	119085883	119086220	8	39	66	1	+	+	EXT1	ENSG00000182197	ENST00000378204	-1	intron	EXT1	ENSG00000182197	ENST00000378204	-1	intron	1_GENE_SAME_PART_BOTH_BPTS
HCC1954	7:775691,7:1533433	57670365	7	775595	775970	7	37	19	2	+	-	HEATR2	ENSG00000164818	ENST00000297440	1	intron	INTS1	ENSG00000164880	ENST00000404767	-1	exon	2_GENES_OPP_ORIENTATION
HCC1954	8:129868549,8:130341772	57671625	8	129868456	129868799	8	37	30	2	+	-	_	_	_	_	_	_	_	_	_	_	0_GENES
HCC1954	4:154968302,4:170247638	57668446	4	154968202	154968475	4	37	16	2	+	-	_	_	_	_	_	_	_	_	_	_	0_GENES
HCC1954	5:63265739,8:118981924	57669049	5	63265544	63265835	8	37	16	32	-	-	ENSG00000248285	ENSG00000248285	ENST00000502882	-1	UTRintron	EXT1	ENSG00000182197	ENST00000378204	-1	intron	2_GENES_OPP_ORIENTATION
HCC1954	8:108045322,8:130941240	57671225	8	108045129	108045485	8	36	5	8	-	-	_	_	_	_	_	FAM49B	ENSG00000153310	ENST00000401979	-1	5UTRintron	1_GENE_ONE_BPT
HCC1954	20:56693418,20:56695056	57674670	20	56693310	56693634	20	35	29	1	+	+	_	_	_	_	_	_	_	_	_	_	0_GENES
HCC1954	5:115191025,8:128925348	57669466	5	115190923	115191175	8	35	6	32	+	-	AP3S1	ENSG00000177879	ENST00000316788	1	intron	PVT1	ENSG00000249859	ENST00000504719	1	UTRintron	2_GENES_SAME_ORIENTATION
HCC1954	8:128925672,8:129213395	57671597	8	128925577	128926006	8	35	21	1	+	+	PVT1	ENSG00000249859	ENST00000504719	1	UTRintron	_	_	_	_	_	1_GENE_ONE_BPT
HCC1954	5:114815868,8:131401046	57669416	5	114815766	114816060	8	35	9	32	+	-	_	_	_	_	_	ASAP1	ENSG00000153317	ENST00000357668	-1	intron	1_GENE_ONE_BPT
HCC1954	8:118979249,8:132514439	57671485	8	118979143	118979513	8	35	18	1	+	+	EXT1	ENSG00000182197	ENST00000378204	-1	intron	_	_	_	_	_	1_GENE_ONE_BPT
HCC1954	20:58533919,20:58534425	57674676	20	58533817	58534074	20	34	40	1	+	+	CDH26	ENSG00000124215	ENST00000348616	1	intron	CDH26	ENSG00000124215	ENST00000348616	1	intron	1_GENE_SAME_PART_BOTH_BPTS
HCC1954	5:109692402,5:115971043	57669268	5	109692309	109692661	5	34	26	1	+	+	TMEM232	ENSG00000186952	ENST00000508571	-1	intron	_	_	_	_	_	1_GENE_ONE_BPT
HCC1954	20:59921518,20:59921837	57674695	20	59921490	59921799	20	33	18	1	+	+	CDH4	ENSG00000179242	ENST00000360469	1	intron	CDH4	ENSG00000179242	ENST00000360469	1	intron	1_GENE_SAME_PART_BOTH_BPTS
HCC1954	8:107822807,11:91842449	57671194	8	107822711	107823046	11	33	22	32	+	+	_	_	_	_	_	_	_	_	_	_	0_GENES
HCC1954	5:63275137,8:107601460	57669062	5	63275044	63275308	8	33	14	32	+	-	ENSG00000248285	ENSG00000248285	ENST00000502882	-1	UTRintron	OXR1	ENSG00000164830	ENST00000445937	1	intron	2_GENES_OPP_ORIENTATION
HCC1954	8:110899736,8:112877495	57671323	8	110899638	110899960	8	33	25	2	+	-	_	_	_	_	_	_	_	_	_	_	0_GENES
HCC1954	7:9338488,22:29065507	57670415	7	9338399	9338668	22	32	17	32	+	-	_	_	_	_	_	TTC28	ENSG00000100154	ENST00000397906	-1	intron	1_GENE_ONE_BPT
HCC1954	4:158214740,5:63053411	57668459	4	158214636	158215019	5	32	7	32	+	-	GRIA2	ENSG00000120251	ENST00000449365	1	intron	_	_	_	_	_	1_GENE_ONE_BPT
HCC1954	8:107617086,8:107620941	57671177	8	107616993	107617305	8	32	18	2	+	-	OXR1	ENSG00000164830	ENST00000445937	1	intron	OXR1	ENSG00000164830	ENST00000445937	1	intron	1_GENE_SAME_PART_BOTH_BPTS
HCC1954	8:113021944,8:113031172	57671398	8	113021822	113022037	8	31	17	8	-	-	_	_	_	_	_	_	_	_	_	_	0_GENES
HCC1954	5:63264187,8:119230756	57669046	5	63264000	63264285	8	31	10	32	-	-	ENSG00000248285	ENSG00000248285	ENST00000502882	-1	UTRintron	SAMD12	ENSG00000177570	ENST00000409003	-1	intron	2_GENES_OPP_ORIENTATION
HCC1954	8:39297706,11:69951989	57670878	8	39297610	39297893	11	31	6	32	+	-	_	_	_	_	_	ANO1	ENSG00000131620	ENST00000355303	1	intron	1_GENE_ONE_BPT
HCC1954	4:170965493,5:2689283	57668554	4	170965402	170965695	5	31	12	32	+	-	_	_	_	_	_	_	_	_	_	_	0_GENES
HCC1954	4:148163645,5:115382564	57668411	4	148163444	148163744	5	31	12	32	-	-	_	_	_	_	_	_	_	_	_	_	0_GENES
HCC1954	5:504335,5:2692110	57668674	5	504223	504562	5	31	16	2	+	-	SLC9A3	ENSG00000066230	ENST00000264938	-1	intron	_	_	_	_	_	1_GENE_ONE_BPT
HCC1954	12:9184439,17:37957974	57672793	12	9184223	9184577	17	30	19	32	-	+	_	_	_	_	_	IKZF3	ENSG00000161405	ENST00000467757	-1	intron	1_GENE_ONE_BPT
HCC1954	5:115158296,8:130896922	57669461	5	115158205	115158738	8	30	12	32	+	+	_	_	_	_	_	FAM49B	ENSG00000153310	ENST00000401979	-1	5UTRintron	1_GENE_ONE_BPT
HCC1954	8:39301663,11:69952804	57670880	8	39301549	39301811	11	30	12	32	+	+	_	_	_	_	_	ANO1	ENSG00000131620	ENST00000355303	1	intron	1_GENE_ONE_BPT
HCC1954	8:107331859,11:91710001	57671162	8	107331767	107332102	11	30	20	32	+	-	OXR1	ENSG00000164830	ENST00000445937	1	5UTRintron	_	_	_	_	_	1_GENE_ONE_BPT
HCC1954	11:101798636,11:101799173	57672708	11	101798384	101798739	11	29	34	8	-	-	KIAA1377	ENSG00000110318	ENST00000263468	1	intron	KIAA1377	ENSG00000110318	ENST00000263468	1	intron	1_GENE_SAME_PART_BOTH_BPTS
HCC1954	4:170885985,4:173296952	57668545	4	170885889	170886233	4	29	11	2	+	-	ENSG00000248319	ENSG00000248319	ENST00000508313	-1	UTRintron	GALNTL6	ENSG00000174473	ENST00000404275	1	intron	2_GENES_OPP_ORIENTATION
HCC1954	5:114813057,8:108253035	57669412	5	114812741	114813157	8	29	13	32	-	+	_	_	_	_	_	_	_	_	_	_	0_GENES
HCC1954	5:109649146,5:113956322	57669266	5	109649028	109649364	5	29	28	2	+	-	TMEM232	ENSG00000186952	ENST00000507188	-1	UTRintron	ENSG00000246316	ENSG00000246316	ENST00000498912	-1	UTRintron	2_GENES_SAME_ORIENTATION
HCC1954	5:114852178,5:114853691	57669442	5	114852086	114852450	5	29	22	2	+	-	_	_	_	_	_	_	_	_	_	_	0_GENES
HCC1954	11:90762518,11:91556965	57672675	11	90762416	90762728	11	28	10	2	+	-	_	_	_	_	_	_	_	_	_	_	0_GENES
HCC1954	11:94181499,11:94196487	57672685	11	94181327	94181593	11	28	14	8	-	-	MRE11A	ENSG00000020922	ENST00000323929	-1	intron	MRE11A	ENSG00000020922	ENST00000323929	-1	intron	1_GENE_DIFF_PARTS_BOTH_BPTS
HCC1954	8:42349279,12:45424223	57670889	8	42349018	42349386	12	28	5	32	-	-	SLC20A2	ENSG00000168575	ENST00000342228	-1	5UTRintron	DBX2	ENSG00000185610	ENST00000332700	-1	intron	2_GENES_OPP_ORIENTATION
HCC1954	8:109821443,8:124550114	57671309	8	109821343	109821444	8	28	14	1	+	+	_	_	_	_	_	FBXO32	ENSG00000156804	ENST00000287396	-1	intron	1_GENE_ONE_BPT
HCC1954	5:2689598,5:176887653	57668845	5	2689483	2689927	5	28	8	1	+	+	_	_	_	_	_	DBN1	ENSG00000113758	ENST00000292385	-1	exon	1_GENE_ONE_BPT
HCC1954	8:107331453,11:90765332	57671160	8	107331206	107331558	11	28	18	32	-	+	OXR1	ENSG00000164830	ENST00000445937	1	5UTRintron	_	_	_	_	_	1_GENE_ONE_BPT
HCC1954	5:114439766,11:94235882	57669381	5	114439661	114439928	11	28	3	32	+	+	_	_	_	_	_	_	_	_	_	_	0_GENES
HCC1954	5:63270589,5:63274607	57669053	5	63270497	63270889	5	27	19	2	+	-	ENSG00000248285	ENSG00000248285	ENST00000502882	-1	UTRintron	ENSG00000248285	ENSG00000248285	ENST00000502882	-1	UTRintron	1_GENE_SAME_PART_BOTH_BPTS
HCC1954	4:170876466,5:500155	57668537	4	170876225	170876564	5	27	5	32	-	-	ENSG00000248319	ENSG00000248319	ENST00000508313	-1	UTRintron	SLC9A3	ENSG00000066230	ENST00000264938	-1	intron	2_GENES_OPP_ORIENTATION
HCC1954	8:106296538,8:110026965	57671145	8	106296334	106296631	8	27	18	8	-	-	_	_	_	_	_	_	_	_	_	_	0_GENES
HCC1954	20:59859152,20:59860762	57674688	20	59858994	59859263	20	26	10	8	-	-	CDH4	ENSG00000179242	ENST00000360469	1	intron	CDH4	ENSG00000179242	ENST00000360469	1	intron	1_GENE_SAME_PART_BOTH_BPTS
HCC1954	4:150798542,8:121594110	57668421	4	150798276	150798652	8	26	3	32	-	-	ENSG00000234828	ENSG00000234828	ENST00000508106	-1	UTRintron	SNTB1	ENSG00000172164	ENST00000395601	-1	intron	2_GENES_OPP_ORIENTATION
HCC1954	8:108004858,8:133816788	57671218	8	108004739	108005159	8	26	10	2	+	-	_	_	_	_	_	PHF20L1	ENSG00000129292	ENST00000337920	1	intron	1_GENE_ONE_BPT
HCC1954	8:109821450,8:111520337	57671311	8	109821359	109821644	8	25	16	2	+	-	_	_	_	_	_	_	_	_	_	_	0_GENES
HCC1954	2:199120152,5:1251546	57667239	2	199119915	199120246	5	25	14	32	-	+	_	_	_	_	_	ENSG00000227483	ENSG00000227483	ENST00000446513	-1	intron	1_GENE_ONE_BPT
HCC1954	12:34140928,12:34141958	57672839	12	34140826	34141166	12	24	17	1	+	+	_	_	_	_	_	_	_	_	_	_	0_GENES
HCC1954	2:148684027,2:148686814	57667101	2	148683734	148684130	2	24	9	8	-	-	ACVR2A	ENSG00000121989	ENST00000241416	1	intron	ACVR2A	ENSG00000121989	ENST00000241416	1	3UTRexon	1_GENE_DIFF_PARTS_BOTH_BPTS
HCC1954	5:113880161,5:115948880	57669372	5	113879991	113880261	5	24	17	8	-	-	ENSG00000246316	ENSG00000246316	ENST00000514115	-1	UTRintron	_	_	_	_	_	1_GENE_ONE_BPT
HCC1954	5:1340366,5:176240043	57668789	5	1340277	1340544	5	24	14	2	+	-	CLPTM1L	ENSG00000049656	ENST00000320895	-1	intron	UNC5A	ENSG00000113763	ENST00000329542	1	intron	2_GENES_OPP_ORIENTATION
HCC1954	5:2416349,5:2907692	57668836	5	2416245	2416531	5	24	13	2	+	-	_	_	_	_	_	_	_	_	_	_	0_GENES
HCC1954	8:108273892,8:130476048	57671252	8	108273798	108274084	8	24	16	1	+	+	ANGPT1	ENSG00000154188	ENST00000297450	-1	intron	ENSG00000229140	ENSG00000229140	ENST00000446592	-1	UTRintron	2_GENES_OPP_ORIENTATION
HCC1954	20:32377476,20:33550955	57674626	20	32377381	32377762	20	23	16	2	+	-	ZNF341	ENSG00000131061	ENST00000342427	1	intron	_	_	_	_	_	1_GENE_ONE_BPT
HCC1954	11:46521150,11:46638049	57672516	11	46521061	46521382	11	23	3	2	+	-	AMBRA1	ENSG00000110497	ENST00000314845	-1	intron	HARBI1	ENSG00000180423	ENST00000326737	-1	5UTRintron	2_GENES_SAME_ORIENTATION
HCC1954	8:107944720,8:122082988	57671216	8	107944583	107944918	8	23	9	1	+	+	_	_	_	_	_	_	_	_	_	_	0_GENES
HCC1954	5:109033125,5:112467770	57669241	5	109032909	109033219	5	23	9	8	-	-	MAN2A1	ENSG00000112893	ENST00000261483	1	intron	MCC	ENSG00000171444	ENST00000408903	-1	intron	2_GENES_SAME_ORIENTATION
HCC1954	5:707980,8:119797451	57668707	5	707794	708096	8	23	7	32	-	-	_	_	_	_	_	_	_	_	_	_	0_GENES
HCC1954	9:3197053,9:3206737	57671764	9	3196804	3197163	9	22	9	8	-	-	ENSG00000236511	ENSG00000236511	ENST00000452746	1	UTRintron	_	_	_	_	_	1_GENE_ONE_BPT
HCC1954	5:114629482,8:121949751	57669385	5	114629258	114629579	8	22	12	32	-	+	CCDC112	ENSG00000164221	ENST00000395557	-1	5UTRintron	_	_	_	_	_	1_GENE_ONE_BPT
HCC1954	21:30352380,21:32595445	57674845	21	30352083	30352474	21	22	10	8	-	-	RNF160	ENSG00000198862	ENST00000361371	-1	intron	TIAM1	ENSG00000156299	ENST00000286827	-1	intron	2_GENES_OPP_ORIENTATION
HCC1954	4:144778052,5:112771803	57668391	4	144777846	144778156	5	22	9	32	-	+	ENSG00000246448	ENSG00000246448	ENST00000499587	1	UTRintron	MCC	ENSG00000171444	ENST00000408903	-1	intron	2_GENES_OPP_ORIENTATION
HCC1954	5:109797448,5:111232862	57669271	5	109797347	109797747	5	22	5	1	+	+	TMEM232	ENSG00000186952	ENST00000508571	-1	intron	C5orf13	ENSG00000134986	ENST00000395634	-1	intron	2_GENES_OPP_ORIENTATION
HCC1954	5:109797448,5:111232862	57669271	5	109797347	109797747	5	22	5	1	+	+	TMEM232	ENSG00000186952	ENST00000508571	-1	intron	C5orf13	ENSG00000134986	ENST00000450761	-1	5UTRintron	2_GENES_OPP_ORIENTATION
HCC1954	6:34828556,6:35082659	57669963	6	34828456	34828766	6	21	11	2	+	-	UHRF1BP1	ENSG00000065060	ENST00000192788	1	intron	ANKS1A	ENSG00000064999	ENST00000373990	1	intron	2_GENES_SAME_ORIENTATION
HCC1954	5:140881522,5:140899931	57669551	5	140881418	140881809	5	21	8	2	+	-	PCDHGA12	ENSG00000081853	ENST00000394576	1	intron	DIAPH1	ENSG00000131504	ENST00000389057	-1	intron	2_GENES_OPP_ORIENTATION
HCC1954	8:130872769,8:131401249	57671658	8	130872651	130873015	8	21	26	1	+	+	FAM49B	ENSG00000153310	ENST00000401979	-1	intron	ASAP1	ENSG00000153317	ENST00000357668	-1	intron	2_GENES_OPP_ORIENTATION
HCC1954	4:150720603,5:112823211	57668419	4	150720350	150720707	5	21	12	32	-	+	ENSG00000234828	ENSG00000234828	ENST00000511993	-1	UTRintron	MCC	ENSG00000171444	ENST00000408903	-1	intron	2_GENES_SAME_ORIENTATION
HCC1954	5:109419791,5:109420678	57669254	5	109419688	109419948	5	21	19	2	+	-	_	_	_	_	_	_	_	_	_	_	0_GENES
HCC1954	1:157573437,1:157574468	57666148	1	157573310	157573662	1	21	13	1	+	+	_	_	_	_	_	_	_	_	_	_	0_GENES
HCC1954	8:112649229,8:112650105	57671389	8	112649123	112649581	8	21	8	1	+	+	_	_	_	_	_	_	_	_	_	_	0_GENES
HCC1954	21:17753986,21:37981908	57674736	21	17753795	17754108	21	20	10	8	-	-	C21orf34	ENSG00000215386	ENST00000445461	1	UTRintron	_	_	_	_	_	1_GENE_ONE_BPT
HCC1954	8:120923177,8:128770050	57671519	8	120922847	120923281	8	20	12	8	-	-	DEPDC6	ENSG00000155792	ENST00000286234	1	intron	_	_	_	_	_	1_GENE_ONE_BPT
HCC1954	4:174229475,4:174235152	57668579	4	174229375	174229691	4	20	20	1	+	+	GALNT7	ENSG00000109586	ENST00000265000	1	intron	GALNT7	ENSG00000109586	ENST00000265000	1	exon	1_GENE_DIFF_PARTS_BOTH_BPTS
HCC1954	5:102470875,11:91990252	57669191	5	102470782	102471071	11	20	7	32	+	+	PPIP5K2	ENSG00000145725	ENST00000507310	1	intron	_	_	_	_	_	1_GENE_ONE_BPT
HCC1954	21:30791748,21:38117415	57674847	21	30791656	30791950	21	19	9	1	+	+	BACH1	ENSG00000156273	ENST00000422809	1	intron	SIM2	ENSG00000159263	ENST00000290399	1	exon	2_GENES_OPP_ORIENTATION
HCC1954	21:30791748,21:38117415	57674847	21	30791656	30791950	21	19	9	1	+	+	BACH1	ENSG00000156273	ENST00000468059	1	UTRintron	SIM2	ENSG00000159263	ENST00000290399	1	exon	2_GENES_OPP_ORIENTATION
HCC1954	6:33606834,6:47945547	57669954	6	33606738	33607034	6	19	10	2	+	-	ITPR3	ENSG00000096433	ENST00000374316	1	intron	C6orf138	ENSG00000244694	ENST00000339488	-1	intron	2_GENES_OPP_ORIENTATION
HCC1954	8:117916583,8:117983820	57671452	8	117916488	117916852	8	19	13	1	+	+	_	_	_	_	_	SLC30A8	ENSG00000164756	ENST00000297345	1	5UTRintron	1_GENE_ONE_BPT
HCC1954	8:107814855,8:122384648	57671192	8	107814760	107815077	8	19	5	2	+	-	_	_	_	_	_	_	_	_	_	_	0_GENES
HCC1954	8:108149623,8:108449522	57671240	8	108149507	108149928	8	19	11	1	+	+	_	_	_	_	_	ANGPT1	ENSG00000154188	ENST00000297450	-1	intron	1_GENE_ONE_BPT
HCC1954	8:108356830,8:123718525	57671257	8	108356727	108357027	8	19	9	2	+	-	ANGPT1	ENSG00000154188	ENST00000297450	-1	intron	_	_	_	_	_	1_GENE_ONE_BPT
HCC1954	8:108490037,8:132337423	57671274	8	108489924	108490278	8	19	16	1	+	+	ANGPT1	ENSG00000154188	ENST00000297450	-1	intron	_	_	_	_	_	1_GENE_ONE_BPT
HCC1954	4:158640923,4:166456221	57668471	4	158640825	158641174	4	19	18	2	+	-	_	_	_	_	_	_	_	_	_	_	0_GENES
HCC1954	8:85904476,8:88887106	57671022	8	85904337	85904656	8	19	6	2	+	-	_	_	_	_	_	_	_	_	_	_	0_GENES
HCC1954	21:21222703,21:31286562	57674777	21	21222611	21222875	21	18	9	2	+	-	_	_	_	_	_	GRIK1	ENSG00000171189	ENST00000399907	-1	intron	1_GENE_ONE_BPT
HCC1954	20:26203224,21:11068503	57674603	20	26203050	26203344	21	18	20	32	-	+	_	_	_	_	_	BAGE2	ENSG00000187172	ENST00000474011	-1	UTRintron	1_GENE_ONE_BPT
HCC1954	20:32442094,20:33952021	57674628	20	32441897	32442200	20	18	6	8	-	-	CHMP4B	ENSG00000101421	ENST00000217402	1	3UTRexon	UQCC	ENSG00000101019	ENST00000349714	-1	intron	2_GENES_SAME_ORIENTATION
HCC1954	3:197368958,5:281867	57667952	3	197368885	197369075	5	18	72	32	-	-	_	_	_	_	_	PDCD6	ENSG00000249915	ENST00000264933	1	intron	1_GENE_ONE_BPT
HCC1954	20:59970277,20:59975667	57674696	20	59970167	59970453	20	18	16	1	+	+	CDH4	ENSG00000179242	ENST00000360469	1	intron	CDH4	ENSG00000179242	ENST00000360469	1	intron	1_GENE_SAME_PART_BOTH_BPTS
HCC1954	5:175336641,8:119052622	57669646	5	175336520	175336922	8	18	16	32	+	-	ENSG00000250820	ENSG00000250820	ENST00000502813	-1	UTRintron	EXT1	ENSG00000182197	ENST00000378204	-1	intron	2_GENES_SAME_ORIENTATION
HCC1954	9:16492204,12:40720577	57671927	9	16491917	16492314	12	18	4	32	-	+	BNC2	ENSG00000173068	ENST00000380672	-1	intron	LRRK2	ENSG00000188906	ENST00000298910	1	intron	2_GENES_OPP_ORIENTATION
HCC1954	5:2341335,8:112142835	57668828	5	2341235	2341544	8	18	5	32	+	+	_	_	_	_	_	_	_	_	_	_	0_GENES
HCC1954	1:181081068,11:94846298	57666270	1	181080631	181081173	11	18	5	32	-	+	_	_	_	_	_	ENDOD1	ENSG00000149218	ENST00000278505	1	intron	1_GENE_ONE_BPT
HCC1954	5:379777,5:380112	57668663	5	379686	379994	5	18	26	1	+	+	AHRR	ENSG00000063438	ENST00000316418	1	intron	AHRR	ENSG00000063438	ENST00000316418	1	intron	1_GENE_SAME_PART_BOTH_BPTS
HCC1954	5:502953,22:33379222	57668677	5	502840	503168	22	18	7	32	+	+	SLC9A3	ENSG00000066230	ENST00000264938	-1	intron	SYN3	ENSG00000185666	ENST00000390686	-1	intron	2_GENES_OPP_ORIENTATION
HCC1954	5:640371,5:177273376	57668687	5	640177	640476	5	18	5	8	-	-	CEP72	ENSG00000112877	ENST00000264935	1	intron	ENSG00000170089	ENSG00000170089	ENST00000515065	1	UTRintron	2_GENES_OPP_ORIENTATION
HCC1954	8:108185102,8:108300715	57671244	8	108184996	108185403	8	18	10	2	+	-	_	_	_	_	_	ANGPT1	ENSG00000154188	ENST00000297450	-1	intron	1_GENE_ONE_BPT
HCC1954	8:109233388,8:109234123	57671289	8	109233187	109233488	8	18	12	8	-	-	EIF3E	ENSG00000104408	ENST00000220849	-1	intron	EIF3E	ENSG00000104408	ENST00000220849	-1	intron	1_GENE_SAME_PART_BOTH_BPTS
HCC1954	8:76839999,8:79950698	57670960	8	76839887	76840182	8	18	3	1	+	+	_	_	_	_	_	_	_	_	_	_	0_GENES
HCC1954	4:174541496,8:118441636	57668582	4	174541308	174541590	8	18	4	32	-	+	_	_	_	_	_	_	_	_	_	_	0_GENES
HCC1954	17:70441714,17:80159517	57674287	17	70441619	70441917	17	18	7	2	+	-	ENSG00000227036	ENSG00000227036	ENST00000453722	-1	UTRintron	CCDC57	ENSG00000176155	ENST00000412801	-1	5UTRexon	2_GENES_SAME_ORIENTATION
HCC1954	20:56775420,20:56776726	57674671	20	56775178	56775513	20	17	11	8	-	-	_	_	_	_	_	_	_	_	_	_	0_GENES
HCC1954	21:19058567,21:46086792	57674743	21	19058230	19058663	21	17	10	8	-	-	_	_	_	_	_	KRTAP12-2	ENSG00000221864	ENST00000360770	-1	exon	1_GENE_ONE_BPT
HCC1954	5:117030985,8:121546775	57669500	5	117030751	117031098	8	17	3	32	-	-	_	_	_	_	_	_	_	_	_	_	0_GENES
HCC1954	8:132008180,8:132010341	57671679	8	132008004	132008303	8	17	13	8	-	-	ADCY8	ENSG00000155897	ENST00000286355	-1	intron	ADCY8	ENSG00000155897	ENST00000286355	-1	intron	1_GENE_SAME_PART_BOTH_BPTS
HCC1954	5:103621395,5:104053204	57669210	5	103621273	103621613	5	17	3	1	+	+	_	_	_	_	_	ENSG00000251574	ENSG00000251574	ENST00000505824	-1	UTRintron	1_GENE_ONE_BPT
HCC1954	4:149318550,4:150259052	57668417	4	149318456	149318773	4	17	5	2	+	-	NR3C2	ENSG00000151623	ENST00000358102	-1	intron	_	_	_	_	_	1_GENE_ONE_BPT
HCC1954	4:161814062,8:110845389	57668482	4	161813939	161814334	8	17	13	32	+	+	_	_	_	_	_	_	_	_	_	_	0_GENES
HCC1954	21:29544659,21:40001849	57674843	21	29544553	29544941	21	17	7	1	+	+	ENSG00000236532	ENSG00000236532	ENST00000453420	-1	UTRintron	ERG	ENSG00000157554	ENST00000442448	-1	5UTRintron	2_GENES_OPP_ORIENTATION
HCC1954	4:116666188,4:123989830	57668317	4	116665784	116666295	4	17	3	8	-	-	_	_	_	_	_	SPATA5	ENSG00000145375	ENST00000274008	1	intron	1_GENE_ONE_BPT
HCC1954	4:144784901,4:150659725	57668393	4	144784799	144785139	4	17	13	1	+	+	ENSG00000246448	ENSG00000246448	ENST00000499587	1	UTRintron	ENSG00000234828	ENSG00000234828	ENST00000508106	-1	UTRintron	2_GENES_SAME_ORIENTATION
HCC1954	21:20540969,21:26977919	57674763	21	20540872	20541213	21	16	9	2	+	-	_	_	_	_	_	MRPL39	ENSG00000154719	ENST00000307301	-1	intron	1_GENE_ONE_BPT
HCC1954	19:2185085,19:2195483	57674422	19	2184976	2185289	19	16	6	2	+	-	DOT1L	ENSG00000104885	ENST00000398665	1	intron	DOT1L	ENSG00000104885	ENST00000398665	1	intron	1_GENE_DIFF_PARTS_BOTH_BPTS
HCC1954	12:99557881,12:99677335	57673016	12	99557767	99558077	12	16	9	2	+	-	ANKS1B	ENSG00000185046	ENST00000329257	-1	intron	ANKS1B	ENSG00000185046	ENST00000329257	-1	intron	1_GENE_DIFF_PARTS_BOTH_BPTS
HCC1954	20:32558667,20:33770137	57674631	20	32558557	32558962	20	16	5	1	+	+	_	_	_	_	_	_	_	_	_	_	0_GENES
HCC1954	21:15890640,21:37362531	57674723	21	15890322	15890729	21	16	6	8	-	-	SAMSN1	ENSG00000155307	ENST00000400566	-1	intron	_	_	_	_	_	1_GENE_ONE_BPT
HCC1954	5:111483578,8:113427375	57669316	5	111483236	111483672	8	16	6	32	-	+	EPB41L4A	ENSG00000129595	ENST00000359109	-1	intron	CSMD3	ENSG00000164796	ENST00000455883	-1	intron	2_GENES_SAME_ORIENTATION
HCC1954	5:111483578,8:113427375	57669316	5	111483236	111483672	8	16	6	32	-	+	EPB41L4A	ENSG00000129595	ENST00000507810	-1	UTRintron	CSMD3	ENSG00000164796	ENST00000455883	-1	intron	2_GENES_SAME_ORIENTATION
HCC1954	5:109107800,5:110515733	57669244	5	109107688	109107965	5	16	3	2	+	-	MAN2A1	ENSG00000112893	ENST00000261483	1	intron	_	_	_	_	_	1_GENE_ONE_BPT
HCC1954	8:112668061,8:112670332	57671393	8	112667731	112668106	8	16	5	2	+	-	_	_	_	_	_	_	_	_	_	_	0_GENES
HCC1954	1:189995563,1:190882747	57666305	1	189995461	189995775	1	16	4	2	+	-	_	_	_	_	_	_	_	_	_	_	0_GENES
HCC1954	21:43996972,21:45805111	57674898	21	43996738	43997084	21	16	9	8	-	-	SLC37A1	ENSG00000160190	ENST00000352133	1	intron	TRPM2	ENSG00000142185	ENST00000397928	1	intron	2_GENES_OPP_ORIENTATION
HCC1954	21:33946255,21:39391584	57674861	21	33945888	33946356	21	16	5	8	-	-	C21orf77	ENSG00000186842	ENST00000334165	-1	UTRintron	DSCR4	ENSG00000184029	ENST00000426987	-1	intron	2_GENES_OPP_ORIENTATION
HCC1954	12:41421471,20:57031702	57672883	12	41421268	41421566	20	16	10	32	-	-	CNTN1	ENSG00000018236	ENST00000347616	1	intron	_	_	_	_	_	1_GENE_ONE_BPT
HCC1954	3:60259605,3:60329139	57667580	3	60259479	60259843	3	15	4	2	+	-	FHIT	ENSG00000189283	ENST00000468189	-1	intron	FHIT	ENSG00000189283	ENST00000468189	-1	intron	1_GENE_SAME_PART_BOTH_BPTS
HCC1954	2:148720717,4:174229353	57667103	2	148720621	148720944	4	15	6	32	+	-	ORC4L	ENSG00000115947	ENST00000392858	-1	intron	GALNT7	ENSG00000109586	ENST00000265000	1	intron	2_GENES_OPP_ORIENTATION
HCC1954	5:114852178,5:114853754	57669441	5	114852083	114852361	5	15	22	1	+	+	_	_	_	_	_	_	_	_	_	_	0_GENES
HCC1954	5:115498424,20:223477	57669479	5	115498192	115498527	20	15	6	32	-	+	COMMD10	ENSG00000145781	ENST00000274458	1	intron	_	_	_	_	_	1_GENE_ONE_BPT
HCC1954	5:123347372,5:123348228	57669521	5	123347252	123347567	5	15	13	2	+	-	_	_	_	_	_	_	_	_	_	_	0_GENES
HCC1954	9:17223230,12:40572534	57671940	9	17222868	17223338	12	15	5	32	-	-	CNTLN	ENSG00000044459	ENST00000380641	1	intron	_	_	_	_	_	1_GENE_ONE_BPT
HCC1954	15:27679716,15:27680752	57673501	15	27679621	27679932	15	15	16	1	+	+	GABRG3	ENSG00000182256	ENST00000333743	1	intron	GABRG3	ENSG00000182256	ENST00000333743	1	intron	1_GENE_SAME_PART_BOTH_BPTS
HCC1954	5:1396928,9:9890707	57668792	5	1396827	1397214	9	15	15	32	+	-	SLC6A3	ENSG00000142319	ENST00000453492	-1	intron	PTPRD	ENSG00000153707	ENST00000381196	-1	5UTRintron	2_GENES_SAME_ORIENTATION
HCC1954	8:112032720,8:112034457	57671357	8	112032422	112032817	8	15	7	8	-	-	_	_	_	_	_	_	_	_	_	_	0_GENES
HCC1954	5:287880,5:112161899	57668660	5	287778	288110	5	15	12	1	+	+	PDCD6	ENSG00000249915	ENST00000264933	1	intron	APC	ENSG00000134982	ENST00000395617	1	intron	2_GENES_OPP_ORIENTATION
HCC1954	5:1021016,21:16500988	57668731	5	1020680	1021136	21	15	8	32	-	-	NKD2	ENSG00000145506	ENST00000296849	1	intron	_	_	_	_	_	1_GENE_ONE_BPT
HCC1954	8:107135169,8:122016539	57671155	8	107135032	107135363	8	15	8	1	+	+	_	_	_	_	_	_	_	_	_	_	0_GENES
HCC1954	4:170733298,4:170788204	57668523	4	170733201	170733516	4	15	7	2	+	-	_	_	_	_	_	_	_	_	_	_	0_GENES
HCC1954	4:174412801,12:51598497	57668581	4	174412711	174413067	12	15	8	32	+	-	_	_	_	_	_	POU6F1	ENSG00000184271	ENST00000333640	-1	5UTRintron	1_GENE_ONE_BPT
HCC1954	8:85394374,8:85652143	57671017	8	85394264	85394631	8	15	4	2	+	-	_	_	_	_	_	RALYL	ENSG00000184672	ENST00000399361	1	5UTRintron	1_GENE_ONE_BPT
HCC1954	8:88672324,8:88673044	57671033	8	88672068	88672450	8	15	10	8	-	-	_	_	_	_	_	_	_	_	_	_	0_GENES
HCC1954	4:145175560,5:115176350	57668397	4	145175436	145175719	5	15	6	32	+	+	_	_	_	_	_	ATG12	ENSG00000145782	ENST00000274459	-1	intron	1_GENE_ONE_BPT
HCC1954	17:57761250,17:57905288	57674251	17	57761146	57761458	17	14	4	2	+	-	CLTC	ENSG00000141367	ENST00000269122	1	exon	TMEM49	ENSG00000062716	ENST00000262291	1	intron	2_GENES_SAME_ORIENTATION
HCC1954	21:33950419,21:46426880	57674863	21	33950318	33950683	21	14	6	2	+	-	TCP10L	ENSG00000242220	ENST00000300258	-1	intron	_	_	_	_	_	1_GENE_ONE_BPT
HCC1954	7:24524596,7:24566347	57670468	7	24524490	24524818	7	14	5	1	+	+	_	_	_	_	_	_	_	_	_	_	0_GENES
HCC1954	11:69206076,21:20803484	57672575	11	69205978	69206355	21	14	6	32	+	-	_	_	_	_	_	_	_	_	_	_	0_GENES
HCC1954	11:91854908,11:91964646	57672678	11	91854683	91855002	11	14	7	8	-	-	_	_	_	_	_	_	_	_	_	_	0_GENES
HCC1954	5:114853623,5:114853757	57669445	5	114853134	114853715	5	14	38	8	-	-	_	_	_	_	_	_	_	_	_	_	0_GENES
HCC1954	5:116030029,5:116726907	57669482	5	116029770	116030124	5	14	6	8	-	-	_	_	_	_	_	_	_	_	_	_	0_GENES
HCC1954	9:3523430,9:3867394	57671773	9	3523317	3523642	9	14	6	1	+	+	RFX3	ENSG00000080298	ENST00000382004	-1	5UTRintron	GLIS3	ENSG00000107249	ENST00000381971	-1	intron	2_GENES_OPP_ORIENTATION
HCC1954	9:15511706,12:40531882	57671910	9	15511377	15511807	12	14	10	32	-	+	ENSG00000248458	ENSG00000248458	ENST00000502413	1	UTRintron	_	_	_	_	_	1_GENE_ONE_BPT
HCC1954	8:119344498,8:132252972	57671504	8	119344403	119344839	8	14	5	2	+	-	SAMD12	ENSG00000177570	ENST00000409003	-1	intron	_	_	_	_	_	1_GENE_ONE_BPT
HCC1954	8:109306203,8:110865893	57671293	8	109305764	109306297	8	14	13	8	-	-	_	_	_	_	_	_	_	_	_	_	0_GENES
HCC1954	5:1337733,5:114818277	57668787	5	1337293	1337828	5	14	31	8	-	-	CLPTM1L	ENSG00000049656	ENST00000320895	-1	intron	_	_	_	_	_	1_GENE_ONE_BPT
HCC1954	5:1946889,5:179337577	57668817	5	1946625	1946989	5	14	10	8	-	-	ENSG00000248994	ENSG00000248994	ENST00000513419	1	UTRintron	_	_	_	_	_	1_GENE_ONE_BPT
HCC1954	8:117583206,8:119247059	57671442	8	117583099	117583491	8	14	7	1	+	+	_	_	_	_	_	SAMD12	ENSG00000177570	ENST00000409003	-1	intron	1_GENE_ONE_BPT
HCC1954	5:51840031,8:113309617	57668998	5	51839895	51840332	8	14	16	32	+	-	_	_	_	_	_	CSMD3	ENSG00000164796	ENST00000395717	-1	intron	1_GENE_ONE_BPT
HCC1954	8:108080162,9:15888629	57671235	8	108079930	108080258	9	14	7	32	-	+	_	_	_	_	_	C9orf93	ENSG00000164989	ENST00000380701	1	intron	1_GENE_ONE_BPT
HCC1954	22:26573105,22:36831492	57674921	22	26572923	26573203	22	14	16	8	-	-	SEZ6L	ENSG00000100095	ENST00000248933	1	intron	_	_	_	_	_	1_GENE_ONE_BPT
HCC1954	22:36855587,22:36911893	57674937	22	36855458	36855991	22	14	9	1	+	+	_	_	_	_	_	EIF3D	ENSG00000100353	ENST00000405442	-1	intron	1_GENE_ONE_BPT
HCC1954	4:152520684,11:69536258	57668435	4	152520383	152520781	11	14	14	32	-	+	FAM160A1	ENSG00000164142	ENST00000435205	1	intron	_	_	_	_	_	1_GENE_ONE_BPT
HCC1954	X:42386268,X:42386719	57674968	X	42386020	42386362	X	14	8	8	-	-	ENSG00000231772	ENSG00000231772	ENST00000411879	1	UTRintron	ENSG00000231772	ENSG00000231772	ENST00000411879	1	UTRintron	1_GENE_SAME_PART_BOTH_BPTS
HCC1954	4:78894016,4:87065789	57668200	4	78893722	78894149	4	14	10	8	-	-	_	_	_	_	_	MAPK10	ENSG00000109339	ENST00000506773	-1	intron	1_GENE_ONE_BPT
HCC1954	21:27229539,21:33507291	57674830	21	27229383	27229709	21	14	6	2	+	-	ENSG00000251052	ENSG00000251052	ENST00000509807	1	UTRintron	NCRNA00159	ENSG00000230323	ENST00000414877	-1	UTRintron	2_GENES_OPP_ORIENTATION
HCC1954	21:31631094,21:42035438	57674853	21	31630823	31631190	21	14	4	8	-	-	_	_	_	_	_	DSCAM	ENSG00000171587	ENST00000400454	-1	intron	1_GENE_ONE_BPT
HCC1954	12:9184659,12:9184916	57672791	12	9184550	9184813	12	14	20	1	+	+	_	_	_	_	_	_	_	_	_	_	0_GENES
HCC1954	21:20668808,21:47192207	57674766	21	20668718	20669033	21	13	5	2	+	-	_	_	_	_	_	PCBP3	ENSG00000183570	ENST00000400314	1	5UTRintron	1_GENE_ONE_BPT
HCC1954	8:39286291,8:39286690	57670875	8	39286008	39286401	8	13	22	8	-	-	_	_	_	_	_	_	_	_	_	_	0_GENES
HCC1954	17:25358154,17:25359349	57673841	17	25358057	25358414	17	13	6	1	+	+	_	_	_	_	_	_	_	_	_	_	0_GENES
HCC1954	2:202339384,2:203161869	57667249	2	202339282	202339624	2	13	12	2	+	-	STRADB	ENSG00000082146	ENST00000194530	1	exon	NOP58	ENSG00000055044	ENST00000264279	1	intron	2_GENES_SAME_ORIENTATION
HCC1954	11:65555251,11:98828948	57672560	11	65555131	65555511	11	13	6	2	+	-	OVOL1	ENSG00000172818	ENST00000335987	1	intron	_	_	_	_	_	1_GENE_ONE_BPT
HCC1954	6:107842845,6:107843455	57670174	6	107842744	107843122	6	13	8	2	+	-	SOBP	ENSG00000112320	ENST00000317357	1	intron	SOBP	ENSG00000112320	ENST00000317357	1	intron	1_GENE_SAME_PART_BOTH_BPTS
HCC1954	5:111614908,5:111615839	57669326	5	111614809	111615105	5	13	10	1	+	+	EPB41L4A	ENSG00000129595	ENST00000261486	-1	intron	EPB41L4A	ENSG00000129595	ENST00000261486	-1	intron	1_GENE_SAME_PART_BOTH_BPTS
HCC1954	9:15196591,20:15107627	57671902	9	15196376	15196701	20	13	9	32	-	+	TTC39B	ENSG00000155158	ENST00000355694	-1	intron	MACROD2	ENSG00000172264	ENST00000217246	1	intron	2_GENES_OPP_ORIENTATION
HCC1954	9:15196591,20:15107627	57671902	9	15196376	15196701	20	13	9	32	-	+	TTC39B	ENSG00000155158	ENST00000505732	-1	UTRintron	MACROD2	ENSG00000172264	ENST00000217246	1	intron	2_GENES_OPP_ORIENTATION
HCC1954	5:103330128,5:112178142	57669205	5	103330034	103330342	5	13	6	2	+	-	_	_	_	_	_	APC	ENSG00000134982	ENST00000257430	1	exon	1_GENE_ONE_BPT
HCC1954	5:1337788,5:114818277	57668782	5	1337609	1338062	5	13	31	2	+	-	CLPTM1L	ENSG00000049656	ENST00000320895	-1	intron	_	_	_	_	_	1_GENE_ONE_BPT
HCC1954	5:2957011,5:2970580	57668856	5	2956747	2957112	5	13	8	8	-	-	_	_	_	_	_	_	_	_	_	_	0_GENES
HCC1954	5:2971086,8:109306388	57668862	5	2970962	2971277	8	13	10	32	+	-	_	_	_	_	_	_	_	_	_	_	0_GENES
HCC1954	5:32317534,5:113424503	57668945	5	32317175	32317633	5	13	4	8	-	-	_	_	_	_	_	_	_	_	_	_	0_GENES
HCC1954	5:140455,5:180622222	57668644	5	140359	140919	5	13	6	2	+	-	PLEKHG4B	ENSG00000153404	ENST00000283426	1	exon	TRIM7	ENSG00000146054	ENST00000274773	-1	exon	2_GENES_OPP_ORIENTATION
HCC1954	5:1155709,8:112666725	57668752	5	1155604	1156055	8	13	5	32	+	-	ENSG00000236454	ENSG00000236454	ENST00000442245	1	intron	_	_	_	_	_	1_GENE_ONE_BPT
HCC1954	4:173598120,8:91215503	57668569	4	173597839	173598209	8	13	3	32	-	-	GALNTL6	ENSG00000174473	ENST00000404275	1	intron	_	_	_	_	_	1_GENE_ONE_BPT
HCC1954	4:92293221,4:92302853	57668239	4	92293122	92293450	4	13	5	2	+	-	FAM190A	ENSG00000184305	ENST00000333691	1	intron	FAM190A	ENSG00000184305	ENST00000333691	1	intron	1_GENE_SAME_PART_BOTH_BPTS
HCC1954	4:148537661,5:110960035	57668413	4	148537352	148537762	5	13	10	32	-	+	ENSG00000251298	ENSG00000251298	ENST00000508072	-1	UTRintron	ENSG00000246859	ENSG00000246859	ENST00000500779	1	UTRintron	2_GENES_OPP_ORIENTATION
HCC1954	6:48633086,6:48638543	57670004	6	48632978	48633432	6	12	3	2	+	-	_	_	_	_	_	_	_	_	_	_	0_GENES
HCC1954	6:106022254,6:106077538	57670168	6	106022160	106022543	6	12	5	2	+	-	_	_	_	_	_	ENSG00000237567	ENSG00000237567	ENST00000423489	-1	UTRintron	1_GENE_ONE_BPT
HCC1954	5:115419576,11:69283838	57669469	5	115419398	115419678	11	12	8	32	-	-	_	_	_	_	_	_	_	_	_	_	0_GENES
HCC1954	2:112594500,X:92166954	57666955	2	112594406	112594813	X	12	3	32	+	-	ANAPC1	ENSG00000153107	ENST00000341068	-1	intron	_	_	_	_	_	1_GENE_ONE_BPT
HCC1954	1:246751931,1:246835129	57666554	1	246751811	246752228	1	12	5	2	+	-	CNST	ENSG00000162852	ENST00000366512	1	5UTRintron	_	_	_	_	_	1_GENE_ONE_BPT
HCC1954	9:16849770,12:41671345	57671933	9	16849678	16850051	12	12	4	32	+	+	BNC2	ENSG00000173068	ENST00000380672	-1	intron	PDZRN4	ENSG00000165966	ENST00000402685	1	intron	2_GENES_SAME_ORIENTATION
HCC1954	8:121426521,11:91310908	57671523	8	121426310	121426613	11	12	5	32	-	-	MRPL13	ENSG00000172172	ENST00000306185	-1	intron	_	_	_	_	_	1_GENE_ONE_BPT
HCC1954	5:102118885,11:91102063	57669185	5	102118662	102118987	11	12	3	32	-	-	PAM	ENSG00000145730	ENST00000512073	1	5UTRintron	_	_	_	_	_	1_GENE_ONE_BPT
HCC1954	5:109370796,5:112807658	57669251	5	109370670	109371036	5	12	9	2	+	-	_	_	_	_	_	MCC	ENSG00000171444	ENST00000408903	-1	intron	1_GENE_ONE_BPT
HCC1954	5:1633298,8:107533306	57668805	5	1633204	1633467	8	12	33	32	+	-	ENSG00000188002	ENSG00000188002	ENST00000507841	-1	UTRintron	OXR1	ENSG00000164830	ENST00000445937	1	intron	2_GENES_OPP_ORIENTATION
HCC1954	8:117961020,8:117963828	57671454	8	117960835	117961139	8	12	3	8	-	-	_	_	_	_	_	SLC30A8	ENSG00000164756	ENST00000297345	1	5UTRintron	1_GENE_ONE_BPT
HCC1954	5:25588971,5:25871564	57668935	5	25588886	25589250	5	12	4	2	+	-	_	_	_	_	_	_	_	_	_	_	0_GENES
HCC1954	5:1157857,8:112285568	57668757	5	1157756	1158270	8	12	6	32	+	-	ENSG00000236454	ENSG00000236454	ENST00000442245	1	intron	_	_	_	_	_	1_GENE_ONE_BPT
HCC1954	X:23538139,X:23720562	57674957	X	23538030	23538398	X	12	5	2	+	-	_	_	_	_	_	ACOT9	ENSG00000123130	ENST00000379303	-1	3UTRexon	1_GENE_ONE_BPT
HCC1954	4:170888202,4:171152474	57668547	4	170887989	170888301	4	12	8	8	-	-	ENSG00000248319	ENSG00000248319	ENST00000508313	-1	UTRintron	_	_	_	_	_	1_GENE_ONE_BPT
HCC1954	4:170891848,8:118422167	57668549	4	170891752	170892101	8	12	9	32	+	-	ENSG00000248319	ENSG00000248319	ENST00000508313	-1	UTRintron	_	_	_	_	_	1_GENE_ONE_BPT
HCC1954	4:172511056,8:118431606	57668559	4	172510955	172511355	8	12	13	32	+	+	_	_	_	_	_	_	_	_	_	_	0_GENES
HCC1954	8:79594176,8:92115161	57670991	8	79594075	79594561	8	12	5	1	+	+	FAM164A	ENSG00000104427	ENST00000263849	1	intron	LRRC69	ENSG00000214954	ENST00000448384	1	intron	2_GENES_OPP_ORIENTATION
HCC1954	8:85391783,8:87734836	57671019	8	85391521	85391888	8	12	11	8	-	-	_	_	_	_	_	CNGB3	ENSG00000170289	ENST00000320005	-1	intron	1_GENE_ONE_BPT
HCC1954	X:62793852,X:62794379	57674987	X	62793748	62794048	X	12	22	2	+	-	_	_	_	_	_	_	_	_	_	_	0_GENES
HCC1954	21:21775801,21:44630721	57674785	21	21775581	21775895	21	12	8	8	-	-	_	_	_	_	_	_	_	_	_	_	0_GENES
HCC1954	21:24952149,21:30758502	57674807	21	24952041	24952337	21	12	8	1	+	+	_	_	_	_	_	BACH1	ENSG00000156273	ENST00000468059	1	UTRintron	1_GENE_ONE_BPT
HCC1954	21:25615304,21:41328647	57674811	21	25615180	25615566	21	12	13	2	+	-	_	_	_	_	_	_	_	_	_	_	0_GENES
HCC1954	8:39229094,10:53695208	57670874	8	39228984	39229436	10	11	5	32	+	-	ADAM5P	ENSG00000196115	ENST00000399789	1	UTRintron	PRKG1	ENSG00000185532	ENST00000373980	1	intron	2_GENES_SAME_ORIENTATION
HCC1954	4:20373716,20:1212053	57668027	4	20373328	20373825	20	11	3	32	-	-	SLIT2	ENSG00000145147	ENST00000504154	1	intron	RAD21L1	ENSG00000244588	ENST00000409241	1	intron	2_GENES_OPP_ORIENTATION
HCC1954	13:48754347,13:48756935	57673147	13	48754245	48754627	13	11	3	2	+	-	_	_	_	_	_	_	_	_	_	_	0_GENES
HCC1954	17:25358040,17:25359036	57673840	17	25357868	25358328	17	11	14	2	+	-	_	_	_	_	_	_	_	_	_	_	0_GENES
HCC1954	2:197757687,X:91022003	57667234	2	197757567	197757994	X	11	13	32	+	-	PGAP1	ENSG00000197121	ENST00000354764	-1	intron	_	_	_	_	_	1_GENE_ONE_BPT
HCC1954	11:16805971,11:16890970	57672454	11	16805878	16806227	11	11	5	2	+	-	_	_	_	_	_	PLEKHA7	ENSG00000166689	ENST00000355661	-1	intron	1_GENE_ONE_BPT
HCC1954	11:84756992,20:40551460	57672644	11	84756730	84757089	20	11	8	32	-	-	DLG2	ENSG00000150672	ENST00000376104	-1	intron	_	_	_	_	_	1_GENE_ONE_BPT
HCC1954	5:115154672,8:121956583	57669459	5	115154448	115154792	8	11	5	32	-	+	_	_	_	_	_	_	_	_	_	_	0_GENES
HCC1954	9:2070987,9:7803251	57671747	9	2070889	2071300	9	11	6	2	+	-	SMARCA2	ENSG00000080503	ENST00000382203	1	intron	C9orf123	ENSG00000137038	ENST00000469050	-1	UTRintron	2_GENES_OPP_ORIENTATION
HCC1954	9:2616302,9:2628682	57671754	9	2616056	2616415	9	11	5	8	-	-	ENSG00000236404	ENSG00000236404	ENST00000416826	-1	UTRintron	VLDLR	ENSG00000147852	ENST00000382099	1	intron	2_GENES_SAME_ORIENTATION
HCC1954	5:111204295,5:180639503	57669303	5	111204190	111204478	5	11	5	1	+	+	C5orf13	ENSG00000134986	ENST00000450761	-1	5UTRintron	_	_	_	_	_	1_GENE_ONE_BPT
HCC1954	5:112265906,5:114134577	57669347	5	112265771	112266202	5	11	3	2	+	-	_	_	_	_	_	_	_	_	_	_	0_GENES
HCC1954	5:114360134,8:121292475	57669380	5	114359821	114360231	8	11	4	32	-	+	_	_	_	_	_	COL14A1	ENSG00000187955	ENST00000297848	1	intron	1_GENE_ONE_BPT
HCC1954	5:114810959,8:130827441	57669411	5	114810784	114811275	8	11	15	32	+	+	_	_	_	_	_	_	_	_	_	_	0_GENES
HCC1954	8:119366464,8:124016575	57671506	8	119366191	119366572	8	11	8	8	-	-	SAMD12	ENSG00000177570	ENST00000409003	-1	intron	_	_	_	_	_	1_GENE_ONE_BPT
HCC1954	8:121309810,8:123713965	57671521	8	121309519	121309937	8	11	5	8	-	-	COL14A1	ENSG00000187955	ENST00000297848	1	exon	_	_	_	_	_	1_GENE_ONE_BPT
HCC1954	5:86402084,11:71646859	57669136	5	86401979	86402472	11	11	3	32	+	-	ENSG00000249061	ENSG00000249061	ENST00000503349	1	UTRintron	RNF121	ENSG00000137522	ENST00000361756	1	intron	2_GENES_SAME_ORIENTATION
HCC1954	5:102435480,8:121490661	57669190	5	102435216	102435575	8	11	3	32	-	+	GIN1	ENSG00000145723	ENST00000399004	-1	intron	MTBP	ENSG00000172167	ENST00000305949	1	intron	2_GENES_OPP_ORIENTATION
HCC1954	5:103183770,5:115218207	57669199	5	103183673	103184106	5	11	8	1	+	+	_	_	_	_	_	AP3S1	ENSG00000177879	ENST00000316788	1	intron	1_GENE_ONE_BPT
HCC1954	5:104090316,5:104707486	57669220	5	104090186	104090544	5	11	3	2	+	-	ENSG00000232402	ENSG00000232402	ENST00000438939	1	intron	ENSG00000248860	ENSG00000248860	ENST00000503650	-1	UTRintron	2_GENES_OPP_ORIENTATION
HCC1954	5:104090316,5:104707486	57669220	5	104090186	104090544	5	11	3	2	+	-	ENSG00000248860	ENSG00000248860	ENST00000503650	-1	UTRintron	ENSG00000248860	ENSG00000248860	ENST00000503650	-1	UTRintron	1_GENE_DIFF_PARTS_BOTH_BPTS
HCC1954	5:1332331,8:128926688	57668777	5	1332232	1332613	8	11	7	32	+	-	CLPTM1L	ENSG00000049656	ENST00000320895	-1	intron	PVT1	ENSG00000249859	ENST00000504719	1	UTRintron	2_GENES_OPP_ORIENTATION
HCC1954	5:1332331,8:128926688	57668777	5	1332232	1332613	8	11	7	32	+	-	CLPTM1L	ENSG00000049656	ENST00000503151	-1	UTRintron	PVT1	ENSG00000249859	ENST00000504719	1	UTRintron	2_GENES_OPP_ORIENTATION
HCC1954	8:112510524,8:112585144	57671382	8	112510430	112510910	8	11	8	2	+	-	_	_	_	_	_	_	_	_	_	_	0_GENES
HCC1954	8:117309758,8:117322173	57671436	8	117309606	117310046	8	11	3	2	+	-	ENSG00000249917	ENSG00000249917	ENST00000505156	-1	UTRintron	ENSG00000249917	ENSG00000249917	ENST00000505156	-1	UTRintron	1_GENE_SAME_PART_BOTH_BPTS
HCC1954	5:848880,8:109141030	57668719	5	848784	849348	8	11	8	32	+	-	ZDHHC11	ENSG00000188818	ENST00000283441	-1	intron	_	_	_	_	_	1_GENE_ONE_BPT
HCC1954	8:108360049,8:118499845	57671260	8	108359821	108360155	8	11	11	8	-	-	ANGPT1	ENSG00000154188	ENST00000297450	-1	intron	_	_	_	_	_	1_GENE_ONE_BPT
HCC1954	21:43811422,21:47134906	57674897	21	43811151	43811523	21	11	6	8	-	-	TMPRSS3	ENSG00000160183	ENST00000291532	-1	intron	PCBP3	ENSG00000183570	ENST00000400314	1	5UTRintron	2_GENES_SAME_ORIENTATION
HCC1954	4:155084160,5:2539923	57668451	4	155084066	155084551	5	11	10	32	+	-	_	_	_	_	_	_	_	_	_	_	0_GENES
HCC1954	21:22067605,21:28248308	57674790	21	22067492	22067918	21	11	7	1	+	+	_	_	_	_	_	_	_	_	_	_	0_GENES
HCC1954	21:31746759,21:42527109	57674856	21	31746516	31746899	21	11	5	8	-	-	KRTAP13-2	ENSG00000182816	ENST00000448917	-1	intron	_	_	_	_	_	1_GENE_ONE_BPT
HCC1954	1:4669434,3:135016646	57665554	1	4669045	4669532	3	11	6	32	-	-	_	_	_	_	_	_	_	_	_	_	0_GENES
HCC1954	12:43130823,22:22262663	57672901	12	43130524	43130935	22	11	4	32	-	-	_	_	_	_	_	TOP3B	ENSG00000100038	ENST00000411672	-1	intron	1_GENE_ONE_BPT
HCC1954	8:42946905,8:42947911	57670897	8	42946591	42946999	8	10	4	8	-	-	_	_	_	_	_	_	_	_	_	_	0_GENES
HCC1954	12:41881949,12:43132625	57672889	12	41881821	41882156	12	10	5	2	+	-	PDZRN4	ENSG00000165966	ENST00000298919	1	intron	_	_	_	_	_	1_GENE_ONE_BPT
HCC1954	4:20373967,20:1211420	57668024	4	20373862	20374373	20	10	5	32	+	-	SLIT2	ENSG00000145147	ENST00000504154	1	intron	RAD21L1	ENSG00000244588	ENST00000409241	1	intron	2_GENES_SAME_ORIENTATION
HCC1954	21:18759179,21:18906648	57674742	21	18758945	18759274	21	10	6	8	-	-	_	_	_	_	_	CXADR	ENSG00000154639	ENST00000284878	1	intron	1_GENE_ONE_BPT
HCC1954	16:77788471,16:77798238	57673756	16	77788315	77788728	16	10	4	2	+	-	_	_	_	_	_	_	_	_	_	_	0_GENES
HCC1954	5:180639206,8:118559524	57669792	5	180638869	180639306	8	10	5	32	-	+	_	_	_	_	_	_	_	_	_	_	0_GENES
HCC1954	10:110208386,10:110244108	57672355	10	110208273	110208648	10	10	4	2	+	-	_	_	_	_	_	_	_	_	_	_	0_GENES
HCC1954	6:34523394,6:34612690	57669957	6	34523255	34523815	6	10	7	2	+	-	SPDEF	ENSG00000124664	ENST00000374037	-1	5UTRintron	C6orf106	ENSG00000196821	ENST00000374026	-1	intron	2_GENES_SAME_ORIENTATION
HCC1954	6:90059701,6:90567284	57670131	6	90059568	90060037	6	10	4	2	+	-	NCUBE1	ENSG00000241519	ENST00000361333	-1	intron	CASP8AP2	ENSG00000118412	ENST00000455594	1	intron	2_GENES_OPP_ORIENTATION
HCC1954	6:90059701,6:90567284	57670131	6	90059568	90060037	6	10	4	2	+	-	NCUBE1	ENSG00000241519	ENST00000361333	-1	intron	CASP8AP2	ENSG00000118412	ENST00000444163	1	3UTRintron	2_GENES_OPP_ORIENTATION
HCC1954	2:97282269,X:94733401	57666886	2	97281983	97282395	X	10	4	32	-	-	KIAA1310	ENSG00000114982	ENST00000431828	-1	intron	_	_	_	_	_	1_GENE_ONE_BPT
HCC1954	2:112448853,X:92226870	57666952	2	112448722	112449104	X	10	3	32	+	-	_	_	_	_	_	_	_	_	_	_	0_GENES
HCC1954	5:110182330,5:111591062	57669278	5	110182017	110182473	5	10	5	8	-	-	_	_	_	_	_	EPB41L4A	ENSG00000129595	ENST00000261486	-1	intron	1_GENE_ONE_BPT
HCC1954	5:110524778,8:112286394	57669291	5	110524681	110525105	8	10	6	32	+	+	_	_	_	_	_	_	_	_	_	_	0_GENES
HCC1954	5:113541760,11:91358311	57669366	5	113541440	113541862	11	10	9	32	-	+	_	_	_	_	_	_	_	_	_	_	0_GENES
HCC1954	5:100641977,5:111858464	57669182	5	100641713	100642095	5	10	3	8	-	-	_	_	_	_	_	_	_	_	_	_	0_GENES
HCC1954	8:112434739,8:112435755	57671378	8	112434576	112434947	8	10	6	1	+	+	_	_	_	_	_	_	_	_	_	_	0_GENES
HCC1954	8:114837203,8:124366613	57671424	8	114837065	114837379	8	10	9	2	+	-	_	_	_	_	_	ATAD2	ENSG00000156802	ENST00000287394	-1	intron	1_GENE_ONE_BPT
HCC1954	1:89695553,1:89802755	57665902	1	89695235	89695644	1	10	3	8	-	-	_	_	_	_	_	_	_	_	_	_	0_GENES
HCC1954	5:373468,8:122980844	57668662	5	373177	373603	8	10	15	32	-	-	AHRR	ENSG00000063438	ENST00000316418	1	intron	_	_	_	_	_	1_GENE_ONE_BPT
HCC1954	21:45724058,21:45755041	57674899	21	45723868	45724200	21	10	10	8	-	-	PFKL	ENSG00000141959	ENST00000349048	1	intron	C21orf2	ENSG00000160226	ENST00000339818	-1	intron	2_GENES_SAME_ORIENTATION
HCC1954	21:46963907,21:46967978	57674905	21	46963809	46964165	21	10	5	2	+	-	SLC19A1	ENSG00000173638	ENST00000443742	-1	5UTRintron	_	_	_	_	_	1_GENE_ONE_BPT
HCC1954	4:170800962,4:172520283	57668526	4	170800582	170801066	4	10	11	8	-	-	_	_	_	_	_	_	_	_	_	_	0_GENES
HCC1954	4:170803419,4:170965642	57668528	4	170803321	170803780	4	10	7	1	+	+	_	_	_	_	_	_	_	_	_	_	0_GENES
HCC1954	X:82060017,X:82061302	57674996	X	82059879	82060295	X	10	10	2	+	-	_	_	_	_	_	_	_	_	_	_	0_GENES
HCC1954	14:47381238,14:47670708	57673325	14	47381096	47381557	14	10	3	2	+	-	MDGA2	ENSG00000139915	ENST00000399232	-1	intron	MDGA2	ENSG00000139915	ENST00000399232	-1	intron	1_GENE_DIFF_PARTS_BOTH_BPTS
HCC1954	14:47381238,14:47670708	57673325	14	47381096	47381557	14	10	3	2	+	-	MDGA2	ENSG00000139915	ENST00000426342	-1	intron	MDGA2	ENSG00000139915	ENST00000426342	-1	5UTRintron	1_GENE_DIFF_PARTS_BOTH_BPTS
HCC1954	21:28104851,21:38658368	57674838	21	28104721	28105147	21	10	4	2	+	-	_	_	_	_	_	_	_	_	_	_	0_GENES
HCC1954	21:37194680,21:45917499	57674868	21	37194577	37195064	21	10	5	2	+	-	RUNX1	ENSG00000159216	ENST00000475045	-1	UTRintron	_	_	_	_	_	1_GENE_ONE_BPT
HCC1954	21:37494050,21:44046632	57674870	21	37493945	37494382	21	10	6	1	+	+	_	_	_	_	_	_	_	_	_	_	0_GENES
HCC1954	21:38435470,21:39212100	57674875	21	38435371	38435805	21	10	8	1	+	+	PIGP	ENSG00000185808	ENST00000464265	-1	3UTRexon	KCNJ6	ENSG00000157542	ENST00000400482	-1	intron	2_GENES_OPP_ORIENTATION
HCC1954	12:41542972,20:53992198	57672887	12	41542749	41543101	20	10	3	32	-	-	_	_	_	_	_	_	_	_	_	_	0_GENES
HCC1954	21:21508940,21:28330245	57674780	21	21508812	21509196	21	9	3	2	+	-	_	_	_	_	_	ADAMTS5	ENSG00000154736	ENST00000284987	-1	intron	1_GENE_ONE_BPT
HCC1954	21:24168544,21:43119240	57674804	21	24168454	24168946	21	9	6	1	+	+	_	_	_	_	_	_	_	_	_	_	0_GENES
HCC1954	21:31570555,22:29339109	57674852	21	31570454	31570762	22	9	4	32	+	+	_	_	_	_	_	ZNRF3	ENSG00000183579	ENST00000402174	1	5UTRintron	1_GENE_ONE_BPT
HCC1954	21:33673303,21:45735692	57674859	21	33673205	33673617	21	9	4	1	+	+	MRAP	ENSG00000170262	ENST00000303645	1	intron	PFKL	ENSG00000141959	ENST00000349048	1	intron	2_GENES_OPP_ORIENTATION
HCC1954	4:140226906,5:110761415	57668381	4	140226771	140227129	5	9	15	32	+	+	NAA15	ENSG00000164134	ENST00000296543	1	intron	CAMK4	ENSG00000152495	ENST00000282356	1	intron	2_GENES_OPP_ORIENTATION
HCC1954	4:140226906,5:110761415	57668381	4	140226771	140227129	5	9	15	32	+	+	NAA15	ENSG00000164134	ENST00000296543	1	intron	CAMK4	ENSG00000152495	ENST00000514007	1	3UTRintron	2_GENES_OPP_ORIENTATION
HCC1954	21:41336382,21:45790092	57674889	21	41336283	41336705	21	9	6	1	+	+	_	_	_	_	_	TRPM2	ENSG00000142185	ENST00000397928	1	intron	1_GENE_ONE_BPT
HCC1954	21:42703961,21:47334057	57674892	21	42703870	42704269	21	9	15	1	+	+	FAM3B	ENSG00000183844	ENST00000398647	1	intron	PCBP3	ENSG00000183570	ENST00000400314	1	intron	2_GENES_OPP_ORIENTATION
HCC1954	8:78833763,8:78834473	57670981	8	78833449	78833858	8	9	10	8	-	-	_	_	_	_	_	_	_	_	_	_	0_GENES
HCC1954	8:79343865,17:26952082	57670986	8	79343614	79343964	17	9	14	32	-	+	_	_	_	_	_	KIAA0100	ENSG00000007202	ENST00000005905	-1	intron	1_GENE_ONE_BPT
HCC1954	1:89796942,1:89833608	57665905	1	89796828	89797272	1	9	8	1	+	+	ENSG00000233235	ENSG00000233235	ENST00000428912	1	UTRintron	GBP6	ENSG00000183347	ENST00000370456	1	5UTRintron	2_GENES_OPP_ORIENTATION
HCC1954	5:140295,8:113755785	57668646	5	139833	140399	8	9	5	32	-	+	_	_	_	_	_	CSMD3	ENSG00000164796	ENST00000395717	-1	intron	1_GENE_ONE_BPT
HCC1954	8:108147415,8:119110314	57671238	8	108147118	108147551	8	9	5	8	-	-	_	_	_	_	_	EXT1	ENSG00000182197	ENST00000378204	-1	intron	1_GENE_ONE_BPT
HCC1954	8:109234116,X:90997729	57671291	8	109233967	109234334	X	9	11	32	+	+	EIF3E	ENSG00000104408	ENST00000220849	-1	intron	_	_	_	_	_	1_GENE_ONE_BPT
HCC1954	1:157531822,1:157538926	57666146	1	157531592	157531967	1	9	6	8	-	-	_	_	_	_	_	_	_	_	_	_	0_GENES
HCC1954	8:117901883,9:37340328	57671447	8	117901685	117902054	9	9	8	32	-	-	_	_	_	_	_	ZCCHC7	ENSG00000147905	ENST00000336755	1	intron	1_GENE_ONE_BPT
HCC1954	8:118691662,8:118695487	57671472	8	118691556	118691961	8	9	7	1	+	+	_	_	_	_	_	_	_	_	_	_	0_GENES
HCC1954	8:118694789,9:7257669	57671473	8	118694480	118694941	9	9	9	32	-	+	_	_	_	_	_	_	_	_	_	_	0_GENES
HCC1954	5:100699430,8:120727683	57669183	5	100699331	100699730	8	9	4	32	+	-	_	_	_	_	_	_	_	_	_	_	0_GENES
HCC1954	5:109644112,5:109645213	57669260	5	109643731	109644228	5	9	7	8	-	-	TMEM232	ENSG00000186952	ENST00000507188	-1	UTRintron	TMEM232	ENSG00000186952	ENST00000507188	-1	UTRintron	1_GENE_SAME_PART_BOTH_BPTS
HCC1954	5:109644557,5:109646757	57669262	5	109644231	109644735	5	9	6	2	+	-	TMEM232	ENSG00000186952	ENST00000507188	-1	UTRintron	TMEM232	ENSG00000186952	ENST00000507188	-1	UTRintron	1_GENE_SAME_PART_BOTH_BPTS
HCC1954	9:2612910,9:2624615	57671751	9	2612766	2613138	9	9	4	1	+	+	ENSG00000236404	ENSG00000236404	ENST00000416826	-1	UTRintron	VLDLR	ENSG00000147852	ENST00000382099	1	intron	2_GENES_SAME_ORIENTATION
HCC1954	5:111994138,5:115237359	57669336	5	111993854	111994298	5	9	7	8	-	-	ENSG00000250228	ENSG00000250228	ENST00000506112	-1	UTRintron	AP3S1	ENSG00000177879	ENST00000316788	1	intron	2_GENES_SAME_ORIENTATION
HCC1954	5:111994610,5:112174184	57669338	5	111994457	111994854	5	9	3	1	+	+	ENSG00000250228	ENSG00000250228	ENST00000506112	-1	UTRintron	APC	ENSG00000134982	ENST00000395617	1	exon	2_GENES_SAME_ORIENTATION
HCC1954	5:112679990,8:121609031	57669358	5	112679741	112680103	8	9	6	32	-	+	MCC	ENSG00000171444	ENST00000408903	-1	intron	SNTB1	ENSG00000172164	ENST00000395601	-1	intron	2_GENES_SAME_ORIENTATION
HCC1954	5:113848469,8:107890881	57669370	5	113848370	113848760	8	9	8	32	+	+	ENSG00000246316	ENSG00000246316	ENST00000514115	-1	UTRintron	_	_	_	_	_	1_GENE_ONE_BPT
HCC1954	9:5156285,22:22279599	57671804	9	5156007	5156433	22	9	6	32	-	+	ENSG00000249864	ENSG00000249864	ENST00000510407	-1	UTRintron	PPM1F	ENSG00000100034	ENST00000263212	-1	intron	2_GENES_SAME_ORIENTATION
HCC1954	2:98697347,8:93560172	57666896	2	98697222	98697611	8	9	3	32	+	-	_	_	_	_	_	_	_	_	_	_	0_GENES
HCC1954	17:25376374,17:59693733	57673843	17	25376118	25376474	17	9	7	8	-	-	_	_	_	_	_	_	_	_	_	_	0_GENES
HCC1954	17:37251308,17:70443115	57673877	17	37250968	37251406	17	9	7	8	-	-	PLXDC1	ENSG00000161381	ENST00000315392	-1	intron	ENSG00000227036	ENSG00000227036	ENST00000453722	-1	UTRintron	2_GENES_OPP_ORIENTATION
HCC1954	17:37604775,17:41099313	57673881	17	37604672	37604940	17	9	4	1	+	+	MED1	ENSG00000125686	ENST00000300651	-1	intron	_	_	_	_	_	1_GENE_ONE_BPT
HCC1954	11:55085217,16:65040739	57672530	11	55085114	55085523	16	9	5	32	+	-	_	_	_	_	_	CDH11	ENSG00000140937	ENST00000268603	-1	5UTRintron	1_GENE_ONE_BPT
HCC1954	3:2461163,3:2470350	57667381	3	2461048	2461423	3	9	4	2	+	-	CNTN4	ENSG00000144619	ENST00000418658	1	5UTRintron	CNTN4	ENSG00000144619	ENST00000418658	1	5UTRintron	1_GENE_SAME_PART_BOTH_BPTS
HCC1954	3:128450919,3:128499352	57667715	3	128450809	128451310	3	9	5	2	+	-	RAB7A	ENSG00000075785	ENST00000265062	1	5UTRintron	RAB7A	ENSG00000075785	ENST00000265062	1	5UTRintron	1_GENE_SAME_PART_BOTH_BPTS
HCC1954	6:119613935,6:119727228	57670209	6	119613834	119614125	6	9	6	2	+	-	MAN1A1	ENSG00000111885	ENST00000368468	-1	intron	_	_	_	_	_	1_GENE_ONE_BPT
HCC1954	12:118472977,12:118496265	57673048	12	118472858	118473287	12	9	4	2	+	-	WSB2	ENSG00000176871	ENST00000315436	-1	intron	WSB2	ENSG00000176871	ENST00000315436	-1	intron	1_GENE_DIFF_PARTS_BOTH_BPTS
HCC1954	20:26204033,21:26875312	57674606	20	26203721	26204151	21	9	4	32	-	+	_	_	_	_	_	_	_	_	_	_	0_GENES
HCC1954	21:16542905,21:22337752	57674731	21	16542794	16543117	21	8	10	1	+	+	_	_	_	_	_	_	_	_	_	_	0_GENES
HCC1954	14:34174692,14:34180844	57673293	14	34174587	34175015	14	8	7	2	+	-	NPAS3	ENSG00000151322	ENST00000346562	1	intron	NPAS3	ENSG00000151322	ENST00000346562	1	intron	1_GENE_SAME_PART_BOTH_BPTS
HCC1954	21:26225230,21:30609034	57674823	21	26224975	26225334	21	8	6	8	-	-	ENSG00000226983	ENSG00000226983	ENST00000441009	1	UTRintron	NCRNA00189	ENSG00000215533	ENST00000420364	1	UTRintron	2_GENES_OPP_ORIENTATION
HCC1954	21:29364224,21:41465530	57674842	21	29364119	29364563	21	8	3	1	+	+	_	_	_	_	_	DSCAM	ENSG00000171587	ENST00000400454	-1	intron	1_GENE_ONE_BPT
HCC1954	21:32128966,21:44749356	57674857	21	32128850	32129276	21	8	9	1	+	+	_	_	_	_	_	ENSG00000237864	ENSG00000237864	ENST00000450205	-1	UTRintron	1_GENE_ONE_BPT
HCC1954	21:39721813,21:46269244	57674881	21	39721695	39721971	21	8	8	1	+	+	_	_	_	_	_	_	_	_	_	_	0_GENES
HCC1954	21:40498461,21:40524079	57674883	21	40498339	40498779	21	8	9	2	+	-	_	_	_	_	_	_	_	_	_	_	0_GENES
HCC1954	4:170653402,5:180469386	57668521	4	170653248	170653564	5	8	4	32	-	+	C4orf27	ENSG00000056050	ENST00000393381	-1	intron	BTNL9	ENSG00000165810	ENST00000327705	1	5UTRintron	2_GENES_OPP_ORIENTATION
HCC1954	8:90517062,20:59966605	57671043	8	90516585	90517159	20	8	5	32	-	-	_	_	_	_	_	CDH4	ENSG00000179242	ENST00000360469	1	intron	1_GENE_ONE_BPT
HCC1954	8:105352274,14:53879375	57671133	8	105352054	105352408	14	8	6	32	-	+	TM7SF4	ENSG00000164935	ENST00000297581	1	5UTRintron	ENSG00000237356	ENSG00000237356	ENST00000456100	1	UTRintron	2_GENES_SAME_ORIENTATION
HCC1954	X:99328477,X:99334842	57675004	X	99328380	99328832	X	8	6	2	+	-	_	_	_	_	_	_	_	_	_	_	0_GENES
HCC1954	1:110031579,20:56677911	57665985	1	110031466	110031949	20	8	8	32	+	-	ATXN7L2	ENSG00000162650	ENST00000369870	1	exon	_	_	_	_	_	1_GENE_ONE_BPT
HCC1954	4:179064902,5:110464435	57668602	4	179064547	179065061	5	8	6	32	-	-	_	_	_	_	_	WDR36	ENSG00000134987	ENST00000323652	1	3UTRexon	1_GENE_ONE_BPT
HCC1954	1:151727714,1:151728393	57666113	1	151727599	151728057	1	8	10	2	+	-	_	_	_	_	_	_	_	_	_	_	0_GENES
HCC1954	8:111577127,12:51867184	57671343	8	111576720	111577226	12	8	8	32	-	+	_	_	_	_	_	SLC4A8	ENSG00000050438	ENST00000319957	1	intron	1_GENE_ONE_BPT
HCC1954	8:112459448,8:128069782	57671380	8	112459342	112459765	8	8	9	2	+	-	_	_	_	_	_	_	_	_	_	_	0_GENES
HCC1954	8:117620096,16:32441848	57671444	8	117619971	117620466	16	8	6	32	+	+	_	_	_	_	_	_	_	_	_	_	0_GENES
HCC1954	8:123714957,8:123715672	57671533	8	123714860	123715276	8	8	18	2	+	-	_	_	_	_	_	_	_	_	_	_	0_GENES
HCC1954	5:103423961,5:112155974	57669209	5	103423707	103424074	5	8	8	8	-	-	ENSG00000251026	ENSG00000251026	ENST00000514769	1	UTRintron	APC	ENSG00000134982	ENST00000395617	1	intron	2_GENES_OPP_ORIENTATION
HCC1954	5:110409313,5:112933189	57669287	5	110409186	110409572	5	8	4	1	+	+	TSLP	ENSG00000145777	ENST00000344895	1	exon	_	_	_	_	_	1_GENE_ONE_BPT
HCC1954	5:111140765,5:113816764	57669301	5	111140641	111141107	5	8	4	2	+	-	C5orf13	ENSG00000134986	ENST00000450761	-1	5UTRintron	KCNN2	ENSG00000080709	ENST00000389446	1	intron	2_GENES_OPP_ORIENTATION
HCC1954	5:111140765,5:113816764	57669301	5	111140641	111141107	5	8	4	2	+	-	C5orf13	ENSG00000134986	ENST00000395634	-1	intron	KCNN2	ENSG00000080709	ENST00000389446	1	intron	2_GENES_OPP_ORIENTATION
HCC1954	5:111584916,5:113431979	57669320	5	111584585	111585098	5	8	7	8	-	-	EPB41L4A	ENSG00000129595	ENST00000261486	-1	intron	_	_	_	_	_	1_GENE_ONE_BPT
HCC1954	5:111789444,5:112820454	57669328	5	111789291	111789693	5	8	3	2	+	-	_	_	_	_	_	MCC	ENSG00000171444	ENST00000408903	-1	intron	1_GENE_ONE_BPT
HCC1954	5:112164876,5:113430160	57669344	5	112164773	112165205	5	8	3	1	+	+	APC	ENSG00000134982	ENST00000257430	1	intron	_	_	_	_	_	1_GENE_ONE_BPT
HCC1954	9:6575366,22:28632267	57671826	9	6575237	6575668	22	8	5	32	+	+	GLDC	ENSG00000178445	ENST00000321612	-1	intron	TTC28	ENSG00000100154	ENST00000397906	-1	intron	2_GENES_OPP_ORIENTATION
HCC1954	2:112648123,X:92170484	57666956	2	112647836	112648223	X	8	4	32	-	+	_	_	_	_	_	_	_	_	_	_	0_GENES
HCC1954	5:179242461,5:179259112	57669726	5	179242352	179242614	5	8	7	2	+	-	SQSTM1	ENSG00000161011	ENST00000514093	1	5UTRintron	SQSTM1	ENSG00000161011	ENST00000360718	1	intron	1_GENE_DIFF_PARTS_BOTH_BPTS
HCC1954	2:186985072,2:187385239	57667212	2	186984967	186985366	2	8	7	2	+	-	_	_	_	_	_	_	_	_	_	_	0_GENES
HCC1954	6:39005006,X:85346001	57669978	6	39004646	39005124	X	8	4	32	-	-	_	_	_	_	_	_	_	_	_	_	0_GENES
HCC1954	6:133261645,8:55748897	57670247	6	133261534	133261901	8	8	4	32	+	-	_	_	_	_	_	_	_	_	_	_	0_GENES
HCC1954	12:44791449,20:54021766	57672915	12	44791180	44791596	20	8	3	32	-	+	_	_	_	_	_	_	_	_	_	_	0_GENES
HCC1954	4:20689415,4:90044781	57668030	4	20689279	20689617	4	8	8	1	+	+	_	_	_	_	_	_	_	_	_	_	0_GENES
HCC1954	4:43381828,4:43395878	57668077	4	43381698	43382052	4	8	4	2	+	-	_	_	_	_	_	_	_	_	_	_	0_GENES
HCC1954	13:55349003,13:55354133	57673158	13	55348895	55349374	13	8	3	2	+	-	_	_	_	_	_	_	_	_	_	_	0_GENES
HCC1954	20:60048890,20:60051094	57674698	20	60048764	60049163	20	8	3	1	+	+	CDH4	ENSG00000179242	ENST00000360469	1	intron	CDH4	ENSG00000179242	ENST00000360469	1	intron	1_GENE_SAME_PART_BOTH_BPTS
HCC1954	21:10014623,21:31628518	57674708	21	10014514	10014912	21	8	8	1	+	+	_	_	_	_	_	_	_	_	_	_	0_GENES
HCC1954	21:31254695,22:28679438	57674848	21	31254385	31254790	22	7	4	32	-	-	GRIK1	ENSG00000171189	ENST00000389125	-1	intron	TTC28	ENSG00000100154	ENST00000397906	-1	intron	2_GENES_OPP_ORIENTATION
HCC1954	21:32364864,21:40623158	57674858	21	32364756	32365094	21	7	7	2	+	-	TIAM1	ENSG00000156299	ENST00000461148	-1	intron	BRWD1	ENSG00000185658	ENST00000342449	-1	intron	2_GENES_SAME_ORIENTATION
HCC1954	21:42887594,21:42903418	57674893	21	42887158	42887704	21	7	3	8	-	-	TMPRSS2	ENSG00000184012	ENST00000454499	-1	5UTRintron	_	_	_	_	_	1_GENE_ONE_BPT
HCC1954	22:22307517,22:22401810	57674916	22	22307406	22307856	22	7	14	1	+	+	TOP3B	ENSG00000100038	ENST00000411672	-1	intron	_	_	_	_	_	1_GENE_ONE_BPT
HCC1954	22:31752086,22:31752888	57674928	22	31751956	31752471	22	7	14	2	+	-	_	_	_	_	_	_	_	_	_	_	0_GENES
HCC1954	8:82005756,8:107064158	57670997	8	82005646	82006091	8	7	5	2	+	-	PAG1	ENSG00000076641	ENST00000220597	-1	5UTRintron	_	_	_	_	_	1_GENE_ONE_BPT
HCC1954	8:85088569,21:27639158	57671012	8	85088469	85088865	21	7	7	32	+	+	_	_	_	_	_	_	_	_	_	_	0_GENES
HCC1954	8:90517214,12:34153380	57671040	8	90517112	90517700	12	7	12	32	+	-	_	_	_	_	_	_	_	_	_	_	0_GENES
HCC1954	8:92001113,11:31838354	57671053	8	92000993	92001421	11	7	3	32	+	+	_	_	_	_	_	PAX6	ENSG00000007372	ENST00000379129	-1	5UTRintron	1_GENE_ONE_BPT
HCC1954	1:117861541,11:69877194	57666011	1	117861213	117861684	11	7	3	32	-	-	ENSG00000235202	ENSG00000235202	ENST00000442182	1	UTRintron	_	_	_	_	_	1_GENE_ONE_BPT
HCC1954	5:664004,5:710188	57668696	5	663897	664358	5	7	8	2	+	-	TPPP	ENSG00000171368	ENST00000360578	-1	3UTRexon	_	_	_	_	_	1_GENE_ONE_BPT
HCC1954	8:107842058,11:91028141	57671205	8	107841718	107842147	11	7	7	32	-	-	_	_	_	_	_	_	_	_	_	_	0_GENES
HCC1954	1:143451813,21:16815800	57666050	1	143451541	143452011	21	7	12	32	+	+	ENSG00000185044	ENSG00000185044	ENST00000436326	-1	UTRintron	_	_	_	_	_	1_GENE_ONE_BPT
HCC1954	8:129111973,8:130774025	57671607	8	129111845	129112279	8	7	4	2	+	-	PVT1	ENSG00000249859	ENST00000504719	1	UTRintron	GSDMC	ENSG00000147697	ENST00000276708	-1	intron	2_GENES_OPP_ORIENTATION
HCC1954	5:88615222,5:89076400	57669146	5	88615050	88615462	5	7	7	1	+	+	ENSG00000248309	ENSG00000248309	ENST00000514092	1	UTRintron	_	_	_	_	_	1_GENE_ONE_BPT
HCC1954	5:102889845,5:113064554	57669194	5	102889483	102889949	5	7	7	8	-	-	NUDT12	ENSG00000112874	ENST00000230792	-1	intron	_	_	_	_	_	1_GENE_ONE_BPT
HCC1954	5:103178282,5:114530117	57669198	5	103178182	103178689	5	7	3	2	+	-	_	_	_	_	_	_	_	_	_	_	0_GENES
HCC1954	5:112057245,11:91140377	57669339	5	112056983	112057380	11	7	6	32	-	-	APC	ENSG00000134982	ENST00000457016	1	5UTRintron	_	_	_	_	_	1_GENE_ONE_BPT
HCC1954	5:112561066,5:116775314	57669354	5	112560972	112561325	5	7	6	1	+	+	MCC	ENSG00000171444	ENST00000408903	-1	intron	ENSG00000248663	ENSG00000248663	ENST00000514186	1	UTRintron	2_GENES_SAME_ORIENTATION
HCC1954	5:112596205,5:114994628	57669357	5	112596101	112596582	5	7	4	1	+	+	MCC	ENSG00000171444	ENST00000408903	-1	intron	_	_	_	_	_	1_GENE_ONE_BPT
HCC1954	5:176376456,8:126040513	57669659	5	176376351	176376726	8	7	3	32	+	+	UIMC1	ENSG00000087206	ENST00000377227	-1	intron	KIAA0196	ENSG00000164961	ENST00000318410	-1	intron	2_GENES_OPP_ORIENTATION
HCC1954	10:69306653,17:42277214	57672285	10	69306547	69306973	17	7	3	32	+	-	CTNNA3	ENSG00000183230	ENST00000373744	-1	intron	_	_	_	_	_	1_GENE_ONE_BPT
HCC1954	7:24337068,12:42488278	57670465	7	24336738	24337180	12	7	3	32	-	+	_	_	_	_	_	GXYLT1	ENSG00000151233	ENST00000398675	-1	intron	1_GENE_ONE_BPT
HCC1954	12:45735056,12:45749745	57672920	12	45734908	45735318	12	7	7	2	+	-	ANO6	ENSG00000177119	ENST00000435642	1	intron	ANO6	ENSG00000177119	ENST00000435642	1	intron	1_GENE_DIFF_PARTS_BOTH_BPTS
HCC1954	19:43624386,19:53999378	57674512	19	43624151	43624475	19	7	3	8	-	-	PSG1	ENSG00000231924	ENST00000449000	-1	intron	ZNF813	ENSG00000198346	ENST00000396403	1	3UTRexon	2_GENES_SAME_ORIENTATION
HCC1954	20:31749148,22:24296194	57674622	20	31748868	31749244	22	7	10	32	-	-	_	_	_	_	_	ENSG00000231271	ENSG00000231271	ENST00000440099	1	UTRexon	1_GENE_ONE_BPT
HCC1954	21:16172476,21:19095836	57674725	21	16172340	16172828	21	7	11	1	+	+	_	_	_	_	_	_	_	_	_	_	0_GENES
HCC1954	21:19612831,21:25304420	57674754	21	19612712	19613149	21	7	5	1	+	+	CHODL	ENSG00000154645	ENST00000400127	1	5UTRintron	_	_	_	_	_	1_GENE_ONE_BPT
HCC1954	21:14479793,21:25066180	57674718	21	14479615	14479950	21	6	8	8	-	-	ZNF834	ENSG00000168122	ENST00000305570	-1	UTRintron	_	_	_	_	_	1_GENE_ONE_BPT
HCC1954	21:19623612,21:40095742	57674756	21	19623519	19623951	21	6	5	2	+	-	CHODL	ENSG00000154645	ENST00000299295	1	intron	_	_	_	_	_	1_GENE_ONE_BPT
HCC1954	21:20858520,21:47105544	57674774	21	20858423	20858795	21	6	3	1	+	+	_	_	_	_	_	PCBP3	ENSG00000183570	ENST00000400314	1	5UTRintron	1_GENE_ONE_BPT
HCC1954	4:47294590,4:47296215	57668097	4	47294280	47294733	4	6	3	8	-	-	GABRB1	ENSG00000163288	ENST00000295454	1	intron	GABRB1	ENSG00000163288	ENST00000295454	1	intron	1_GENE_SAME_PART_BOTH_BPTS
HCC1954	21:22128595,21:38119918	57674795	21	22128451	22128936	21	6	9	2	+	-	C21orf131	ENSG00000224924	ENST00000416768	-1	UTRintron	SIM2	ENSG00000159263	ENST00000290399	1	intron	2_GENES_OPP_ORIENTATION
HCC1954	21:23186393,21:43934189	57674799	21	23186024	23186485	21	6	3	8	-	-	_	_	_	_	_	SLC37A1	ENSG00000160190	ENST00000352133	1	5UTRexon	1_GENE_ONE_BPT
HCC1954	21:24788051,21:35909119	57674806	21	24787765	24788154	21	6	7	8	-	-	_	_	_	_	_	RCAN1	ENSG00000159200	ENST00000443408	-1	5UTRintron	1_GENE_ONE_BPT
HCC1954	21:27448997,21:29495791	57674834	21	27448891	27449292	21	6	5	2	+	-	APP	ENSG00000142192	ENST00000346798	-1	intron	ENSG00000236532	ENSG00000236532	ENST00000453420	-1	UTRintron	2_GENES_SAME_ORIENTATION
HCC1954	21:28163814,21:30825697	57674840	21	28163649	28164170	21	6	7	1	+	+	_	_	_	_	_	BACH1	ENSG00000156273	ENST00000468059	1	UTRintron	1_GENE_ONE_BPT
HCC1954	1:6123457,1:6124596	57665558	1	6123300	6123730	1	6	9	2	+	-	KCNAB2	ENSG00000069424	ENST00000164247	1	intron	KCNAB2	ENSG00000069424	ENST00000164247	1	intron	1_GENE_SAME_PART_BOTH_BPTS
HCC1954	4:170844286,5:180477756	57668536	4	170844081	170844501	5	6	5	32	+	+	ENSG00000248319	ENSG00000248319	ENST00000508313	-1	UTRexon	BTNL9	ENSG00000165810	ENST00000327705	1	intron	2_GENES_SAME_ORIENTATION
HCC1954	8:92139955,20:2455733	57671054	8	92139603	92140091	20	6	5	32	-	+	LRRC69	ENSG00000214954	ENST00000448384	1	intron	ZNF343	ENSG00000088876	ENST00000461548	-1	UTRintron	2_GENES_OPP_ORIENTATION
HCC1954	8:94773098,8:94901739	57671069	8	94772904	94773372	8	6	3	2	+	-	TMEM67	ENSG00000164953	ENST00000453321	1	intron	_	_	_	_	_	1_GENE_ONE_BPT
HCC1954	5:420895,5:524015	57668666	5	420509	421058	5	6	3	8	-	-	AHRR	ENSG00000063438	ENST00000316418	1	intron	SLC9A3	ENSG00000066230	ENST00000264938	-1	intron	2_GENES_SAME_ORIENTATION
HCC1954	8:107800033,11:96565457	57671191	8	107799824	107800129	11	6	3	32	-	+	_	_	_	_	_	_	_	_	_	_	0_GENES
HCC1954	1:149159825,8:99902630	57666096	1	149159594	149159971	8	6	4	32	-	+	_	_	_	_	_	_	_	_	_	_	0_GENES
HCC1954	1:189500574,1:189501348	57666301	1	189500486	189500942	1	6	14	2	+	-	_	_	_	_	_	_	_	_	_	_	0_GENES
HCC1954	5:110171373,5:111473704	57669277	5	110171273	110171657	5	6	10	1	+	+	_	_	_	_	_	_	_	_	_	_	0_GENES
HCC1954	5:111920876,5:113478836	57669331	5	111920584	111920992	5	6	7	8	-	-	_	_	_	_	_	_	_	_	_	_	0_GENES
HCC1954	5:112467118,8:117733092	57669351	5	112466861	112467217	8	6	3	32	-	+	MCC	ENSG00000171444	ENST00000408903	-1	intron	EIF3H	ENSG00000147677	ENST00000276682	-1	intron	2_GENES_SAME_ORIENTATION
HCC1954	5:113787411,5:114957191	57669367	5	113787317	113787825	5	6	9	2	+	-	KCNN2	ENSG00000080709	ENST00000389446	1	5UTRintron	TMED7	ENSG00000134970	ENST00000456936	-1	intron	2_GENES_OPP_ORIENTATION
HCC1954	5:113787411,5:114957191	57669367	5	113787317	113787825	5	6	9	2	+	-	KCNN2	ENSG00000080709	ENST00000264773	1	intron	TMED7	ENSG00000134970	ENST00000456936	-1	intron	2_GENES_OPP_ORIENTATION
HCC1954	5:113787411,5:114957191	57669367	5	113787317	113787825	5	6	9	2	+	-	KCNN2	ENSG00000080709	ENST00000389446	1	5UTRintron	TICAM2	ENSG00000243414	ENST00000408996	-1	5UTRintron	2_GENES_OPP_ORIENTATION
HCC1954	5:113787411,5:114957191	57669367	5	113787317	113787825	5	6	9	2	+	-	KCNN2	ENSG00000080709	ENST00000264773	1	intron	TICAM2	ENSG00000243414	ENST00000408996	-1	5UTRintron	2_GENES_OPP_ORIENTATION
HCC1954	5:114654137,5:116443240	57669388	5	114654040	114654443	5	6	7	2	+	-	_	_	_	_	_	_	_	_	_	_	0_GENES
HCC1954	9:8015326,20:12878840	57671849	9	8015067	8015525	20	6	9	32	-	+	_	_	_	_	_	ENSG00000233048	ENSG00000233048	ENST00000456265	-1	UTRintron	1_GENE_ONE_BPT
HCC1954	15:22463941,19:41847408	57673475	15	22463817	22464236	19	6	4	32	+	-	_	_	_	_	_	TGFB1	ENSG00000105329	ENST00000221930	-1	intron	1_GENE_ONE_BPT
HCC1954	9:17208945,9:17215591	57671938	9	17208850	17209166	9	6	4	2	+	-	CNTLN	ENSG00000044459	ENST00000380647	1	intron	CNTLN	ENSG00000044459	ENST00000380647	1	intron	1_GENE_SAME_PART_BOTH_BPTS
HCC1954	15:91439252,15:91449821	57673597	15	91439154	91439674	15	6	6	2	+	-	ENSG00000214432	ENSG00000214432	ENST00000389283	1	UTRintron	MAN2A2	ENSG00000196547	ENST00000360468	1	intron	2_GENES_SAME_ORIENTATION
HCC1954	6:44004145,6:44016453	57669995	6	44004039	44004382	6	6	3	2	+	-	ENSG00000237686	ENSG00000237686	ENST00000422059	-1	UTRintron	ENSG00000237686	ENSG00000237686	ENST00000422059	-1	UTRintron	1_GENE_SAME_PART_BOTH_BPTS
HCC1954	19:38439649,19:42684003	57674496	19	38439521	38439936	19	6	3	1	+	+	SIPA1L3	ENSG00000105738	ENST00000222345	1	5UTRintron	_	_	_	_	_	1_GENE_ONE_BPT
HCC1954	12:40879374,12:40881081	57672862	12	40879103	40879676	12	5	5	2	+	-	_	_	_	_	_	_	_	_	_	_	0_GENES
HCC1954	19:30298847,19:42445063	57674466	19	30298530	30298950	19	5	6	8	-	-	_	_	_	_	_	_	_	_	_	_	0_GENES
HCC1954	12:44029186,12:131487579	57672910	12	44028816	44029282	12	5	4	8	-	-	_	_	_	_	_	GPR133	ENSG00000111452	ENST00000261654	1	intron	1_GENE_ONE_BPT
HCC1954	7:69118592,7:69507431	57670592	7	69118495	69119005	7	5	12	2	+	-	AUTS2	ENSG00000158321	ENST00000342771	1	intron	AUTS2	ENSG00000158321	ENST00000342771	1	intron	1_GENE_DIFF_PARTS_BOTH_BPTS
HCC1954	20:59186847,20:59873637	57674680	20	59186492	59187025	20	5	3	8	-	-	ENSG00000237240	ENSG00000237240	ENST00000456299	1	intron	CDH4	ENSG00000179242	ENST00000360469	1	intron	2_GENES_OPP_ORIENTATION
HCC1954	7:110722326,7:110786283	57670699	7	110722220	110722687	7	5	3	2	+	-	IMMP2L	ENSG00000184903	ENST00000331762	-1	intron	IMMP2L	ENSG00000184903	ENST00000331762	-1	intron	1_GENE_SAME_PART_BOTH_BPTS
HCC1954	21:21547776,21:29459719	57674783	21	21547641	21548062	21	5	3	1	+	+	_	_	_	_	_	ENSG00000232079	ENSG00000232079	ENST00000458316	1	UTRintron	1_GENE_ONE_BPT
HCC1954	21:39488039,21:42334313	57674880	21	39487813	39488367	21	5	14	1	+	+	DSCR4	ENSG00000184029	ENST00000482032	-1	UTRintron	_	_	_	_	_	1_GENE_ONE_BPT
HCC1954	4:103955650,4:103997421	57668268	4	103955511	103956080	4	5	4	2	+	-	NHEDC2	ENSG00000164038	ENST00000394785	-1	intron	NHEDC2	ENSG00000164038	ENST00000394785	-1	5UTRexon	1_GENE_DIFF_PARTS_BOTH_BPTS
HCC1954	8:77444450,8:77447538	57670969	8	77444261	77444664	8	5	3	2	+	-	_	_	_	_	_	_	_	_	_	_	0_GENES
HCC1954	21:43059300,X:108297422	57674895	21	43058984	43059469	X	5	3	32	-	-	_	_	_	_	_	RN28S1	ENSG00000226958	ENST00000419932	-1	UTRexon	1_GENE_ONE_BPT
HCC1954	21:43131796,21:43133902	57674896	21	43131640	43132075	21	5	4	2	+	-	C21orf129	ENSG00000236384	ENST00000412102	-1	UTRexon	C21orf129	ENSG00000236384	ENST00000412102	-1	UTRintron	1_GENE_DIFF_PARTS_BOTH_BPTS
HCC1954	X:88941631,X:88942283	57675000	X	88941449	88942026	X	5	8	2	+	-	_	_	_	_	_	_	_	_	_	_	0_GENES
HCC1954	4:190974639,21:43923818	57668642	4	190974139	190974751	21	5	8	32	-	-	_	_	_	_	_	SLC37A1	ENSG00000160190	ENST00000398341	1	5UTRintron	1_GENE_ONE_BPT
HCC1954	8:107653520,11:94975749	57671181	8	107653423	107654034	11	5	20	32	+	+	OXR1	ENSG00000164830	ENST00000445937	1	intron	_	_	_	_	_	1_GENE_ONE_BPT
HCC1954	8:107822252,8:117614699	57671196	8	107821920	107822352	8	5	8	8	-	-	_	_	_	_	_	_	_	_	_	_	0_GENES
HCC1954	5:88615222,5:89076367	57669149	5	88615118	88615678	5	5	7	2	+	-	ENSG00000248309	ENSG00000248309	ENST00000514092	1	UTRintron	_	_	_	_	_	1_GENE_ONE_BPT
HCC1954	5:89076204,5:89076399	57669150	5	89075736	89076294	5	5	4	8	-	-	_	_	_	_	_	_	_	_	_	_	0_GENES
HCC1954	5:110308402,11:91110123	57669281	5	110307957	110308503	11	5	8	32	-	+	ENSG00000248428	ENSG00000248428	ENST00000507627	-1	UTRintron	_	_	_	_	_	1_GENE_ONE_BPT
HCC1954	9:14798509,9:14800477	57671895	9	14798405	14798850	9	5	6	1	+	+	FREM1	ENSG00000164946	ENST00000452036	-1	intron	FREM1	ENSG00000164946	ENST00000452036	-1	intron	1_GENE_SAME_PART_BOTH_BPTS
HCC1954	15:20153011,19:49244181	57673461	15	20152792	20153235	19	5	7	32	+	+	_	_	_	_	_	IZUMO1	ENSG00000182264	ENST00000332955	-1	exon	1_GENE_ONE_BPT
HCC1954	15:35333179,19:35540403	57673515	15	35332950	35333348	19	5	3	32	-	-	_	_	_	_	_	HPN	ENSG00000105707	ENST00000262626	1	exon	1_GENE_ONE_BPT
HCC1954	2:91896170,21:11022045	57666877	2	91895700	91896270	21	5	3	32	-	-	ENSG00000230572	ENSG00000230572	ENST00000436174	-1	UTRintron	BAGE2	ENSG00000187172	ENST00000470054	-1	UTRintron	2_GENES_OPP_ORIENTATION
HCC1954	5:115412738,8:121798657	57669468	5	115412363	115412908	8	5	5	32	-	-	_	_	_	_	_	SNTB1	ENSG00000172164	ENST00000395601	-1	intron	1_GENE_ONE_BPT
HCC1954	16:1554554,16:1727872	57673618	16	1554372	1554897	16	5	5	2	+	-	TELO2	ENSG00000100726	ENST00000262319	1	intron	CRAMP1L	ENSG00000007545	ENST00000397412	1	3UTRexon	2_GENES_SAME_ORIENTATION
HCC1954	2:97857335,8:78540930	57666894	2	97857238	97857683	8	5	8	32	+	+	ANKRD36	ENSG00000135976	ENST00000289105	1	3UTRintron	_	_	_	_	_	1_GENE_ONE_BPT
HCC1954	2:105867831,5:1586119	57666923	2	105867782	105868404	5	5	38	32	+	-	_	_	_	_	_	SDHAP3	ENSG00000185986	ENST00000510418	-1	UTRintron	1_GENE_ONE_BPT
HCC1954	16:79080079,16:79121720	57673762	16	79079910	79080498	16	5	7	2	+	-	WWOX	ENSG00000186153	ENST00000408984	1	intron	WWOX	ENSG00000186153	ENST00000408984	1	intron	1_GENE_SAME_PART_BOTH_BPTS
HCC1954	3:35391354,3:35393141	57667495	3	35391228	35391712	3	5	3	2	+	-	_	_	_	_	_	_	_	_	_	_	0_GENES
HCC1954	11:34930425,17:37945677	57672490	11	34930111	34930569	17	4	3	32	-	-	APIP	ENSG00000149089	ENST00000278359	-1	intron	IKZF3	ENSG00000161405	ENST00000346872	-1	intron	2_GENES_OPP_ORIENTATION
HCC1954	6:71894493,6:71897043	57670085	6	71894393	71894905	6	4	8	2	+	-	_	_	_	_	_	_	_	_	_	_	0_GENES
HCC1954	12:100274877,12:100645456	57673022	12	100274783	100275297	12	4	3	2	+	-	ANKS1B	ENSG00000185046	ENST00000329257	-1	intron	DEPDC4	ENSG00000166153	ENST00000378244	-1	3UTRintron	2_GENES_SAME_ORIENTATION
HCC1954	4:41752904,4:44702712	57668071	4	41752565	41753035	4	4	3	8	-	-	ENSG00000250467	ENSG00000250467	ENST00000508038	1	UTRintron	GUF1	ENSG00000151806	ENST00000281543	1	3UTRexon	2_GENES_OPP_ORIENTATION
HCC1954	4:47407834,8:77719492	57668105	4	47407636	47408164	8	4	9	32	+	+	GABRB1	ENSG00000163288	ENST00000295454	1	intron	ZFHX4	ENSG00000091656	ENST00000455469	1	intron	2_GENES_OPP_ORIENTATION
HCC1954	7:151929315,21:11022045	57670782	7	151928909	151929501	21	4	7	32	-	-	BAGE3	ENSG00000055609	ENST00000262189	-1	intron	BAGE2	ENSG00000187172	ENST00000470054	-1	UTRintron	2_GENES_OPP_ORIENTATION
HCC1954	21:22059198,21:38673028	57674789	21	22059102	22059663	21	4	3	1	+	+	_	_	_	_	_	_	_	_	_	_	0_GENES
HCC1954	21:23951091,21:29033806	57674803	21	23950997	23951378	21	4	3	2	+	-	_	_	_	_	_	_	_	_	_	_	0_GENES
HCC1954	21:37707318,22:29320782	57674871	21	37707211	37707726	22	4	4	32	+	+	MORC3	ENSG00000159256	ENST00000400485	1	intron	ZNRF3	ENSG00000183579	ENST00000332811	1	5UTRintron	2_GENES_OPP_ORIENTATION
HCC1954	8:68996002,8:69260762	57670940	8	68995874	68996258	8	4	5	2	+	-	PREX2	ENSG00000046889	ENST00000354677	1	intron	C8orf34	ENSG00000165084	ENST00000348340	1	intron	2_GENES_SAME_ORIENTATION
HCC1954	21:42887785,21:46242038	57674894	21	42887682	42888221	21	4	4	2	+	-	TMPRSS2	ENSG00000184012	ENST00000454499	-1	5UTRintron	_	_	_	_	_	1_GENE_ONE_BPT
HCC1954	4:158626657,5:63016185	57668468	4	158626435	158626863	5	4	10	32	-	-	_	_	_	_	_	_	_	_	_	_	0_GENES
HCC1954	8:95054411,8:95515867	57671071	8	95054286	95054707	8	4	5	2	+	-	_	_	_	_	_	KIAA1429	ENSG00000164944	ENST00000297591	-1	intron	1_GENE_ONE_BPT
HCC1954	X:55777439,X:56123330	57674981	X	55777050	55777545	X	4	3	8	-	-	RRAGB	ENSG00000083750	ENST00000262850	1	intron	_	_	_	_	_	1_GENE_ONE_BPT
HCC1954	5:281867,5:1624549	57668654	5	281714	282154	5	4	129	8	-	-	PDCD6	ENSG00000249915	ENST00000264933	1	intron	ENSG00000188002	ENSG00000188002	ENST00000507841	-1	UTRintron	2_GENES_SAME_ORIENTATION
HCC1954	8:109306250,8:110865893	57671296	8	109306148	109306647	8	4	13	2	+	-	_	_	_	_	_	_	_	_	_	_	0_GENES
HCC1954	1:144961942,22:47753922	57666064	1	144961714	144962155	22	4	5	32	+	+	PDE4DIP	ENSG00000178104	ENST00000369354	-1	intron	ENSG00000224715	ENSG00000224715	ENST00000434707	1	UTRintron	2_GENES_SAME_ORIENTATION
HCC1954	1:194638708,1:194638733	57666329	1	194638098	194638718	1	4	62	8	-	-	_	_	_	_	_	_	_	_	_	_	0_GENES
HCC1954	5:28529068,15:20891445	57668941	5	28528968	28529493	15	4	6	32	+	-	_	_	_	_	_	_	_	_	_	_	0_GENES
HCC1954	5:112155330,5:114402781	57669342	5	112155179	112155749	5	4	5	1	+	+	APC	ENSG00000134982	ENST00000257430	1	intron	_	_	_	_	_	1_GENE_ONE_BPT
HCC1954	5:113470420,5:114182316	57669364	5	113470321	113470616	5	4	3	1	+	+	_	_	_	_	_	_	_	_	_	_	0_GENES
HCC1954	5:179412497,6:72719054	57669730	5	179412331	179412721	6	4	9	32	-	+	RNF130	ENSG00000113269	ENST00000261947	-1	intron	RIMS1	ENSG00000079841	ENST00000264839	1	intron	2_GENES_OPP_ORIENTATION
HCC1954	2:137082838,22:36755456	57667061	2	137082502	137082939	22	4	10	32	-	+	_	_	_	_	_	MYH9	ENSG00000100345	ENST00000216181	-1	5UTRintron	1_GENE_ONE_BPT
HCC2218	17:37908635,17:60026814	57743447	17	37908544	37908840	17	531	259	1	+	+	_	_	_	_	_	MED13	ENSG00000108510	ENST00000397786	-1	intron	1_GENE_ONE_BPT
HCC2218	17:53677908,17:66052341	57743630	17	53677756	53678004	17	513	205	8	-	-	_	_	_	_	_	_	_	_	_	_	0_GENES
HCC2218	17:31744165,17:51116546	57743389	17	31744069	31744303	17	505	296	1	+	+	ACCN1	ENSG00000108684	ENST00000359872	-1	intron	_	_	_	_	_	1_GENE_ONE_BPT
HCC2218	17:51082351,17:77857672	57743625	17	51082197	51082446	17	286	82	8	-	-	_	_	_	_	_	_	_	_	_	_	0_GENES
HCC2218	17:66080516,17:66080807	57743858	17	66080417	66080715	17	204	284	1	+	+	_	_	_	_	_	_	_	_	_	_	0_GENES
HCC2218	17:47420647,17:59963450	57743564	17	47420552	47420816	17	203	109	2	+	-	ZNF652	ENSG00000198740	ENST00000362063	-1	5UTRintron	INTS2	ENSG00000108506	ENST00000444766	-1	intron	2_GENES_SAME_ORIENTATION
HCC2218	17:47524044,17:73723868	57743568	17	47523948	47524189	17	198	135	1	+	+	_	_	_	_	_	ITGB4	ENSG00000132470	ENST00000449880	1	exon	1_GENE_ONE_BPT
HCC2218	17:37626925,17:59726027	57743407	17	37626834	37627067	17	197	124	2	+	-	CDK12	ENSG00000167258	ENST00000447079	1	intron	_	_	_	_	_	1_GENE_ONE_BPT
HCC2218	17:37636863,17:46569094	57743412	17	37636642	37636958	17	179	51	8	-	-	CDK12	ENSG00000167258	ENST00000447079	1	intron	_	_	_	_	_	1_GENE_ONE_BPT
HCC2218	17:57733046,17:71445411	57743641	17	57732878	57733140	17	158	84	8	-	-	CLTC	ENSG00000141367	ENST00000269122	1	intron	SDK2	ENSG00000069188	ENST00000392650	-1	intron	2_GENES_SAME_ORIENTATION
HCC2218	17:34475202,17:37624132	57743403	17	34475106	34475394	17	155	35	2	+	-	_	_	_	_	_	CDK12	ENSG00000167258	ENST00000447079	1	intron	1_GENE_ONE_BPT
HCC2218	8:51584403,17:49133280	57741852	8	51584311	51584557	17	131	50	32	+	+	SNTG1	ENSG00000147481	ENST00000338349	1	intron	SPAG9	ENSG00000008294	ENST00000357122	-1	intron	2_GENES_SAME_ORIENTATION
HCC2218	8:51098696,17:66078275	57741845	8	51098516	51098789	17	110	34	32	-	+	_	_	_	_	_	_	_	_	_	_	0_GENES
HCC2218	17:34460558,17:71623692	57743402	17	34460465	34460987	17	103	79	2	+	-	_	_	_	_	_	SDK2	ENSG00000069188	ENST00000392650	-1	intron	1_GENE_ONE_BPT
HCC2218	17:34460362,17:34460553	57743400	17	34459931	34460452	17	100	142	8	-	-	_	_	_	_	_	_	_	_	_	_	0_GENES
HCC2218	17:46493950,17:53677768	57743454	17	46493804	46494118	17	92	119	8	-	-	SKAP1	ENSG00000141293	ENST00000336915	-1	intron	_	_	_	_	_	1_GENE_ONE_BPT
HCC2218	17:58008828,17:59995223	57743663	17	58008614	58008920	17	72	33	8	-	-	RPS6KB1	ENSG00000108443	ENST00000225577	1	intron	INTS2	ENSG00000108506	ENST00000444766	-1	intron	2_GENES_SAME_ORIENTATION
HCC2218	17:50651095,17:72283741	57743623	17	50650993	50651330	17	66	25	2	+	-	_	_	_	_	_	DNAI2	ENSG00000171595	ENST00000311014	1	intron	1_GENE_ONE_BPT
HCC2218	17:27623387,17:46877658	57743365	17	27623156	27623485	17	64	38	8	-	-	_	_	_	_	_	TTLL6	ENSG00000170703	ENST00000440941	-1	intron	1_GENE_ONE_BPT
HCC2218	17:69641493,17:69675551	57743868	17	69641397	69641722	17	59	22	1	+	+	_	_	_	_	_	_	_	_	_	_	0_GENES
HCC2218	17:26875745,17:48015178	57743362	17	26875542	26875833	17	57	22	8	-	-	UNC119	ENSG00000109103	ENST00000335765	-1	intron	ENSG00000235183	ENSG00000235183	ENST00000416881	1	UTRintron	2_GENES_SAME_ORIENTATION
HCC2218	17:49592550,17:68376371	57743618	17	49592377	49592647	17	56	16	8	-	-	_	_	_	_	_	_	_	_	_	_	0_GENES
HCC2218	8:51716344,17:48595750	57741853	8	51716178	51716437	17	56	16	32	-	-	_	_	_	_	_	MYCBPAP	ENSG00000136449	ENST00000323776	1	intron	1_GENE_ONE_BPT
HCC2218	17:65844502,17:69242130	57743852	17	65844260	65844595	17	56	22	8	-	-	BPTF	ENSG00000171634	ENST00000335221	1	intron	_	_	_	_	_	1_GENE_ONE_BPT
HCC2218	17:58126009,17:58206180	57743674	17	58125919	58126218	17	56	20	1	+	+	HEATR6	ENSG00000068097	ENST00000184956	-1	intron	_	_	_	_	_	1_GENE_ONE_BPT
HCC2218	17:46885358,17:59737320	57743503	17	46885211	46885452	17	55	20	8	-	-	TTLL6	ENSG00000170703	ENST00000440941	-1	intron	_	_	_	_	_	1_GENE_ONE_BPT
HCC2218	17:60088943,17:66057403	57743821	17	60088846	60089172	17	55	37	2	+	-	MED13	ENSG00000108510	ENST00000397786	-1	intron	_	_	_	_	_	1_GENE_ONE_BPT
HCC2218	17:65135613,17:65884069	57743844	17	65135512	65135808	17	54	34	1	+	+	HELZ	ENSG00000198265	ENST00000358691	-1	intron	BPTF	ENSG00000171634	ENST00000335221	1	intron	2_GENES_SAME_ORIENTATION
HCC2218	17:47175299,17:68490386	57743532	17	47175059	47175394	17	53	32	8	-	-	_	_	_	_	_	_	_	_	_	_	0_GENES
HCC2218	17:72865805,17:72866124	57743912	17	72865713	72866006	17	51	28	1	+	+	FDXR	ENSG00000161513	ENST00000293195	-1	intron	FDXR	ENSG00000161513	ENST00000293195	-1	intron	1_GENE_SAME_PART_BOTH_BPTS
HCC2218	17:49585521,17:72893816	57743616	17	49585311	49585626	17	49	27	8	-	-	_	_	_	_	_	_	_	_	_	_	0_GENES
HCC2218	17:47177239,17:69276093	57743531	17	47177142	47177403	17	48	19	1	+	+	_	_	_	_	_	_	_	_	_	_	0_GENES
HCC2218	17:67302559,17:69177162	57743863	17	67302461	67302855	17	48	25	2	+	-	ABCA5	ENSG00000154265	ENST00000392676	-1	intron	_	_	_	_	_	1_GENE_ONE_BPT
HCC2218	17:48685514,17:68479239	57743592	17	48685415	48685712	17	47	22	1	+	+	CACNA1G	ENSG00000006283	ENST00000358244	1	intron	_	_	_	_	_	1_GENE_ONE_BPT
HCC2218	1:155590851,1:217810093	57739398	1	155590730	155591066	1	47	15	2	+	-	ENSG00000246203	ENSG00000246203	ENST00000500626	-1	UTRintron	SPATA17	ENSG00000162814	ENST00000366933	1	intron	2_GENES_OPP_ORIENTATION
HCC2218	17:60640945,17:74393925	57743827	17	60640846	60641183	17	47	14	2	+	-	TLK2	ENSG00000146872	ENST00000343388	1	intron	UBE2O	ENSG00000175931	ENST00000319380	-1	exon	2_GENES_OPP_ORIENTATION
HCC2218	17:48865555,17:49612866	57743599	17	48865430	48865764	17	45	21	2	+	-	_	_	_	_	_	_	_	_	_	_	0_GENES
HCC2218	5:25241803,5:25579345	57740878	5	25241705	25242106	5	43	19	2	+	-	ENSG00000251654	ENSG00000251654	ENST00000505040	-1	UTRintron	_	_	_	_	_	1_GENE_ONE_BPT
HCC2218	17:46709042,17:47111228	57743482	17	46708934	46709271	17	43	25	2	+	-	HOXB7	ENSG00000120087	ENST00000494244	-1	intron	IGF2BP1	ENSG00000159217	ENST00000290341	1	intron	2_GENES_OPP_ORIENTATION
HCC2218	17:46709042,17:47111228	57743482	17	46708934	46709271	17	43	25	2	+	-	ENSG00000242207	ENSG00000242207	ENST00000480386	1	UTRintron	IGF2BP1	ENSG00000159217	ENST00000290341	1	intron	2_GENES_SAME_ORIENTATION
HCC2218	17:71861126,17:73089093	57743876	17	71860875	71861220	17	43	17	8	-	-	_	_	_	_	_	SLC16A5	ENSG00000170190	ENST00000329783	1	5UTRintron	1_GENE_ONE_BPT
HCC2218	17:37831404,17:72573163	57743432	17	37831306	37831641	17	42	12	2	+	-	PGAP3	ENSG00000161395	ENST00000300658	-1	intron	_	_	_	_	_	1_GENE_ONE_BPT
HCC2218	17:26879079,17:46786984	57743363	17	26878982	26879231	17	42	3	1	+	+	UNC119	ENSG00000109103	ENST00000301032	-1	intron	_	_	_	_	_	1_GENE_ONE_BPT
HCC2218	3:82603342,3:82606849	57740335	3	82603255	82603558	3	42	17	2	+	-	_	_	_	_	_	_	_	_	_	_	0_GENES
HCC2218	17:78070611,17:78075732	57743950	17	78070518	78070817	17	41	16	2	+	-	CCDC40	ENSG00000141519	ENST00000397545	1	intron	GAA	ENSG00000171298	ENST00000390015	1	5UTRintron	2_GENES_SAME_ORIENTATION
HCC2218	1:26929698,6:90785352	57739058	1	26929449	26929791	6	40	30	32	-	-	_	_	_	_	_	BACH2	ENSG00000112182	ENST00000343122	-1	5UTRintron	1_GENE_ONE_BPT
HCC2218	17:28303945,17:28308616	57743379	17	28303857	28304115	17	39	20	2	+	-	EFCAB5	ENSG00000176927	ENST00000320856	1	intron	EFCAB5	ENSG00000176927	ENST00000320856	1	intron	1_GENE_SAME_PART_BOTH_BPTS
HCC2218	17:34460524,17:71623692	57743401	17	34460153	34460648	17	35	79	8	-	-	_	_	_	_	_	SDK2	ENSG00000069188	ENST00000392650	-1	intron	1_GENE_ONE_BPT
HCC2218	17:59333301,17:59341951	57743752	17	59333210	59333492	17	34	5	2	+	-	BCAS3	ENSG00000141376	ENST00000390652	1	intron	BCAS3	ENSG00000141376	ENST00000390652	1	intron	1_GENE_SAME_PART_BOTH_BPTS
HCC2218	5:31533,7:97300809	57740824	5	31304	31646	7	33	22	32	-	+	_	_	_	_	_	_	_	_	_	_	0_GENES
HCC2218	1:226359984,1:226361592	57739640	1	226359744	226360107	1	32	12	8	-	-	ACBD3	ENSG00000182827	ENST00000366812	-1	intron	ACBD3	ENSG00000182827	ENST00000366812	-1	intron	1_GENE_SAME_PART_BOTH_BPTS
HCC2218	11:56932527,11:56936487	57742669	11	56932420	56932708	11	32	9	2	+	-	_	_	_	_	_	_	_	_	_	_	0_GENES
HCC2218	17:47213176,17:49477294	57743538	17	47213077	47213314	17	31	9	1	+	+	B4GALNT2	ENSG00000167080	ENST00000300404	1	intron	_	_	_	_	_	1_GENE_ONE_BPT
HCC2218	17:58803906,17:60510205	57743727	17	58803809	58804217	17	31	6	2	+	-	BCAS3	ENSG00000141376	ENST00000390652	1	intron	METTL2A	ENSG00000087995	ENST00000311506	1	intron	2_GENES_SAME_ORIENTATION
HCC2218	1:230941521,20:35365307	57739697	1	230941432	230941757	20	31	12	32	+	-	_	_	_	_	_	NDRG3	ENSG00000101079	ENST00000359675	-1	5UTRintron	1_GENE_ONE_BPT
HCC2218	17:59170305,17:59819284	57743742	17	59170070	59170421	17	29	12	8	-	-	BCAS3	ENSG00000141376	ENST00000390652	1	intron	BRIP1	ENSG00000136492	ENST00000259008	-1	intron	2_GENES_SAME_ORIENTATION
HCC2218	7:97280257,7:97286015	57741651	7	97280049	97280354	7	29	23	8	-	-	_	_	_	_	_	_	_	_	_	_	0_GENES
HCC2218	1:31920396,1:230962585	57739069	1	31920182	31920513	1	29	18	8	-	-	_	_	_	_	_	_	_	_	_	_	0_GENES
HCC2218	5:75536518,17:72663510	57740967	5	75536300	75536620	17	28	12	32	-	-	SV2C	ENSG00000122012	ENST00000510301	1	intron	_	_	_	_	_	1_GENE_ONE_BPT
HCC2218	1:233402028,1:233402861	57739729	1	233401812	233402122	1	28	11	8	-	-	PCNXL2	ENSG00000135749	ENST00000258229	-1	intron	PCNXL2	ENSG00000135749	ENST00000258229	-1	intron	1_GENE_SAME_PART_BOTH_BPTS
HCC2218	12:99895654,12:100086453	57742934	12	99895557	99895883	12	28	9	2	+	-	ANKS1B	ENSG00000185046	ENST00000329257	-1	intron	ANKS1B	ENSG00000185046	ENST00000329257	-1	intron	1_GENE_DIFF_PARTS_BOTH_BPTS
HCC2218	17:37843185,17:37901165	57743440	17	37843083	37843454	17	28	14	1	+	+	PGAP3	ENSG00000161395	ENST00000300658	-1	intron	GRB7	ENSG00000141738	ENST00000394209	1	exon	2_GENES_SAME_ORIENTATION
HCC2218	17:30857443,17:71669605	57743384	17	30857224	30857577	17	28	21	8	-	-	MYO1D	ENSG00000176658	ENST00000318217	-1	intron	_	_	_	_	_	1_GENE_ONE_BPT
HCC2218	1:26929703,6:90785324	57739057	1	26929610	26929969	6	28	30	32	+	+	_	_	_	_	_	BACH2	ENSG00000112182	ENST00000343122	-1	5UTRintron	1_GENE_ONE_BPT
HCC2218	17:47192514,17:47509180	57743534	17	47192407	47192730	17	27	11	2	+	-	_	_	_	_	_	_	_	_	_	_	0_GENES
HCC2218	17:26796403,17:26812727	57743360	17	26796311	26796637	17	27	3	2	+	-	_	_	_	_	_	SLC13A2	ENSG00000007216	ENST00000314669	1	intron	1_GENE_ONE_BPT
HCC2218	17:72650288,17:72652200	57743901	17	72650193	72650455	17	27	14	2	+	-	_	_	_	_	_	_	_	_	_	_	0_GENES
HCC2218	17:47993257,17:59035401	57743572	17	47992980	47993360	17	26	12	8	-	-	ENSG00000235183	ENSG00000235183	ENST00000447193	1	UTRintron	BCAS3	ENSG00000141376	ENST00000390652	1	intron	2_GENES_OPP_ORIENTATION
HCC2218	5:102215408,5:102217378	57741036	5	102215308	102215590	5	26	12	2	+	-	PAM	ENSG00000145730	ENST00000304400	1	intron	PAM	ENSG00000145730	ENST00000304400	1	intron	1_GENE_SAME_PART_BOTH_BPTS
HCC2218	17:26875650,17:58648798	57743361	17	26875544	26875887	17	26	18	2	+	-	UNC119	ENSG00000109103	ENST00000301032	-1	exon	_	_	_	_	_	1_GENE_ONE_BPT
HCC2218	17:28111552,17:51112187	57743377	17	28111453	28111745	17	26	6	1	+	+	SSH2	ENSG00000141298	ENST00000269033	-1	intron	_	_	_	_	_	1_GENE_ONE_BPT
HCC2218	17:33499702,17:47219426	57743398	17	33499603	33499972	17	26	13	2	+	-	UNC45B	ENSG00000141161	ENST00000268876	1	intron	B4GALNT2	ENSG00000167080	ENST00000300404	1	exon	2_GENES_SAME_ORIENTATION
HCC2218	17:37762661,17:48465297	57743425	17	37762560	37762910	17	26	9	2	+	-	NEUROD2	ENSG00000171532	ENST00000302584	-1	exon	LRRC59	ENSG00000108829	ENST00000225972	-1	intron	2_GENES_SAME_ORIENTATION
HCC2218	17:47127655,17:47128781	57743524	17	47127567	47127866	17	26	16	2	+	-	IGF2BP1	ENSG00000159217	ENST00000290341	1	3UTRexon	IGF2BP1	ENSG00000159217	ENST00000290341	1	3UTRexon	1_GENE_SAME_PART_BOTH_BPTS
HCC2218	17:58952707,17:71817688	57743737	17	58952613	58952927	17	25	10	1	+	+	BCAS3	ENSG00000141376	ENST00000390652	1	intron	C17orf54	ENSG00000177338	ENST00000444747	-1	intron	2_GENES_SAME_ORIENTATION
HCC2218	17:33496143,17:33496648	57743397	17	33496048	33496352	17	25	14	2	+	-	UNC45B	ENSG00000141161	ENST00000268876	1	intron	UNC45B	ENSG00000141161	ENST00000268876	1	intron	1_GENE_SAME_PART_BOTH_BPTS
HCC2218	17:26499100,17:46795774	57743356	17	26498854	26499227	17	24	12	8	-	-	NLK	ENSG00000087095	ENST00000407008	1	intron	_	_	_	_	_	1_GENE_ONE_BPT
HCC2218	17:26002501,17:59742121	57743354	17	26002371	26002668	17	24	10	1	+	+	_	_	_	_	_	_	_	_	_	_	0_GENES
HCC2218	8:119294021,8:119583929	57742108	8	119293912	119294239	8	23	14	2	+	-	SAMD12	ENSG00000177570	ENST00000409003	-1	intron	SAMD12	ENSG00000177570	ENST00000409003	-1	intron	1_GENE_DIFF_PARTS_BOTH_BPTS
[truncated: 4,449 more rows]
