# Supplementary material for: Direct Transcriptional Consequences of Somatic Mutation in Breast Cancer
Source: Cell Rep. 2016 Aug 4;16(7):2032–46. doi: 10.1016/j.celrep.2016.07.028 (PMC4987284; doi:10.1016/j.celrep.2016.07.028)
Supplement: Table S2. Somatic Mutations in Breast Cancer Cell Lines [file mmc3.xlsx]

## Sheet: 9_Cell_lines_Subs.G_T_coverage.
ID	Sample	Chr	Position	WT	Mut	Depth	Default annotation	Most deleterious annotation
88306402	HCC1143	18	69270657	G	C	63	No transcript at this location	No transcript at this location
88357235	HCC1143	11	89096304	T	A	37	NOX4|CCDS8285.1|Intronic	NOX4|CCDS8285.1|Intronic
88303102	HCC1143	18	58423401	C	A	20	No transcript at this location	No transcript at this location
88446302	HCC1143	2	47253180	A	T	43	TTC7A|CCDS33193.1|Intronic	TTC7A|CCDS33193.1|Intronic
88285833	HCC1143	20	18962924	G	T	57	No transcript at this location	No transcript at this location
88305876	HCC1143	18	49697367	G	T	24	No transcript at this location	No transcript at this location
88436659	HCC1143	3	168021548	C	G	38	No transcript at this location	No transcript at this location
88447077	HCC1143	2	116039364	T	C	44	DPP10|CCDS46400.1|Intronic	DPP10|CCDS46400.1|Intronic
88399800	HCC1143	8	139786185	C	T	89	COL22A1|CCDS6376.1|Intronic	COL22A1|CCDS6376.1|Intronic
88336632	HCC1143	4	31529941	A	T	29	No transcript at this location	No transcript at this location
88366477	HCC1143	10	44293682	C	G	52	No transcript at this location	No transcript at this location
88392004	HCC1143	8	106122725	G	A	141	No transcript at this location	No transcript at this location
88335156	HCC1143	4	182807371	A	G	15	No transcript at this location	No transcript at this location
88382215	HCC1143	12	108755268	C	T	31	No transcript at this location	No transcript at this location
88432176	HCC1143	3	138556842	G	A	40	No transcript at this location	No transcript at this location
88378095	HCC1143	6	149182286	A	C	51	UST|CCDS5213.1|Intronic	UST|CCDS5213.1|Intronic
88333465	HCC1143	4	130955054	A	C	20	No transcript at this location	No transcript at this location
88416319	HCC1143	1	47053935	C	G	48	MKNK1|CCDS538.1|Intronic	MKNK1|CCDS538.1|Intronic
88417037	HCC1143	1	212541590	G	C	106	TMEM206|CCDS1504.1|Intronic	TMEM206|CCDS1504.1|Intronic
88368158	HCC1143	10	135327311	T	A	42	No transcript at this location	No transcript at this location
88306223	HCC1143	18	44943705	G	A	49	No transcript at this location	No transcript at this location
88414739	HCC1143	1	105179671	C	G	14	No transcript at this location	No transcript at this location
88353932	HCC1143	X	135920220	C	G	55	No transcript at this location	No transcript at this location
88272980	HCC1143	16	70333438	G	A	32	DDX19B|CCDS10888.1|Intronic	DDX19B|CCDS10888.1|Intronic
88407688	HCC1143	5	62161660	C	A	19	No transcript at this location	No transcript at this location
88433529	HCC1143	3	174111752	C	G	51	No transcript at this location	No transcript at this location
88382035	HCC1143	12	33983298	A	G	41	No transcript at this location	No transcript at this location
88449120	HCC1143	2	22162931	G	C	39	No transcript at this location	No transcript at this location
88370062	HCC1143	10	116598036	C	A	42	FAM160B1|CCDS31290.1|Intronic	FAM160B1|CCDS31290.1|Intronic
88338113	HCC1143	13	108692890	G	C	64	No transcript at this location	No transcript at this location
88317810	HCC1143	15	94634108	C	G	66	No transcript at this location	No transcript at this location
88449258	HCC1143	2	84906285	C	T	55	DNAH6|CCDS46348.1|Intronic	DNAH6|CCDS46348.1|Intronic
88416810	HCC1143	1	179645695	C	T	40	TDRD5|CCDS1332.1|Intronic	TDRD5|CCDS1332.1|Intronic
88311761	HCC1143	14	61534300	G	C	51	SLC38A6|CCDS9751.1|Intronic	SLC38A6|CCDS9751.1|Intronic
88351856	HCC1143	X	36176758	G	A	14	No transcript at this location	No transcript at this location
88379232	HCC1143	6	47679057	G	A	68	GPR115|CCDS4922.2|Intronic	GPR115|CCDS4922.2|Intronic
88421365	HCC1143	1	18794734	T	A	35	No transcript at this location	No transcript at this location
88333920	HCC1143	4	59055983	G	A	68	No transcript at this location	No transcript at this location
88451230	HCC1143	2	187125823	G	C	45	No transcript at this location	No transcript at this location
88418408	HCC1143	1	200323731	G	A	64	C1orf98|ENST00000367355|Intronic	C1orf98|ENST00000367355|Intronic
88393265	HCC1143	8	98030506	A	T	106	ENSG00000104324|CCDS6273.1|Intronic	ENSG00000104324|CCDS6273.1|Intronic
88298623	HCC1143	22	25889396	C	A	76	No transcript at this location	No transcript at this location
88274580	HCC1143	16	6393568	C	G	62	No transcript at this location	No transcript at this location
88440374	HCC1143	2	137126373	G	T	34	No transcript at this location	No transcript at this location
88285624	HCC1143	20	13071131	T	A	87	SPTLC3|CCDS13115.2|Intronic	SPTLC3|CCDS13115.2|Intronic
88337301	HCC1143	13	67381818	A	T	24	PCDH9|CCDS9443.1|Intronic	PCDH9|CCDS9443.1|Intronic
88435103	HCC1143	3	81214037	A	G	22	No transcript at this location	No transcript at this location
88391428	HCC1143	8	146261831	A	C	89	No transcript at this location	No transcript at this location
88319208	HCC1143	15	25102081	C	T	41	SNRPN|CCDS10017.1|Intronic	SNRPN|CCDS10017.1|Intronic
88450870	HCC1143	2	89231382	G	A	37	No transcript at this location	No transcript at this location
88362489	HCC1143	10	78504221	T	C	44	No transcript at this location	No transcript at this location
88371428	HCC1143	6	592533	G	T	31	EXOC2|CCDS34327.1|c.1128C>A|p.A376A|silent	EXOC2|CCDS34327.1|c.1128C>A|p.A376A|silent
88362248	HCC1143	10	10074405	G	A	72	No transcript at this location	No transcript at this location
88328947	HCC1143	4	1123757	C	T	44	No transcript at this location	No transcript at this location
88288700	HCC1143	19	15490959	C	T	377	AKAP8L|CCDS46005.1|c.1915G>A|p.E639K|misssense	AKAP8L|CCDS46005.1|c.1915G>A|p.E639K|misssense
88305826	HCC1143	18	21859167	C	G	44	OSBPL1A|CCDS11884.1|Intronic	OSBPL1A|CCDS11884.1|Intronic
88289502	HCC1143	19	1018277	C	T	36	C19orf6|CCDS32862.1|Intronic	C19orf6|CCDS32862.1|Intronic
88271255	HCC1143	21	19316282	C	T	157	CHODL|ENST00000400128|Intronic	CHODL|ENST00000400128|Intronic
88328392	HCC1143	4	61165902	G	A	30	No transcript at this location	No transcript at this location
88439528	HCC1143	2	89546531	T	A	48	No transcript at this location	No transcript at this location
88373846	HCC1143	6	100066818	G	C	22	No transcript at this location	No transcript at this location
88284958	HCC1143	20	21707593	A	T	76	No transcript at this location	No transcript at this location
88379470	HCC1143	6	96378749	T	A	42	No transcript at this location	No transcript at this location
88285407	HCC1143	20	39180756	C	T	39	No transcript at this location	No transcript at this location
88401169	HCC1143	5	45483742	T	A	51	HCN1|CCDS3952.1|Intronic	HCN1|CCDS3952.1|Intronic
88450672	HCC1143	2	88726118	G	A	25	No transcript at this location	No transcript at this location
88348402	HCC1143	7	42417333	G	C	39	No transcript at this location	No transcript at this location
88425203	HCC1143	1	213363898	C	A	95	RPS6KC1|CCDS1513.1|Intronic	RPS6KC1|CCDS1513.1|Intronic
88405855	HCC1143	5	24945653	C	G	79	No transcript at this location	No transcript at this location
88323104	HCC1143	9	46142511	A	T	40	No transcript at this location	No transcript at this location
88433444	HCC1143	3	123906844	A	T	42	KALRN|CCDS3027.1|Intronic	KALRN|CCDS3027.1|Intronic
88318481	HCC1143	15	95704563	C	G	42	No transcript at this location	No transcript at this location
88399036	HCC1143	8	138712207	C	T	87	No transcript at this location	No transcript at this location
88287158	HCC1143	19	42146770	G	A	50	No transcript at this location	No transcript at this location
88396880	HCC1143	8	116210171	C	T	98	No transcript at this location	No transcript at this location
88362550	HCC1143	10	104289770	C	T	34	SUFU|CCDS7537.1|Intronic	SUFU|CCDS7537.1|Intronic
88308284	HCC1143	14	22612509	G	A	52	TRAC|ENST00000446346|Intronic	TRAC|ENST00000446346|Intronic
88384470	HCC1143	12	130198555	C	T	39	TMEM132D|CCDS9266.1|Intronic	TMEM132D|CCDS9266.1|Intronic
88387033	HCC1143	12	72231125	G	C	108	No transcript at this location	No transcript at this location
88356273	HCC1143	11	28269730	T	G	51	METT5D1|CCDS31450.1|Intronic	METT5D1|CCDS31450.1|Intronic
88285741	HCC1143	20	11849806	C	T	87	No transcript at this location	No transcript at this location
88326694	HCC1143	9	86800842	G	A	40	No transcript at this location	No transcript at this location
88427290	HCC1143	1	221939085	G	A	134	No transcript at this location	No transcript at this location
88288047	HCC1143	19	19512952	C	G	44	GATAD2A|CCDS12402.2|Intronic	GATAD2A|CCDS12402.2|Intronic
88346719	HCC1143	7	53495537	G	T	67	No transcript at this location	No transcript at this location
88423345	HCC1143	1	210877576	C	G	66	KCNH1|CCDS31015.1|Intronic	KCNH1|CCDS31015.1|Intronic
88444053	HCC1143	2	211984903	G	C	43	No transcript at this location	No transcript at this location
88438127	HCC1143	2	98589902	G	A	49	TMEM131|CCDS46368.1|Intronic	TMEM131|CCDS46368.1|Intronic
88377586	HCC1143	6	77621584	T	C	46	No transcript at this location	No transcript at this location
88374814	HCC1143	6	37643564	G	A	39	MDGA1|CCDS47417.1|Intronic	MDGA1|CCDS47417.1|Intronic
88314404	HCC1143	14	104617369	G	A	59	KIF26A|CCDS45171.1|Intronic	KIF26A|CCDS45171.1|Intronic
88448375	HCC1143	2	97451626	C	T	48	CNNM4|CCDS2024.2|Intronic	CNNM4|CCDS2024.2|Intronic
88365066	HCC1143	10	22020101	A	G	91	MLLT10|CCDS7135.1|Intronic	MLLT10|CCDS7135.1|Intronic
88448061	HCC1143	2	227147594	G	C	53	No transcript at this location	No transcript at this location
88356886	HCC1143	11	23370169	T	C	31	No transcript at this location	No transcript at this location
88281421	HCC1143	20	41415512	C	T	48	PTPRT|CCDS42874.1|Intronic	PTPRT|CCDS42874.1|Intronic
88314001	HCC1143	14	90367212	G	A	58	C14orf143|CCDS9887.1|Intronic	C14orf143|CCDS9887.1|Intronic
88414538	HCC1143	5	163012622	A	G	56	No transcript at this location	No transcript at this location
88388408	HCC1143	12	58137156	T	C	67	No transcript at this location	No transcript at this location
88399938	HCC1143	8	144190694	A	G	120	No transcript at this location	No transcript at this location
88319826	HCC1143	15	26018402	G	C	46	ATP10A|CCDS32178.1|Intronic	ATP10A|CCDS32178.1|Intronic
88440611	HCC1143	2	61833616	C	T	53	No transcript at this location	No transcript at this location
88443983	HCC1143	2	175140523	A	G	32	No transcript at this location	No transcript at this location
88287933	HCC1143	19	23339931	G	T	39	No transcript at this location	No transcript at this location
88405364	HCC1143	5	120101258	T	G	58	No transcript at this location	No transcript at this location
88376850	HCC1143	6	28545722	G	T	19	SCAND3|CCDS34355.1|Intronic	SCAND3|CCDS34355.1|Intronic
88268659	HCC1143	21	45847706	T	G	120	TRPM2|CCDS13710.1|Intronic	TRPM2|CCDS13710.1|Intronic
88338131	HCC1143	13	108836437	C	T	56	No transcript at this location	No transcript at this location
88323984	HCC1143	9	112326174	A	T	46	No transcript at this location	No transcript at this location
88440003	HCC1143	2	90209300	G	A	50	No transcript at this location	No transcript at this location
88312479	HCC1143	14	43177412	T	G	47	No transcript at this location	No transcript at this location
88364617	HCC1143	10	55786624	C	T	39	PCDH15|CCDS44404.1|Intronic	PCDH15|CCDS44404.1|Intronic
88416310	HCC1143	1	90231081	G	C	41	No transcript at this location	No transcript at this location
88317799	HCC1143	15	94450669	C	G	56	No transcript at this location	No transcript at this location
88428841	HCC1143	3	68986835	C	G	21	No transcript at this location	No transcript at this location
88453020	HCC1143	2	4433711	G	A	35	No transcript at this location	No transcript at this location
88386529	HCC1143	12	126592452	A	G	51	No transcript at this location	No transcript at this location
88323563	HCC1143	9	18426197	G	A	13	No transcript at this location	No transcript at this location
88385641	HCC1143	12	81374533	T	C	32	No transcript at this location	No transcript at this location
88390405	HCC1143	8	60179627	G	T	67	No transcript at this location	No transcript at this location
88274638	HCC1143	16	10286458	C	G	46	No transcript at this location	No transcript at this location
88450635	HCC1143	2	7049443	G	T	23	ENSG00000234428|ENST00000414098|Intronic	ENSG00000234428|ENST00000414098|Intronic
88439154	HCC1143	2	89284278	C	T	20	No transcript at this location	No transcript at this location
88353151	HCC1143	X	57781579	C	T	42	No transcript at this location	No transcript at this location
88314813	HCC1143	14	106235504	C	G	91	No transcript at this location	No transcript at this location
88409394	HCC1143	5	170155100	G	C	77	KCNIP1|CCDS4374.1|Intronic	KCNIP1|CCDS4374.1|Intronic
88440156	HCC1143	2	35144872	T	A	39	No transcript at this location	No transcript at this location
88380155	HCC1143	6	124138323	T	C	49	NKAIN2|CCDS34526.1|Intronic	NKAIN2|CCDS34526.1|Intronic
88333980	HCC1143	4	59735327	C	T	77	No transcript at this location	No transcript at this location
88427814	HCC1143	1	247726607	T	C	81	C1orf150|CCDS1635.1|Intronic	C1orf150|CCDS1635.1|Intronic
88419626	HCC1143	1	30278314	G	A	27	No transcript at this location	No transcript at this location
88376265	HCC1143	6	139753576	A	G	50	No transcript at this location	No transcript at this location
88351324	HCC1143	X	120833724	A	G	54	No transcript at this location	No transcript at this location
88327065	HCC1143	9	120546132	G	C	40	No transcript at this location	No transcript at this location
88390312	HCC1143	8	72421084	G	C	67	No transcript at this location	No transcript at this location
88342997	HCC1143	7	119749967	G	A	43	No transcript at this location	No transcript at this location
88354464	HCC1143	X	146037544	C	A	38	No transcript at this location	No transcript at this location
88335035	HCC1143	4	99445362	A	C	24	TSPAN5|CCDS3646.1|Intronic	TSPAN5|CCDS3646.1|Intronic
88328627	HCC1143	4	63572742	C	A	18	No transcript at this location	No transcript at this location
88415739	HCC1143	1	157266828	C	T	44	No transcript at this location	No transcript at this location
88346730	HCC1143	7	53702882	T	C	54	No transcript at this location	No transcript at this location
88360643	HCC1143	11	71498608	G	A	24	FAM86C|CCDS41686.1|c.26G>A|p.S9N|misssense	FAM86C|CCDS41686.1|c.26G>A|p.S9N|misssense
88443253	HCC1143	2	36637441	A	C	42	CRIM1|CCDS1783.1|Intronic	CRIM1|CCDS1783.1|Intronic
88282105	HCC1143	20	20346287	G	A	62	No transcript at this location	No transcript at this location
88307329	HCC1143	18	3969858	C	A	106	No transcript at this location	No transcript at this location
88349411	HCC1143	7	77639145	G	A	20	No transcript at this location	No transcript at this location
88339841	HCC1143	13	27973679	G	A	65	No transcript at this location	No transcript at this location
88288386	HCC1143	19	15129527	A	T	98	CCDC105|CCDS12322.1|Intronic	CCDC105|CCDS12322.1|Intronic
88401133	HCC1143	5	44579445	C	T	56	No transcript at this location	No transcript at this location
88305369	HCC1143	18	5203069	A	G	97	No transcript at this location	No transcript at this location
88338808	HCC1143	13	20369056	G	C	19	No transcript at this location	No transcript at this location
88354820	HCC1143	X	100096368	G	C	57	No transcript at this location	No transcript at this location
88390280	HCC1143	8	132780891	G	A	113	No transcript at this location	No transcript at this location
88373388	HCC1143	6	51799288	G	C	57	PKHD1|CCDS4935.1|Intronic	PKHD1|CCDS4935.1|Intronic
88341718	HCC1143	7	92243541	G	A	26	CDK6|CCDS5628.1|Non-coding|r.2306c>u|3prime UTR	CDK6|CCDS5628.1|Non-coding|r.2306c>u|3prime UTR
88404103	HCC1143	5	144650227	C	T	65	No transcript at this location	No transcript at this location
88274631	HCC1143	16	9958684	C	T	53	GRIN2A|CCDS10539.1|Intronic	GRIN2A|CCDS10539.1|Intronic
88272898	HCC1143	16	74757411	C	A	40	FA2H|CCDS10911.1|Intronic	FA2H|CCDS10911.1|Intronic
88450406	HCC1143	2	122453395	A	G	37	No transcript at this location	No transcript at this location
88378748	HCC1143	6	8403273	C	G	49	No transcript at this location	No transcript at this location
88310197	HCC1143	14	79973780	A	T	47	NRXN3|CCDS45145.1|Intronic	NRXN3|CCDS45145.1|Intronic
88345841	HCC1143	7	126442206	C	T	26	GRM8|CCDS5794.1|Intronic	GRM8|CCDS5794.1|Intronic
88429127	HCC1143	3	131697825	C	G	34	CPNE4|CCDS3072.1|Intronic	CPNE4|CCDS3072.1|Intronic
88272944	HCC1143	16	67624428	G	C	39	CTCF|CCDS10841.1|Intronic	CTCF|CCDS10841.1|Intronic
88424764	HCC1143	1	238304724	T	G	61	No transcript at this location	No transcript at this location
88348677	HCC1143	7	157579114	A	C	36	PTPRN2|CCDS5949.1|Intronic	PTPRN2|CCDS5949.1|Intronic
88342387	HCC1143	7	91112128	C	T	22	No transcript at this location	No transcript at this location
88355774	HCC1143	11	94407512	G	A	24	No transcript at this location	No transcript at this location
88401139	HCC1143	5	44670024	C	A	58	No transcript at this location	No transcript at this location
88371695	HCC1143	6	68498329	G	A	36	No transcript at this location	No transcript at this location
88312403	HCC1143	14	45065233	T	G	50	No transcript at this location	No transcript at this location
88392972	HCC1143	8	89781607	G	T	61	No transcript at this location	No transcript at this location
88299164	HCC1143	22	20029458	C	T	64	C22orf25|CCDS13772.1|Intronic	C22orf25|CCDS13772.1|Intronic
88349382	HCC1143	7	99407048	C	T	16	No transcript at this location	No transcript at this location
88401304	HCC1143	5	115443998	C	T	33	COMMD10|CCDS34215.1|Intronic	COMMD10|CCDS34215.1|Intronic
88289778	HCC1143	19	20628768	G	C	131	No transcript at this location	No transcript at this location
88365646	HCC1143	10	118452141	G	C	35	HSPA12A|CCDS41569.1|Intronic	HSPA12A|CCDS41569.1|Intronic
88276424	HCC1143	16	33353810	A	G	105	No transcript at this location	No transcript at this location
88384141	HCC1143	12	114708959	C	T	32	No transcript at this location	No transcript at this location
88350993	HCC1143	X	74701780	G	C	62	ZDHHC15|CCDS14430.1|Intronic	ZDHHC15|CCDS14430.1|Intronic
88362688	HCC1143	10	10889659	T	C	79	No transcript at this location	No transcript at this location
88330747	HCC1143	4	185483491	C	T	22	No transcript at this location	No transcript at this location
88414699	HCC1143	1	4188216	C	A	36	No transcript at this location	No transcript at this location
88307225	HCC1143	18	62277299	A	G	69	No transcript at this location	No transcript at this location
88446746	HCC1143	2	219242643	G	A	32	No transcript at this location	No transcript at this location
88293693	HCC1143	17	47881103	T	G	48	MYST2|CCDS11554.1|Intronic	MYST2|CCDS11554.1|Intronic
88319849	HCC1143	15	26585159	G	T	41	No transcript at this location	No transcript at this location
88367567	HCC1143	10	107846834	G	A	37	No transcript at this location	No transcript at this location
88376498	HCC1143	6	128498724	G	C	49	PTPRK|CCDS47473.1|Intronic	PTPRK|CCDS47473.1|Intronic
88341688	HCC1143	7	9604658	C	T	28	No transcript at this location	No transcript at this location
88398380	HCC1143	8	107922929	T	A	71	No transcript at this location	No transcript at this location
88431151	HCC1143	3	40417591	A	G	90	No transcript at this location	No transcript at this location
88352180	HCC1143	X	63085688	G	A	41	No transcript at this location	No transcript at this location
88287055	HCC1143	19	40687231	C	T	44	No transcript at this location	No transcript at this location
88287433	HCC1143	19	29293324	G	A	48	No transcript at this location	No transcript at this location
88367749	HCC1143	10	26617150	G	C	40	No transcript at this location	No transcript at this location
88427624	HCC1143	1	114860274	T	A	37	No transcript at this location	No transcript at this location
88274075	HCC1143	16	20679335	G	A	53	ACSM1|CCDS10587.1|Intronic	ACSM1|CCDS10587.1|Intronic
88398456	HCC1143	8	85899621	G	A	60	No transcript at this location	No transcript at this location
88430653	HCC1143	3	182187677	G	A	60	No transcript at this location	No transcript at this location
88420438	HCC1143	1	220660187	G	C	89	No transcript at this location	No transcript at this location
88327126	HCC1143	9	31050147	G	A	31	No transcript at this location	No transcript at this location
88274951	HCC1143	16	74296574	T	C	28	No transcript at this location	No transcript at this location
88319652	HCC1143	15	22480442	C	G	93	No transcript at this location	No transcript at this location
88312960	HCC1143	14	97960120	C	A	42	No transcript at this location	No transcript at this location
88336247	HCC1143	4	178093593	C	T	26	No transcript at this location	No transcript at this location
88333358	HCC1143	4	20667637	G	A	34	No transcript at this location	No transcript at this location
88424338	HCC1143	1	51971240	G	A	42	EPS15|CCDS557.1|Intronic	EPS15|CCDS557.1|Intronic
88396444	HCC1143	8	111720015	C	T	92	No transcript at this location	No transcript at this location
88341957	HCC1143	7	22556212	A	T	45	ENSG00000105889|ENST00000439708|Intronic	ENSG00000105889|ENST00000439708|Intronic
88380912	HCC1143	12	10951285	C	G	46	No transcript at this location	No transcript at this location
88389962	HCC1143	8	62295301	C	T	54	CLVS1|CCDS6176.1|Intronic	CLVS1|CCDS6176.1|Intronic
88375075	HCC1143	6	67880123	C	G	42	No transcript at this location	No transcript at this location
88342181	HCC1143	7	74180	A	G	48	No transcript at this location	No transcript at this location
88383744	HCC1143	12	98075581	G	A	29	No transcript at this location	No transcript at this location
88314964	HCC1143	14	106375555	A	G	66	No transcript at this location	No transcript at this location
88341872	HCC1143	7	8764042	C	T	30	NXPH1|CCDS47540.1|Intronic	NXPH1|CCDS47540.1|Intronic
88417368	HCC1143	1	236259230	T	C	70	No transcript at this location	No transcript at this location
88447241	HCC1143	2	76006236	A	G	45	No transcript at this location	No transcript at this location
88406962	HCC1143	5	45593841	A	G	37	HCN1|CCDS3952.1|Intronic	HCN1|CCDS3952.1|Intronic
88415209	HCC1143	1	74158823	A	G	40	No transcript at this location	No transcript at this location
88391709	HCC1143	8	115807015	T	A	75	No transcript at this location	No transcript at this location
88374967	HCC1143	6	16476290	G	T	51	ATXN1|CCDS34342.1|Intronic	ATXN1|CCDS34342.1|Intronic
88409700	HCC1143	5	49864899	C	G	42	No transcript at this location	No transcript at this location
88326787	HCC1143	9	95427219	A	C	42	IPPK|CCDS6699.1|Intronic	IPPK|CCDS6699.1|Intronic
88367740	HCC1143	10	26552133	G	A	89	GAD2|CCDS7149.1|Intronic	GAD2|CCDS7149.1|Intronic
88319915	HCC1143	15	54148585	G	T	55	No transcript at this location	No transcript at this location
88406401	HCC1143	5	511476	T	C	73	SLC9A3|CCDS3855.1|Intronic	SLC9A3|CCDS3855.1|Intronic
88428791	HCC1143	3	67573917	C	T	22	SUCLG2|CCDS43104.1|Intronic	SUCLG2|CCDS43104.1|Intronic
88367050	HCC1143	10	21337687	G	A	88	NEBL|CCDS7133.1|Intronic	NEBL|CCDS7133.1|Intronic
88339099	HCC1143	13	63822756	C	A	32	No transcript at this location	No transcript at this location
88374099	HCC1143	6	101103779	T	C	43	ASCC3|CCDS5046.1|Intronic	ASCC3|CCDS5046.1|Intronic
88420252	HCC1143	1	195444404	T	A	57	No transcript at this location	No transcript at this location
88432599	HCC1143	3	115521528	C	G	37	No transcript at this location	No transcript at this location
88403811	HCC1143	5	140248791	G	A	45	PCDHA11|CCDS47284.1|c.103G>A|p.V35I|misssense	PCDHA11|CCDS47284.1|c.103G>A|p.V35I|misssense
88435196	HCC1143	3	72736107	G	A	25	AC103560.1|ENST00000509224|Intronic	AC103560.1|ENST00000509224|Intronic
88294404	HCC1143	17	58770282	C	T	51	BCAS3|CCDS45749.1|Intronic	BCAS3|CCDS45749.1|Intronic
88449584	HCC1143	2	136116470	C	T	27	ZRANB3|CCDS46419.1|Intronic	ZRANB3|CCDS46419.1|Intronic
88439271	HCC1143	2	89322422	T	C	62	No transcript at this location	No transcript at this location
88388598	HCC1143	12	67041720	T	A	223	GRIP1|CCDS41807.1|Intronic	GRIP1|CCDS41807.1|Intronic
88422899	HCC1143	1	69098804	G	C	38	No transcript at this location	No transcript at this location
88387791	HCC1143	12	17777194	G	C	40	No transcript at this location	No transcript at this location
88398112	HCC1143	8	124986328	G	A	115	FER1L6|CCDS43767.1|Intronic	FER1L6|CCDS43767.1|Intronic
88358260	HCC1143	11	5951390	T	C	52	TRIM5|ENST00000412903|Intronic	TRIM5|ENST00000412903|Intronic
88394602	HCC1143	8	136422279	T	G	94	No transcript at this location	No transcript at this location
88353801	HCC1143	X	144505121	G	C	34	No transcript at this location	No transcript at this location
88357044	HCC1143	11	80532385	A	C	17	No transcript at this location	No transcript at this location
88435219	HCC1143	3	42442271	C	T	26	LYZL4|CCDS2697.1|Intronic	LYZL4|CCDS2697.1|Intronic
88323235	HCC1143	9	128768291	T	C	43	No transcript at this location	No transcript at this location
88351565	HCC1143	X	78153898	G	C	60	No transcript at this location	No transcript at this location
88351459	HCC1143	X	128220225	A	G	60	No transcript at this location	No transcript at this location
88406121	HCC1143	5	98319000	T	C	45	No transcript at this location	No transcript at this location
88351031	HCC1143	X	81502907	C	T	50	No transcript at this location	No transcript at this location
88429241	HCC1143	3	16918195	T	A	46	No transcript at this location	No transcript at this location
88353788	HCC1143	X	144195242	A	C	31	No transcript at this location	No transcript at this location
88321142	HCC1143	9	25903378	G	A	13	No transcript at this location	No transcript at this location
88368253	HCC1143	10	7352266	C	T	67	SFMBT2|CCDS31138.1|Intronic	SFMBT2|CCDS31138.1|Intronic
88412047	HCC1143	5	13665998	T	C	103	No transcript at this location	No transcript at this location
88448673	HCC1143	2	166977446	C	G	48	No transcript at this location	No transcript at this location
88398033	HCC1143	8	140362616	C	A	95	No transcript at this location	No transcript at this location
88312981	HCC1143	14	98431838	C	G	40	C14orf64|ENST00000502187|Intronic	C14orf64|ENST00000502187|Intronic
88393272	HCC1143	8	51063846	T	C	76	No transcript at this location	No transcript at this location
88333018	HCC1143	4	97142221	A	T	25	No transcript at this location	No transcript at this location
88346735	HCC1143	7	53730904	C	G	72	No transcript at this location	No transcript at this location
88372829	HCC1143	6	64752136	A	G	41	EYS|CCDS47445.1|Intronic	EYS|CCDS47445.1|Intronic
88282671	HCC1143	20	11003635	T	C	85	No transcript at this location	No transcript at this location
88379603	HCC1143	6	94106330	G	C	30	EPHA7|CCDS5031.1|Intronic	EPHA7|CCDS5031.1|Intronic
88406491	HCC1143	5	126422083	G	A	44	No transcript at this location	No transcript at this location
88413119	HCC1143	5	7868133	G	C	71	FASTKD3|CCDS3873.1|c.64C>G|p.L22V|misssense	FASTKD3|CCDS3873.1|c.64C>G|p.L22V|misssense
88345959	HCC1143	7	4140811	C	T	18	SDK1|CCDS34590.1|Intronic	SDK1|CCDS34590.1|Intronic
88436329	HCC1143	3	121340337	C	T	40	FBXO40|CCDS33835.1|c.61C>T|p.R21C|misssense	FBXO40|CCDS33835.1|c.61C>T|p.R21C|misssense
88358152	HCC1143	11	129014567	C	G	37	ARHGAP32|CCDS31718.1|Intronic	ARHGAP32|CCDS31718.1|Intronic
88319830	HCC1143	15	26072304	T	A	43	ATP10A|CCDS32178.1|Intronic	ATP10A|CCDS32178.1|Intronic
88329385	HCC1143	4	142541646	G	A	37	No transcript at this location	No transcript at this location
88369730	HCC1143	10	71978526	T	G	45	PPA1|CCDS7299.1|c.171A>C|p.K57N|misssense	PPA1|CCDS7299.1|c.171A>C|p.K57N|misssense
88422623	HCC1143	1	17927898	A	T	40	ARHGEF10L|CCDS182.1|Intronic	ARHGEF10L|CCDS182.1|Intronic
88357020	HCC1143	11	35213771	G	C	29	CD44|CCDS7897.1|Intronic	CD44|CCDS7897.1|Intronic
88397579	HCC1143	8	61783229	G	T	73	No transcript at this location	No transcript at this location
88440721	HCC1143	2	38541942	C	A	64	ATL2|CCDS46260.1|Intronic	ATL2|CCDS46260.1|Intronic
88330647	HCC1143	4	96746490	T	A	22	No transcript at this location	No transcript at this location
88424376	HCC1143	1	107767439	G	A	29	NTNG1|CCDS44180.1|Intronic	NTNG1|CCDS44180.1|Intronic
88392536	HCC1143	8	20221450	C	T	25	No transcript at this location	No transcript at this location
88316497	HCC1143	15	33095948	C	G	44	FMN1|CCDS45209.1|Intronic	FMN1|CCDS45209.1|Intronic
88305443	HCC1143	18	32091415	C	T	42	DTNA|CCDS45848.1|Intronic	DTNA|CCDS45848.1|Intronic
88356925	HCC1143	11	31542809	C	G	47	ELP4|CCDS7875.2|Intronic	ELP4|CCDS7875.2|Intronic
88271831	HCC1143	21	47092219	C	T	132	PCBP3|CCDS42974.2|Intronic	PCBP3|CCDS42974.2|Intronic
88362524	HCC1143	10	117349125	G	A	39	ATRNL1|CCDS7592.1|Intronic	ATRNL1|CCDS7592.1|Intronic
88439225	HCC1143	2	89306524	A	G	48	No transcript at this location	No transcript at this location
88294621	HCC1143	17	14326962	G	C	45	No transcript at this location	No transcript at this location
88384324	HCC1143	12	128001126	T	A	39	No transcript at this location	No transcript at this location
88428539	HCC1143	1	237004928	T	C	60	MTR|CCDS1614.1|Intronic	MTR|CCDS1614.1|Intronic
88291987	HCC1143	17	10858886	C	G	46	No transcript at this location	No transcript at this location
88432141	HCC1143	3	156213836	C	T	49	KCNAB1|CCDS33882.1|Intronic	KCNAB1|CCDS33882.1|Intronic
88337198	HCC1143	13	72146466	C	G	27	DACH1|ENST00000305425|Intronic	DACH1|ENST00000305425|Intronic
88360973	HCC1143	11	29571569	A	G	54	No transcript at this location	No transcript at this location
88333831	HCC1143	4	176656699	G	C	22	GPM6A|CCDS3824.1|Intronic	GPM6A|CCDS3824.1|Intronic
88336861	HCC1143	4	57132420	C	T	75	ENSG00000109265|CCDS43230.1|Intronic	ENSG00000109265|CCDS43230.1|Intronic
88432307	HCC1143	3	166113122	T	C	34	No transcript at this location	No transcript at this location
88309011	HCC1143	14	84148205	C	T	39	No transcript at this location	No transcript at this location
88314141	HCC1143	14	66485207	C	G	60	No transcript at this location	No transcript at this location
88355374	HCC1143	11	24101320	G	C	33	No transcript at this location	No transcript at this location
88411637	HCC1143	5	128384675	G	A	51	No transcript at this location	No transcript at this location
88438931	HCC1143	2	7818567	C	A	24	No transcript at this location	No transcript at this location
88284029	HCC1143	20	35894343	A	T	94	No transcript at this location	No transcript at this location
88285909	HCC1143	20	16133503	A	G	55	No transcript at this location	No transcript at this location
88421296	HCC1143	1	76479105	T	A	33	No transcript at this location	No transcript at this location
88351868	HCC1143	X	36673056	C	G	12	No transcript at this location	No transcript at this location
88395580	HCC1143	8	74281464	G	C	62	No transcript at this location	No transcript at this location
88403851	HCC1143	5	140851403	A	C	62	PCDHGA12|CCDS47291.1|Intronic	PCDHGA12|CCDS47291.1|Intronic
88352179	HCC1143	X	63068159	C	T	42	No transcript at this location	No transcript at this location
88268273	HCC1143	21	21133763	G	A	35	No transcript at this location	No transcript at this location
88440853	HCC1143	2	184958664	G	C	45	No transcript at this location	No transcript at this location
88450240	HCC1143	2	148450540	G	C	45	No transcript at this location	No transcript at this location
88451492	HCC1143	2	16362945	A	C	27	No transcript at this location	No transcript at this location
88436103	HCC1143	3	84442095	G	A	34	No transcript at this location	No transcript at this location
88356404	HCC1143	11	76309346	C	T	64	No transcript at this location	No transcript at this location
88353663	HCC1143	X	25721624	G	T	12	No transcript at this location	No transcript at this location
88364602	HCC1143	10	55614602	G	C	82	PCDH15|CCDS44404.1|Intronic	PCDH15|CCDS44404.1|Intronic
88431666	HCC1143	3	109517612	A	T	36	No transcript at this location	No transcript at this location
88438049	HCC1143	2	189052110	G	T	27	No transcript at this location	No transcript at this location
88388425	HCC1143	12	58327517	T	C	78	No transcript at this location	No transcript at this location
88439402	HCC1143	2	89460878	T	A	40	No transcript at this location	No transcript at this location
88384333	HCC1143	12	128177366	G	A	43	No transcript at this location	No transcript at this location
88403158	HCC1143	5	88409838	G	T	57	No transcript at this location	No transcript at this location
88394142	HCC1143	8	131797965	C	T	93	ADCY8|CCDS6363.1|Intronic	ADCY8|CCDS6363.1|Intronic
88353034	HCC1143	X	97305319	C	T	62	No transcript at this location	No transcript at this location
88356005	HCC1143	11	59283356	G	C	53	No transcript at this location	No transcript at this location
88365425	HCC1143	10	100774717	C	G	42	HPSE2|CCDS7477.1|Intronic	HPSE2|CCDS7477.1|Intronic
88389965	HCC1143	8	62341281	C	T	77	CLVS1|CCDS6176.1|Intronic	CLVS1|CCDS6176.1|Intronic
88348139	HCC1143	7	63625447	G	C	33	No transcript at this location	No transcript at this location
88309797	HCC1143	14	26794114	C	T	44	No transcript at this location	No transcript at this location
88351594	HCC1143	X	78487459	C	T	76	No transcript at this location	No transcript at this location
88349105	HCC1143	7	83992823	C	T	45	SEMA3A|ENST00000424555|Intronic	SEMA3A|ENST00000424555|Intronic
88408740	HCC1143	5	2151421	C	A	64	No transcript at this location	No transcript at this location
88434415	HCC1143	3	172986642	C	T	73	No transcript at this location	No transcript at this location
88360587	HCC1143	11	16475678	C	T	40	SOX6|CCDS7821.1|Intronic	SOX6|CCDS7821.1|Intronic
88448998	HCC1143	2	43863675	T	G	15	No transcript at this location	No transcript at this location
88314958	HCC1143	14	106373086	T	C	98	No transcript at this location	No transcript at this location
88323510	HCC1143	9	117306015	G	T	47	No transcript at this location	No transcript at this location
88268538	HCC1143	21	45098498	G	A	39	RRP1B|CCDS33577.1|Intronic	RRP1B|CCDS33577.1|Intronic
88327924	HCC1143	9	34751771	C	G	54	No transcript at this location	No transcript at this location
88289515	HCC1143	19	1276390	G	A	25	C19orf24|CCDS12060.2|Intronic	C19orf24|CCDS12060.2|Intronic
88450446	HCC1143	2	196611795	G	T	42	DNAH7|CCDS42794.1|Intronic	DNAH7|CCDS42794.1|Intronic
88392689	HCC1143	8	24566469	T	A	16	No transcript at this location	No transcript at this location
88289771	HCC1143	19	20626648	G	A	129	No transcript at this location	No transcript at this location
88333865	HCC1143	4	181062184	G	C	21	No transcript at this location	No transcript at this location
88423028	HCC1143	1	196847804	C	G	45	CFHR2|ENST00000367421|Intronic	CFHR2|ENST00000367421|Intronic
88401044	HCC1143	5	64244588	A	G	61	CWC27|CCDS3982.2|Intronic	CWC27|CCDS3982.2|Intronic
88351038	HCC1143	X	81658018	T	G	55	No transcript at this location	No transcript at this location
88338116	HCC1143	13	108718444	C	T	70	No transcript at this location	No transcript at this location
88277259	HCC1143	16	77176686	G	A	41	No transcript at this location	No transcript at this location
88394172	HCC1143	8	131966720	C	G	100	ADCY8|CCDS6363.1|Intronic	ADCY8|CCDS6363.1|Intronic
88319842	HCC1143	15	26335997	T	C	52	No transcript at this location	No transcript at this location
88358993	HCC1143	11	98488567	G	A	27	No transcript at this location	No transcript at this location
88376676	HCC1143	6	139498895	G	A	41	HECA|CCDS5194.1|Non-coding|r.2570g>a|3prime UTR	HECA|CCDS5194.1|Non-coding|r.2570g>a|3prime UTR
88317904	HCC1143	15	92323781	T	C	48	No transcript at this location	No transcript at this location
88357462	HCC1143	11	55059652	C	T	42	ENSG00000166007|ENST00000309470|c.1258G>A|p.E420K|misssense	ENSG00000166007|ENST00000309470|c.1258G>A|p.E420K|misssense
88371880	HCC1143	6	98058590	T	C	44	No transcript at this location	No transcript at this location
88451720	HCC1143	2	140504348	C	T	29	No transcript at this location	No transcript at this location
88416933	HCC1143	1	242517361	G	A	59	PLD5|CCDS1621.1|Intronic	PLD5|CCDS1621.1|Intronic
88359094	HCC1143	11	27925474	G	A	56	No transcript at this location	No transcript at this location
88444356	HCC1143	2	218472683	C	A	46	No transcript at this location	No transcript at this location
88277314	HCC1143	16	55261784	T	C	52	No transcript at this location	No transcript at this location
88436749	HCC1143	3	64986854	C	G	23	No transcript at this location	No transcript at this location
88306262	HCC1143	18	45932432	G	C	58	No transcript at this location	No transcript at this location
88306258	HCC1143	18	45896737	G	C	52	No transcript at this location	No transcript at this location
88369170	HCC1143	10	97852208	A	G	35	No transcript at this location	No transcript at this location
88330752	HCC1143	4	185496311	C	T	28	No transcript at this location	No transcript at this location
88304383	HCC1143	18	73936419	G	C	51	No transcript at this location	No transcript at this location
88306440	HCC1143	18	64773577	C	A	76	No transcript at this location	No transcript at this location
88292969	HCC1143	17	17225447	G	A	34	NT5M|CCDS32581.1|Intronic	NT5M|CCDS32581.1|Intronic
88427776	HCC1143	1	161623841	G	T	83	FCGR2B|ENST00000367962|Intronic	FCGR2B|ENST00000367962|Intronic
88350001	HCC1143	7	56767392	C	T	87	No transcript at this location	No transcript at this location
88383176	HCC1143	12	72544686	A	G	166	No transcript at this location	No transcript at this location
88357263	HCC1143	11	100592639	T	G	30	ENSG00000165895|CCDS44715.1|Intronic	ENSG00000165895|CCDS44715.1|Intronic
88355411	HCC1143	11	25030811	G	A	26	LUZP2|CCDS31446.1|Intronic	LUZP2|CCDS31446.1|Intronic
88272719	HCC1143	16	85354421	C	T	31	No transcript at this location	No transcript at this location
88389570	HCC1143	8	50727216	A	G	76	No transcript at this location	No transcript at this location
88401261	HCC1143	5	114787106	G	C	28	No transcript at this location	No transcript at this location
88374018	HCC1143	6	99769382	A	G	41	C6orf168|CCDS34500.1|Intronic	C6orf168|CCDS34500.1|Intronic
88272752	HCC1143	16	64260348	A	G	33	No transcript at this location	No transcript at this location
88333129	HCC1143	4	186232627	G	A	28	SNX25|CCDS34116.1|Intronic	SNX25|CCDS34116.1|Intronic
88338260	HCC1143	13	104512653	T	A	72	No transcript at this location	No transcript at this location
88419938	HCC1143	1	99891783	A	G	42	No transcript at this location	No transcript at this location
88400468	HCC1143	5	102225361	G	T	48	PAM|CCDS43348.1|Intronic	PAM|CCDS43348.1|Intronic
88300708	HCC1143	22	28728673	T	C	84	TTC28|CCDS46678.1|Intronic	TTC28|CCDS46678.1|Intronic
88318210	HCC1143	15	91446519	C	T	80	AC068831.2|ENST00000389283|Intronic	AC068831.2|ENST00000389283|Intronic
88418134	HCC1143	1	241335701	T	G	72	RGS7|CCDS31071.1|Intronic	RGS7|CCDS31071.1|Intronic
88440596	HCC1143	2	61532192	G	A	67	USP34|CCDS42686.1|Intronic	USP34|CCDS42686.1|Intronic
88389222	HCC1143	8	14755344	G	C	16	SGCZ|CCDS5992.2|Intronic	SGCZ|CCDS5992.2|Intronic
88345775	HCC1143	7	111309428	T	G	10	No transcript at this location	No transcript at this location
88401152	HCC1143	5	44911667	G	A	58	No transcript at this location	No transcript at this location
88412141	HCC1143	5	30481671	C	A	83	No transcript at this location	No transcript at this location
88450435	HCC1143	2	123561915	C	G	30	No transcript at this location	No transcript at this location
88299866	HCC1143	22	49019109	G	A	38	FAM19A5|CCDS46729.1|Intronic	FAM19A5|CCDS46729.1|Intronic
88267338	HCC1143	21	23993167	C	T	27	No transcript at this location	No transcript at this location
88309457	HCC1143	14	97131291	C	T	46	No transcript at this location	No transcript at this location
88379214	HCC1143	6	47425883	T	G	68	No transcript at this location	No transcript at this location
88377349	HCC1143	6	111248277	G	T	50	No transcript at this location	No transcript at this location
88357517	HCC1143	11	109754616	T	C	39	No transcript at this location	No transcript at this location
88286725	HCC1143	19	8943418	A	G	39	No transcript at this location	No transcript at this location
88339373	HCC1143	13	41931906	T	C	43	NAA16|CCDS9379.1|Intronic	NAA16|CCDS9379.1|Intronic
88389510	HCC1143	8	49857524	G	A	67	No transcript at this location	No transcript at this location
88352322	HCC1143	X	125808190	G	A	39	No transcript at this location	No transcript at this location
88267249	HCC1143	21	43743001	G	A	30	No transcript at this location	No transcript at this location
88366982	HCC1143	10	84068929	T	A	17	NRG3|CCDS31233.1|Intronic	NRG3|CCDS31233.1|Intronic
88273770	HCC1143	16	28839925	A	G	46	ATXN2L|CCDS10641.1|Intronic	ATXN2L|CCDS10641.1|Intronic
88377856	HCC1143	6	81725586	G	C	51	No transcript at this location	No transcript at this location
88439346	HCC1143	2	89394737	A	G	20	No transcript at this location	No transcript at this location
88384919	HCC1143	12	70771101	C	T	145	KCNMB4|CCDS8997.1|Intronic	KCNMB4|CCDS8997.1|Intronic
88345760	HCC1143	7	31876358	C	G	51	PDE1C|CCDS5437.1|Intronic	PDE1C|CCDS5437.1|Intronic
88389903	HCC1143	8	100570779	T	C	70	VPS13B|CCDS6280.1|Intronic	VPS13B|CCDS6280.1|Intronic
88447669	HCC1143	2	161520109	A	G	54	No transcript at this location	No transcript at this location
88274306	HCC1143	16	226331	G	A	28	No transcript at this location	No transcript at this location
88309921	HCC1143	14	32672158	G	A	43	No transcript at this location	No transcript at this location
88407874	HCC1143	5	90609724	A	T	38	No transcript at this location	No transcript at this location
88285990	HCC1143	20	966343	C	A	70	RSPO4|CCDS42846.1|Intronic	RSPO4|CCDS42846.1|Intronic
88348657	HCC1143	7	123412077	G	A	27	No transcript at this location	No transcript at this location
88338269	HCC1143	13	104596679	A	G	59	No transcript at this location	No transcript at this location
88383143	HCC1143	12	72342277	G	T	111	TPH2|CCDS31859.1|Intronic	TPH2|CCDS31859.1|Intronic
88391123	HCC1143	8	143524954	G	A	79	No transcript at this location	No transcript at this location
88274440	HCC1143	16	2438034	G	T	47	No transcript at this location	No transcript at this location
88395141	HCC1143	8	32541317	T	C	29	NRG1|CCDS6086.1|Intronic	NRG1|CCDS6086.1|Intronic
88415700	HCC1143	1	156369933	C	G	41	No transcript at this location	No transcript at this location
88277265	HCC1143	16	62823373	T	C	34	No transcript at this location	No transcript at this location
88327509	HCC1143	9	125777116	A	G	46	RABGAP1|CCDS6848.2|Intronic	RABGAP1|CCDS6848.2|Intronic
88327706	HCC1143	9	101226791	G	A	27	GABBR2|CCDS6736.1|Intronic	GABBR2|CCDS6736.1|Intronic
88428029	HCC1143	1	80925834	T	C	29	No transcript at this location	No transcript at this location
88328369	HCC1143	4	135473180	A	T	25	No transcript at this location	No transcript at this location
88377691	HCC1143	6	82849981	T	C	50	No transcript at this location	No transcript at this location
88333315	HCC1143	4	19814015	C	T	29	No transcript at this location	No transcript at this location
88320051	HCC1143	15	46676523	A	T	51	No transcript at this location	No transcript at this location
88352881	HCC1143	X	71652837	T	G	58	HDAC8|CCDS14420.1|Intronic	HDAC8|CCDS14420.1|Intronic
88284733	HCC1143	20	49823431	G	A	57	No transcript at this location	No transcript at this location
88306961	HCC1143	18	72452840	C	G	74	ZNF407|CCDS45885.1|Intronic	ZNF407|CCDS45885.1|Intronic
88306327	HCC1143	18	66375607	G	C	62	TMX3|CCDS32840.1|Intronic	TMX3|CCDS32840.1|Intronic
88446596	HCC1143	2	183904247	C	T	40	No transcript at this location	No transcript at this location
88374840	HCC1143	6	168569739	A	G	43	No transcript at this location	No transcript at this location
88316561	HCC1143	15	48016787	G	A	26	SEMA6D|CCDS32225.1|Intronic	SEMA6D|CCDS32225.1|Intronic
88290637	HCC1143	19	15733962	T	C	377	CYP4F8|ENST00000441682|c.692T>C|p.V231A|misssense	CYP4F8|ENST00000441682|c.692T>C|p.V231A|misssense
88355633	HCC1143	11	13297797	C	G	50	No transcript at this location	No transcript at this location
88328774	HCC1143	4	115244244	A	T	22	No transcript at this location	No transcript at this location
88355669	HCC1143	11	111524329	C	T	28	SIK2|CCDS8347.1|Intronic	SIK2|CCDS8347.1|Intronic
88381964	HCC1143	12	16615413	C	T	27	No transcript at this location	No transcript at this location
88425387	HCC1143	1	162312007	C	T	51	NOS1AP|CCDS1237.1|Intronic	NOS1AP|CCDS1237.1|Intronic
88450492	HCC1143	2	195337949	C	T	26	No transcript at this location	No transcript at this location
88282264	HCC1143	20	9372192	C	A	78	PLCB4|CCDS13104.1|Intronic	PLCB4|CCDS13104.1|Intronic
88448025	HCC1143	2	226009468	A	G	34	No transcript at this location	No transcript at this location
88424438	HCC1143	1	155099279	C	A	41	No transcript at this location	No transcript at this location
88281327	HCC1143	20	42577853	C	A	38	TOX2|CCDS42875.1|Intronic	TOX2|CCDS42875.1|Intronic
88348377	HCC1143	7	87321886	T	A	36	ABCB1|CCDS5608.1|Intronic	ABCB1|CCDS5608.1|Intronic
88293964	HCC1143	17	56070539	C	T	77	AC015813.2|ENST00000414925|Non-coding|r.1673g>a|mRNA	AC015813.2|ENST00000414925|Non-coding|r.1673g>a|mRNA
88404965	HCC1143	5	11273695	C	T	100	CTNND2|CCDS3881.1|Intronic	CTNND2|CCDS3881.1|Intronic
88360520	HCC1143	11	37506438	A	G	72	No transcript at this location	No transcript at this location
88396557	HCC1143	8	135774394	G	C	82	No transcript at this location	No transcript at this location
88436117	HCC1143	3	13896343	C	G	41	WNT7A|CCDS2616.1|Intronic	WNT7A|CCDS2616.1|Intronic
88282376	HCC1143	20	23206101	C	G	70	No transcript at this location	No transcript at this location
88338290	HCC1143	13	99805965	A	G	69	No transcript at this location	No transcript at this location
88321325	HCC1143	9	73400340	C	T	35	TRPM3|CCDS43835.1|Intronic	TRPM3|CCDS43835.1|Intronic
88447676	HCC1143	2	161760604	A	C	46	No transcript at this location	No transcript at this location
88438363	HCC1143	2	104223917	A	G	58	No transcript at this location	No transcript at this location
88289850	HCC1143	19	21028383	A	G	24	No transcript at this location	No transcript at this location
88347777	HCC1143	7	43429153	A	T	48	HECW1|CCDS5469.2|Intronic	HECW1|CCDS5469.2|Intronic
88338805	HCC1143	13	20325441	G	A	24	PSPC1|CCDS41870.1|c.937C>T|p.H313Y|misssense	PSPC1|CCDS41870.1|c.937C>T|p.H313Y|misssense
88341034	HCC1143	7	38748937	A	C	28	No transcript at this location	No transcript at this location
88375685	HCC1143	6	167179752	T	C	49	RPS6KA2|ENST00000510118|Intronic	RPS6KA2|ENST00000510118|Intronic
88289836	HCC1143	19	20882829	G	A	39	No transcript at this location	No transcript at this location
88350333	HCC1143	X	102417133	G	C	38	ENSG00000226623|ENST00000416953|Intronic	ENSG00000226623|ENST00000416953|Intronic
88361172	HCC1143	11	11489619	G	A	63	GALNTL4|CCDS7807.1|Intronic	GALNTL4|CCDS7807.1|Intronic
88327896	HCC1143	9	85674554	C	T	39	RASEF|CCDS6662.1|Intronic	RASEF|CCDS6662.1|Intronic
88322669	HCC1143	9	78018258	G	A	28	No transcript at this location	No transcript at this location
88383179	HCC1143	12	72581392	G	A	123	No transcript at this location	No transcript at this location
88352480	HCC1143	X	85839238	T	A	43	DACH2|CCDS48140.1|Intronic	DACH2|CCDS48140.1|Intronic
88305754	HCC1143	18	57234906	A	G	34	CCBE1|CCDS32838.1|Intronic	CCBE1|CCDS32838.1|Intronic
88362675	HCC1143	10	10662126	C	T	79	No transcript at this location	No transcript at this location
88350312	HCC1143	X	101449133	T	G	34	No transcript at this location	No transcript at this location
88335412	HCC1143	4	108152194	C	T	41	DKK2|ENST00000513208|Intronic	DKK2|ENST00000513208|Intronic
88385804	HCC1143	12	112754965	C	G	70	No transcript at this location	No transcript at this location
88447056	HCC1143	2	115595201	G	A	45	DPP10|CCDS46400.1|Intronic	DPP10|CCDS46400.1|Intronic
88273469	HCC1143	16	35066686	A	G	34	No transcript at this location	No transcript at this location
88401826	HCC1143	5	166214214	A	C	62	No transcript at this location	No transcript at this location
88393074	HCC1143	8	80766694	G	C	74	AC016240.1|ENST00000502766|Intronic	AC016240.1|ENST00000502766|Intronic
88353134	HCC1143	X	57388977	G	C	26	FAAH2|CCDS14375.1|Intronic	FAAH2|CCDS14375.1|Intronic
88388532	HCC1143	12	72869197	T	C	208	TRHDE|CCDS9004.1|Intronic	TRHDE|CCDS9004.1|Intronic
88327780	HCC1143	9	124943290	C	A	33	MORN5|CCDS6836.1|Intronic	MORN5|CCDS6836.1|Intronic
88410774	HCC1143	5	32310109	T	C	75	MTMR12|CCDS34138.1|Intronic	MTMR12|CCDS34138.1|Intronic
88319196	HCC1143	15	24776648	C	G	44	No transcript at this location	No transcript at this location
88377923	HCC1143	6	46553864	G	A	63	CYP39A1|CCDS4916.1|Intronic	CYP39A1|CCDS4916.1|Intronic
88335488	HCC1143	4	138105089	T	C	26	No transcript at this location	No transcript at this location
88335387	HCC1143	4	159401997	G	A	24	RXFP1|ENST00000460056|Intronic	RXFP1|ENST00000460056|Intronic
88303035	HCC1143	18	35627254	G	A	37	No transcript at this location	No transcript at this location
88437977	HCC1143	2	185579800	G	C	33	ZNF804A|CCDS2291.1|Intronic	ZNF804A|CCDS2291.1|Intronic
88382540	HCC1143	12	56571618	A	C	37	SMARCC2|CCDS8907.1|Intronic	SMARCC2|CCDS8907.1|Intronic
88290251	HCC1143	19	30531217	C	G	61	No transcript at this location	No transcript at this location
88327923	HCC1143	9	34698887	T	C	37	No transcript at this location	No transcript at this location
88356890	HCC1143	11	23468163	G	A	18	No transcript at this location	No transcript at this location
88398664	HCC1143	8	134052174	C	T	74	TG|CCDS34944.1|Intronic	TG|CCDS34944.1|Intronic
88432477	HCC1143	3	37314716	G	T	38	GOLGA4|CCDS2666.1|Intronic	GOLGA4|CCDS2666.1|Intronic
88451505	HCC1143	2	124724734	T	A	31	No transcript at this location	No transcript at this location
88436040	HCC1143	3	107637207	C	A	49	ENSG00000240423|ENST00000494231|Intronic	ENSG00000240423|ENST00000494231|Intronic
88376271	HCC1143	6	139823830	G	A	52	No transcript at this location	No transcript at this location
88392339	HCC1143	8	113111695	C	G	98	No transcript at this location	No transcript at this location
88372238	HCC1143	6	10601719	C	T	36	GCNT2|CCDS34338.1|Intronic	GCNT2|CCDS34338.1|Intronic
88301582	HCC1143	22	42467970	C	G	77	No transcript at this location	No transcript at this location
88271903	HCC1143	21	47344068	G	A	196	PCBP3|CCDS42974.2|Intronic	PCBP3|CCDS42974.2|Intronic
88404700	HCC1143	5	39542343	C	A	42	No transcript at this location	No transcript at this location
88372231	HCC1143	6	10376443	G	C	33	No transcript at this location	No transcript at this location
88371524	HCC1143	6	7243735	C	T	49	RREB1|CCDS34335.1|Intronic	RREB1|CCDS34335.1|Intronic
88288778	HCC1143	19	58805125	C	T	47	ZNF8|CCDS12974.1|Intronic	ZNF8|CCDS12974.1|Intronic
88390717	HCC1143	8	141749612	C	T	150	PTK2|CCDS6381.1|Intronic	PTK2|CCDS6381.1|Intronic
88360424	HCC1143	11	1964956	G	A	27	MRPL23|ENST00000228013|Intronic	MRPL23|ENST00000228013|Intronic
88362709	HCC1143	10	11059525	G	A	62	CELF2|CCDS44354.1|Intronic	CELF2|CCDS44354.1|Intronic
88277238	HCC1143	16	76751468	A	T	40	No transcript at this location	No transcript at this location
88319187	HCC1143	15	67357737	C	T	59	No transcript at this location	No transcript at this location
88414772	HCC1143	1	69591199	A	G	31	No transcript at this location	No transcript at this location
88439266	HCC1143	2	89319556	C	T	44	No transcript at this location	No transcript at this location
88373259	HCC1143	6	61964460	A	G	41	No transcript at this location	No transcript at this location
88299392	HCC1143	22	45381410	G	A	64	PHF21B|CCDS14061.1|Intronic	PHF21B|CCDS14061.1|Intronic
88392140	HCC1143	8	103937830	C	T	127	No transcript at this location	No transcript at this location
88332879	HCC1143	4	101221326	G	T	30	No transcript at this location	No transcript at this location
88352284	HCC1143	X	119251586	C	A	82	AC006147.1|ENST00000504192|Intronic	AC006147.1|ENST00000504192|Intronic
88364927	HCC1143	10	69542198	C	T	33	No transcript at this location	No transcript at this location
88398172	HCC1143	8	54195357	T	G	63	No transcript at this location	No transcript at this location
88374648	HCC1143	6	152150055	G	C	52	ESR1|CCDS5234.1|Intronic	ESR1|CCDS5234.1|Intronic
88451251	HCC1143	2	229246356	G	T	42	No transcript at this location	No transcript at this location
88307623	HCC1143	18	11009790	G	T	95	No transcript at this location	No transcript at this location
88307528	HCC1143	18	9552940	G	A	123	PPP4R1|CCDS42412.1|Intronic	PPP4R1|CCDS42412.1|Intronic
88365500	HCC1143	10	133156570	G	C	38	No transcript at this location	No transcript at this location
88447030	HCC1143	2	198307208	G	A	41	No transcript at this location	No transcript at this location
88327742	HCC1143	9	123599577	G	T	47	PSMD5|CCDS6824.1|Intronic	PSMD5|CCDS6824.1|Intronic
88434434	HCC1143	3	134684735	C	G	41	EPHB1|CCDS46921.1|Intronic	EPHB1|CCDS46921.1|Intronic
88355056	HCC1143	X	88858621	G	A	46	No transcript at this location	No transcript at this location
88379579	HCC1143	6	93593563	C	G	39	No transcript at this location	No transcript at this location
88400536	HCC1143	5	102855733	G	A	52	No transcript at this location	No transcript at this location
88359864	HCC1143	11	69566812	A	G	374	No transcript at this location	No transcript at this location
88407557	HCC1143	5	113165463	G	C	65	No transcript at this location	No transcript at this location
88399008	HCC1143	8	138432878	T	A	100	No transcript at this location	No transcript at this location
88336186	HCC1143	4	15373753	C	G	79	C1QTNF7|CCDS47025.1|Intronic	C1QTNF7|CCDS47025.1|Intronic
88326712	HCC1143	9	104060083	C	G	41	ENSG00000148123|CCDS6751.1|Intronic	ENSG00000148123|CCDS6751.1|Intronic
88437532	HCC1143	2	81986559	C	T	34	No transcript at this location	No transcript at this location
88304414	HCC1143	18	74264291	T	C	74	AC034110.2|ENST00000501504|Intronic	AC034110.2|ENST00000501504|Intronic
88339118	HCC1143	13	64903500	G	A	21	No transcript at this location	No transcript at this location
88359187	HCC1143	11	6125178	C	T	86	No transcript at this location	No transcript at this location
88401023	HCC1143	5	63585614	C	T	49	RNF180|CCDS47219.1|Intronic	RNF180|CCDS47219.1|Intronic
88433629	HCC1143	3	190508605	G	A	67	No transcript at this location	No transcript at this location
88446985	HCC1143	2	160504712	G	A	40	No transcript at this location	No transcript at this location
88331055	HCC1143	4	132914021	G	T	20	No transcript at this location	No transcript at this location
88308513	HCC1143	14	57510082	G	A	58	No transcript at this location	No transcript at this location
88433854	HCC1143	3	188035747	C	G	30	LPP|CCDS3291.1|Intronic	LPP|CCDS3291.1|Intronic
88409838	HCC1143	5	19512227	A	G	62	CDH18|CCDS3652.1|Intronic	CDH18|CCDS3652.1|Intronic
88319872	HCC1143	15	27146664	G	C	51	GABRA5|CCDS45194.1|Intronic	GABRA5|CCDS45194.1|Intronic
88378685	HCC1143	6	156716738	G	C	59	No transcript at this location	No transcript at this location
88396713	HCC1143	8	67134675	T	C	80	No transcript at this location	No transcript at this location
88365296	HCC1143	10	90450586	G	A	39	No transcript at this location	No transcript at this location
88369551	HCC1143	10	57357305	C	A	49	PCDH15|ENST00000373957|Intronic	PCDH15|ENST00000373957|Intronic
88415902	HCC1143	1	215790839	C	G	84	KCTD3|CCDS1515.1|Intronic	KCTD3|CCDS1515.1|Intronic
88306136	HCC1143	18	6227881	G	A	106	L3MBTL4|CCDS11839.2|Intronic	L3MBTL4|CCDS11839.2|Intronic
88437134	HCC1143	3	125394346	C	T	31	No transcript at this location	No transcript at this location
88430031	HCC1143	3	90300422	G	C	32	No transcript at this location	No transcript at this location
88438253	HCC1143	2	63612444	A	G	55	C2orf86|CCDS42688.1|Intronic	C2orf86|CCDS42688.1|Intronic
88308100	HCC1143	14	28094384	A	G	42	No transcript at this location	No transcript at this location
88390900	HCC1143	8	108717018	G	C	100	No transcript at this location	No transcript at this location
88401853	HCC1143	5	166642771	G	T	70	No transcript at this location	No transcript at this location
88436742	HCC1143	3	101199011	G	A	36	SENP7|CCDS2941.2|Intronic	SENP7|CCDS2941.2|Intronic
88448721	HCC1143	2	157712461	G	A	39	No transcript at this location	No transcript at this location
88417150	HCC1143	1	198665961	C	G	52	PTPRC|CCDS1397.1|c.215C>G|p.T72S|misssense	PTPRC|CCDS1397.1|c.215C>G|p.T72S|misssense
88330151	HCC1143	4	117781864	C	T	20	No transcript at this location	No transcript at this location
88351931	HCC1143	X	41263454	C	G	12	No transcript at this location	No transcript at this location
88330021	HCC1143	4	13076086	G	A	20	No transcript at this location	No transcript at this location
88416556	HCC1143	1	100809052	G	A	42	No transcript at this location	No transcript at this location
88288204	HCC1143	19	14986618	G	C	344	No transcript at this location	No transcript at this location
88427783	HCC1143	1	161834223	C	G	52	ATF6|CCDS1235.1|Intronic	ATF6|CCDS1235.1|Intronic
88400634	HCC1143	5	16302289	T	A	68	No transcript at this location	No transcript at this location
88435351	HCC1143	3	89617593	C	A	43	No transcript at this location	No transcript at this location
88296580	HCC1143	17	68332102	T	A	45	No transcript at this location	No transcript at this location
88364976	HCC1143	10	16967262	G	C	93	CUBN|CCDS7113.1|c.6624C>G|p.I2208M|misssense	CUBN|CCDS7113.1|c.6624C>G|p.I2208M|misssense
88441016	HCC1143	2	21312140	G	A	31	No transcript at this location	No transcript at this location
88303687	HCC1143	18	46134908	C	T	37	KIAA0427|CCDS45864.1|Intronic	KIAA0427|CCDS45864.1|Intronic
88360721	HCC1143	11	99353617	G	T	31	No transcript at this location	No transcript at this location
88439319	HCC1143	2	89370527	C	A	22	No transcript at this location	No transcript at this location
88391712	HCC1143	8	125347683	G	C	126	TMEM65|CCDS6348.1|Intronic	TMEM65|CCDS6348.1|Intronic
88323970	HCC1143	9	1628229	T	A	12	No transcript at this location	No transcript at this location
88389380	HCC1143	8	34635533	C	A	17	No transcript at this location	No transcript at this location
88379095	HCC1143	6	121060386	G	C	52	No transcript at this location	No transcript at this location
88336544	HCC1143	4	10633763	G	A	43	CLNK|CCDS47024.1|Intronic	CLNK|CCDS47024.1|Intronic
88361306	HCC1143	11	86333782	A	G	34	ME3|CCDS8277.1|Intronic	ME3|CCDS8277.1|Intronic
88330322	HCC1143	4	91611633	G	C	26	FAM190A|CCDS47100.1|Intronic	FAM190A|CCDS47100.1|Intronic
88305463	HCC1143	18	32536470	G	T	38	No transcript at this location	No transcript at this location
88372197	HCC1143	6	9989643	G	C	40	OFCC1|ENST00000485268|Intronic	OFCC1|ENST00000485268|Intronic
88304759	HCC1143	18	1223598	T	C	108	No transcript at this location	No transcript at this location
88304386	HCC1143	18	74072284	G	A	56	ZNF516|ENST00000443185|Non-coding|r.5891c>u|3prime UTR	ZNF516|ENST00000443185|Non-coding|r.5891c>u|3prime UTR
88393049	HCC1143	8	79928131	T	C	64	No transcript at this location	No transcript at this location
88436035	HCC1143	3	33563796	A	G	14	CLASP2|ENST00000307312|Intronic	CLASP2|ENST00000307312|Intronic
88408605	HCC1143	5	15314535	T	C	93	No transcript at this location	No transcript at this location
88346241	HCC1143	7	153484768	T	C	28	No transcript at this location	No transcript at this location
88355508	HCC1143	11	41792140	C	T	30	No transcript at this location	No transcript at this location
88285846	HCC1143	20	19185169	C	T	83	No transcript at this location	No transcript at this location
88354480	HCC1143	X	146504491	A	G	31	No transcript at this location	No transcript at this location
88338316	HCC1143	13	100114613	A	G	71	No transcript at this location	No transcript at this location
88396111	HCC1143	8	107273813	A	G	107	No transcript at this location	No transcript at this location
88447420	HCC1143	2	138010069	G	A	32	THSD7B|ENST00000409968|Intronic	THSD7B|ENST00000409968|Intronic
88409439	HCC1143	5	107271236	C	G	51	FBXL17|ENST00000359660|Intronic	FBXL17|ENST00000359660|Intronic
88400776	HCC1143	5	20484319	A	G	59	CDH18|CCDS3652.1|Intronic	CDH18|CCDS3652.1|Intronic
88303660	HCC1143	18	20888035	G	C	115	C18orf45|CCDS11876.2|Intronic	C18orf45|CCDS11876.2|Intronic
88439552	HCC1143	2	89564613	C	T	44	No transcript at this location	No transcript at this location
88361412	HCC1143	11	66613552	C	G	25	RCE1|CCDS8151.1|c.976C>G|p.P326A|misssense	RCE1|CCDS8151.1|c.976C>G|p.P326A|misssense
88351464	HCC1143	X	80535976	G	A	59	SH3BGRL|CCDS14449.1|Intronic	SH3BGRL|CCDS14449.1|Intronic
88394679	HCC1143	8	51936911	A	G	61	No transcript at this location	No transcript at this location
88413897	HCC1143	5	83004869	T	C	45	HAPLN1|CCDS4061.1|Intronic	HAPLN1|CCDS4061.1|Intronic
88432398	HCC1143	3	176989908	C	T	41	No transcript at this location	No transcript at this location
88298904	HCC1143	22	23006418	C	T	52	No transcript at this location	No transcript at this location
88414711	HCC1143	1	4509134	C	T	39	No transcript at this location	No transcript at this location
88347081	HCC1143	7	54968048	T	G	75	No transcript at this location	No transcript at this location
88449789	HCC1143	2	9368485	G	T	41	ASAP2|CCDS1661.1|Intronic	ASAP2|CCDS1661.1|Intronic
88353644	HCC1143	X	23791293	G	A	19	No transcript at this location	No transcript at this location
88393208	HCC1143	8	97454173	A	C	107	No transcript at this location	No transcript at this location
88279394	HCC1143	16	25955312	A	T	53	HS3ST4|ENST00000331351|Intronic	HS3ST4|ENST00000331351|Intronic
88279733	HCC1143	16	3292167	G	A	56	MEFV|CCDS10498.1|Non-coding|r.3360c>u|3prime UTR	MEFV|CCDS10498.1|Non-coding|r.3360c>u|3prime UTR
88433313	HCC1143	3	39557509	T	C	28	MOBP|CCDS2687.1|Intronic	MOBP|CCDS2687.1|Intronic
88378458	HCC1143	6	70865719	G	C	47	COL19A1|CCDS4970.1|Intronic	COL19A1|CCDS4970.1|Intronic
88395490	HCC1143	8	57684663	A	G	60	No transcript at this location	No transcript at this location
88382877	HCC1143	12	57099671	C	G	83	NACA2|ENST00000450688|Intronic	NACA2|ENST00000450688|Intronic
88448022	HCC1143	2	225981636	G	A	41	No transcript at this location	No transcript at this location
88352347	HCC1143	X	126294416	C	A	49	No transcript at this location	No transcript at this location
88272586	HCC1143	16	54036940	G	A	51	FTO|CCDS32448.1|Intronic	FTO|CCDS32448.1|Intronic
88360580	HCC1143	11	16273742	C	T	36	SOX6|CCDS7821.1|Intronic	SOX6|CCDS7821.1|Intronic
88306424	HCC1143	18	69503711	G	A	54	No transcript at this location	No transcript at this location
88405229	HCC1143	5	101390061	T	C	51	No transcript at this location	No transcript at this location
88404762	HCC1143	5	23273219	T	G	90	No transcript at this location	No transcript at this location
88287567	HCC1143	19	22089913	T	A	26	No transcript at this location	No transcript at this location
88336510	HCC1143	4	9770492	C	T	24	No transcript at this location	No transcript at this location
88439975	HCC1143	2	90175213	C	T	19	No transcript at this location	No transcript at this location
88362450	HCC1143	10	109003298	A	G	33	No transcript at this location	No transcript at this location
88383275	HCC1143	12	42246312	T	C	37	No transcript at this location	No transcript at this location
88352194	HCC1143	X	63662222	C	T	40	No transcript at this location	No transcript at this location
88438178	HCC1143	2	210281709	T	G	40	No transcript at this location	No transcript at this location
88295943	HCC1143	17	51164013	A	T	44	No transcript at this location	No transcript at this location
88355603	HCC1143	11	12448252	C	T	37	PARVA|CCDS44541.1|Intronic	PARVA|CCDS44541.1|Intronic
88414849	HCC1143	1	119920748	A	G	41	HAO2|CCDS901.1|Intronic	HAO2|CCDS901.1|Intronic
88298273	HCC1143	22	21274344	C	G	82	CRKL|CCDS13785.1|Intronic	CRKL|CCDS13785.1|Intronic
88293294	HCC1143	17	69969631	G	A	77	No transcript at this location	No transcript at this location
88318897	HCC1143	15	62534186	C	T	74	No transcript at this location	No transcript at this location
88396410	HCC1143	8	111431671	T	C	123	No transcript at this location	No transcript at this location
88360445	HCC1143	11	2661588	T	C	39	KCNQ1|CCDS7736.1|Intronic	KCNQ1|CCDS7736.1|Intronic
88451715	HCC1143	2	140348768	A	G	29	No transcript at this location	No transcript at this location
88340664	HCC1143	13	109605317	G	C	62	MYO16|CCDS32008.1|Intronic	MYO16|CCDS32008.1|Intronic
88439212	HCC1143	2	89303397	C	T	40	No transcript at this location	No transcript at this location
88337207	HCC1143	13	77209749	T	C	20	No transcript at this location	No transcript at this location
88398427	HCC1143	8	93676940	A	T	56	No transcript at this location	No transcript at this location
88354562	HCC1143	X	152110535	C	T	21	ZNF185|CCDS48184.1|Intronic	ZNF185|CCDS48184.1|Intronic
88399497	HCC1143	8	127944661	C	T	69	No transcript at this location	No transcript at this location
88369956	HCC1143	10	54105240	G	A	62	No transcript at this location	No transcript at this location
88333950	HCC1143	4	59506578	C	A	69	No transcript at this location	No transcript at this location
88272759	HCC1143	16	64609353	T	G	52	No transcript at this location	No transcript at this location
88369758	HCC1143	10	72868686	G	A	42	No transcript at this location	No transcript at this location
88351181	HCC1143	X	122541809	T	C	46	GRIA3|ENST00000264357|Intronic	GRIA3|ENST00000264357|Intronic
88267293	HCC1143	21	44370880	A	T	43	No transcript at this location	No transcript at this location
88394415	HCC1143	8	129643648	A	C	97	No transcript at this location	No transcript at this location
88365586	HCC1143	10	35264464	C	A	60	No transcript at this location	No transcript at this location
88349152	HCC1143	7	17787501	T	C	45	No transcript at this location	No transcript at this location
88407604	HCC1143	5	67685093	C	G	59	No transcript at this location	No transcript at this location
88349013	HCC1143	7	24379983	T	C	37	No transcript at this location	No transcript at this location
88267099	HCC1143	21	36012645	G	C	54	No transcript at this location	No transcript at this location
88359003	HCC1143	11	98602061	G	C	29	No transcript at this location	No transcript at this location
88364446	HCC1143	10	68784204	T	G	30	LRRTM3|CCDS7270.1|Intronic	LRRTM3|CCDS7270.1|Intronic
88447455	HCC1143	2	80636831	T	A	39	CTNNA2|CCDS42703.2|Intronic	CTNNA2|CCDS42703.2|Intronic
88352589	HCC1143	X	90445925	G	A	59	No transcript at this location	No transcript at this location
88383130	HCC1143	12	69963287	C	G	149	FRS2|CCDS41809.1|Intronic	FRS2|CCDS41809.1|Intronic
88403191	HCC1143	5	150481157	C	A	38	ANXA6|CCDS47315.1|Intronic	ANXA6|CCDS47315.1|Intronic
88308383	HCC1143	14	36718739	G	C	59	No transcript at this location	No transcript at this location
88362289	HCC1143	10	109804238	T	C	31	No transcript at this location	No transcript at this location
88346310	HCC1143	7	148962777	C	G	26	ZNF783|ENST00000434415|Intronic	ZNF783|ENST00000434415|Intronic
88352174	HCC1143	X	80388447	A	C	70	HMGN5|CCDS14448.1|Intronic	HMGN5|CCDS14448.1|Intronic
88427664	HCC1143	1	216637112	A	G	65	No transcript at this location	No transcript at this location
88439997	HCC1143	2	90207671	C	T	38	No transcript at this location	No transcript at this location
88290000	HCC1143	19	56274357	T	C	125	RFPL4A|CCDS46201.1|c.680T>C|p.I227T|misssense	RFPL4A|CCDS46201.1|c.680T>C|p.I227T|misssense
88329786	HCC1143	4	60692273	C	G	81	No transcript at this location	No transcript at this location
88309816	HCC1143	14	58064002	C	A	49	No transcript at this location	No transcript at this location
88378470	HCC1143	6	71032514	G	A	53	No transcript at this location	No transcript at this location
88307256	HCC1143	18	62451542	T	G	89	No transcript at this location	No transcript at this location
88385673	HCC1143	12	81897687	A	T	12	PPFIA2|ENST00000443686|Intronic	PPFIA2|ENST00000443686|Intronic
88395820	HCC1143	8	23834042	T	G	32	No transcript at this location	No transcript at this location
88392048	HCC1143	8	106471307	T	G	110	ZFPM2|CCDS47908.1|Intronic	ZFPM2|CCDS47908.1|Intronic
88397602	HCC1143	8	84126894	C	A	86	No transcript at this location	No transcript at this location
88282606	HCC1143	20	18175171	G	A	46	No transcript at this location	No transcript at this location
88362358	HCC1143	10	126144339	C	G	38	No transcript at this location	No transcript at this location
88305560	HCC1143	18	5010374	A	T	110	No transcript at this location	No transcript at this location
88272426	HCC1143	16	77790322	C	T	33	No transcript at this location	No transcript at this location
88440509	HCC1143	2	57261450	C	G	68	No transcript at this location	No transcript at this location
88416421	HCC1143	1	49570000	C	T	43	AGBL4|CCDS44137.1|Intronic	AGBL4|CCDS44137.1|Intronic
88352812	HCC1143	X	89323303	G	T	59	No transcript at this location	No transcript at this location
88357473	HCC1143	11	55476919	A	T	32	No transcript at this location	No transcript at this location
88381802	HCC1143	12	49657344	C	T	23	No transcript at this location	No transcript at this location
88312117	HCC1143	14	71025851	T	G	52	No transcript at this location	No transcript at this location
88393358	HCC1143	8	87792387	A	G	59	No transcript at this location	No transcript at this location
88415357	HCC1143	1	101933990	G	A	41	No transcript at this location	No transcript at this location
88384215	HCC1143	12	107911066	A	C	38	BTBD11|CCDS31893.1|Intronic	BTBD11|CCDS31893.1|Intronic
88335200	HCC1143	4	39120914	A	G	40	KLHL5|CCDS33975.1|Intronic	KLHL5|CCDS33975.1|Intronic
88287928	HCC1143	19	23157566	T	G	28	No transcript at this location	No transcript at this location
88307689	HCC1143	18	9767532	C	T	140	RAB31|CCDS45826.1|Intronic	RAB31|CCDS45826.1|Intronic
88451576	HCC1143	2	23169713	A	G	43	No transcript at this location	No transcript at this location
88431945	HCC1143	3	2940054	T	C	28	CNTN4|CCDS43041.1|Intronic	CNTN4|CCDS43041.1|Intronic
88293601	HCC1143	17	54053877	G	A	78	No transcript at this location	No transcript at this location
88335457	HCC1143	4	75079940	C	G	32	MTHFD2L|CCDS47075.1|Intronic	MTHFD2L|CCDS47075.1|Intronic
88279909	HCC1143	16	10968632	C	G	54	No transcript at this location	No transcript at this location
88337818	HCC1143	13	111528768	C	G	43	No transcript at this location	No transcript at this location
88301131	HCC1143	22	44835074	G	A	64	No transcript at this location	No transcript at this location
88440173	HCC1143	2	198730355	G	A	52	PLCL1|ENST00000428675|Intronic	PLCL1|ENST00000428675|Intronic
88281749	HCC1143	20	54785633	G	C	53	No transcript at this location	No transcript at this location
88272497	HCC1143	16	61552478	C	T	32	No transcript at this location	No transcript at this location
88299525	HCC1143	22	40542321	C	T	52	TNRC6B|CCDS46712.1|Intronic	TNRC6B|CCDS46712.1|Intronic
88435378	HCC1143	3	74923290	C	T	28	No transcript at this location	No transcript at this location
88383478	HCC1143	12	30855815	A	C	37	No transcript at this location	No transcript at this location
88447744	HCC1143	2	27601254	C	G	47	ZNF513|CCDS1751.1|Intronic	ZNF513|CCDS1751.1|Intronic
88345954	HCC1143	7	4060059	C	G	38	SDK1|CCDS34590.1|Intronic	SDK1|CCDS34590.1|Intronic
88405837	HCC1143	5	24781333	A	G	64	No transcript at this location	No transcript at this location
88281701	HCC1143	20	8746425	C	T	88	PLCB1|CCDS13103.1|Intronic	PLCB1|CCDS13103.1|Intronic
88420771	HCC1143	1	75613957	T	C	38	LHX8|CCDS30756.1|Intronic	LHX8|CCDS30756.1|Intronic
88339100	HCC1143	13	63906322	C	G	25	No transcript at this location	No transcript at this location
88346201	HCC1143	7	36561372	C	T	36	AOAH|CCDS5448.1|Intronic	AOAH|CCDS5448.1|Intronic
88335181	HCC1143	4	184141993	A	G	13	WWC2|CCDS34109.2|Intronic	WWC2|CCDS34109.2|Intronic
88388311	HCC1143	12	5561981	G	C	47	NTF3|CCDS44806.1|Intronic	NTF3|CCDS44806.1|Intronic
88327397	HCC1143	9	139584067	G	A	43	No transcript at this location	No transcript at this location
88351718	HCC1143	X	17575313	G	A	14	NHS|CCDS14181.1|Intronic	NHS|CCDS14181.1|Intronic
88287441	HCC1143	19	29539789	A	G	22	No transcript at this location	No transcript at this location
88432104	HCC1143	3	164895762	C	A	61	No transcript at this location	No transcript at this location
88265852	HCC1143	21	42042151	C	A	18	DSCAM|CCDS42929.1|Intronic	DSCAM|CCDS42929.1|Intronic
88395611	HCC1143	8	74607683	A	G	28	STAU2|CCDS6214.1|Intronic	STAU2|CCDS6214.1|Intronic
88418604	HCC1143	1	41846973	C	T	31	FOXO6|ENST00000372591|Intronic	FOXO6|ENST00000372591|Intronic
88311805	HCC1143	14	62195416	C	G	63	HIF1A|CCDS9753.1|Intronic	HIF1A|CCDS9753.1|Intronic
88398745	HCC1143	8	40276502	G	A	47	No transcript at this location	No transcript at this location
88429102	HCC1143	3	130886674	G	C	38	NEK11|CCDS3069.1|Intronic	NEK11|CCDS3069.1|Intronic
88296104	HCC1143	17	49847701	C	G	44	CA10|CCDS32684.1|Intronic	CA10|CCDS32684.1|Intronic
88358938	HCC1143	11	83463243	G	A	24	DLG2|CCDS41696.1|Intronic	DLG2|CCDS41696.1|Intronic
88405115	HCC1143	5	121938440	G	C	52	No transcript at this location	No transcript at this location
88415314	HCC1143	1	43467640	C	A	41	No transcript at this location	No transcript at this location
88318188	HCC1143	15	68340880	C	G	63	No transcript at this location	No transcript at this location
88309956	HCC1143	14	34401556	G	C	57	EGLN3|CCDS9646.1|Intronic	EGLN3|CCDS9646.1|Intronic
88415375	HCC1143	1	102596199	A	T	38	No transcript at this location	No transcript at this location
88448761	HCC1143	2	200204333	G	C	42	SATB2|CCDS2327.1|Intronic	SATB2|CCDS2327.1|Intronic
88300500	HCC1143	22	17396993	A	G	67	No transcript at this location	No transcript at this location
88389395	HCC1143	8	35100224	C	A	23	UNC5D|CCDS6093.2|Intronic	UNC5D|CCDS6093.2|Intronic
88295540	HCC1143	17	21858264	G	T	48	No transcript at this location	No transcript at this location
88329632	HCC1143	4	27582164	A	G	37	No transcript at this location	No transcript at this location
88348438	HCC1143	7	12259894	G	A	39	TMEM106B|CCDS5358.1|Intronic	TMEM106B|CCDS5358.1|Intronic
88318237	HCC1143	15	91751091	C	T	50	SV2B|CCDS10370.1|Intronic	SV2B|CCDS10370.1|Intronic
88399692	HCC1143	8	126786570	A	G	84	No transcript at this location	No transcript at this location
88430743	HCC1143	3	169952294	G	A	57	PRKCI|CCDS3212.2|Intronic	PRKCI|CCDS3212.2|Intronic
88395236	HCC1143	8	77511631	T	A	68	No transcript at this location	No transcript at this location
88336909	HCC1143	4	54950990	G	A	60	FIP1L1|ENST00000507166|Intronic	FIP1L1|ENST00000507166|Intronic
88423914	HCC1143	1	6569739	G	A	34	PLEKHG5|CCDS41240.1|Intronic	PLEKHG5|CCDS41240.1|Intronic
88275046	HCC1143	16	89500956	G	A	37	ANKRD11|CCDS32513.1|Intronic	ANKRD11|CCDS32513.1|Intronic
88385698	HCC1143	12	46073437	G	C	48	No transcript at this location	No transcript at this location
88374948	HCC1143	6	16004945	G	A	47	No transcript at this location	No transcript at this location
88440008	HCC1143	2	90209650	A	G	64	No transcript at this location	No transcript at this location
88353023	HCC1143	X	96988073	G	A	54	No transcript at this location	No transcript at this location
88299352	HCC1143	22	33103077	C	A	66	Z73979.2|CCDS11576.1|Intronic	Z73979.2|CCDS11576.1|Intronic
88430832	HCC1143	3	96265167	A	G	33	No transcript at this location	No transcript at this location
88438215	HCC1143	2	63264444	G	A	99	EHBP1|CCDS1872.1|Intronic	EHBP1|CCDS1872.1|Intronic
88441134	HCC1143	2	15017318	A	G	36	No transcript at this location	No transcript at this location
88352031	HCC1143	X	115341780	A	G	50	No transcript at this location	No transcript at this location
88434468	HCC1143	3	135653957	A	T	60	No transcript at this location	No transcript at this location
88424827	HCC1143	1	238973304	C	G	33	No transcript at this location	No transcript at this location
88272543	HCC1143	16	53091056	C	G	31	CHD9|CCDS45485.1|Intronic	CHD9|CCDS45485.1|Intronic
88400974	HCC1143	5	137697728	G	A	41	KDM3B|CCDS34242.1|Intronic	KDM3B|CCDS34242.1|Intronic
88395895	HCC1143	8	65755596	C	A	72	No transcript at this location	No transcript at this location
88298469	HCC1143	22	27266030	C	G	71	No transcript at this location	No transcript at this location
88350943	HCC1143	X	62114379	G	T	60	No transcript at this location	No transcript at this location
88414045	HCC1143	5	96865825	G	A	51	No transcript at this location	No transcript at this location
88439182	HCC1143	2	89294363	G	A	27	No transcript at this location	No transcript at this location
88444135	HCC1143	2	242203245	C	A	31	HDLBP|CCDS2547.1|Intronic	HDLBP|CCDS2547.1|Intronic
88318318	HCC1143	15	97511112	C	T	74	No transcript at this location	No transcript at this location
88361879	HCC1143	10	92467133	C	G	31	No transcript at this location	No transcript at this location
88437395	HCC1143	3	35208297	G	A	36	No transcript at this location	No transcript at this location
88446685	HCC1143	2	101063744	C	A	56	No transcript at this location	No transcript at this location
88339662	HCC1143	13	82175522	T	C	16	No transcript at this location	No transcript at this location
88444242	HCC1143	2	106944035	T	A	45	No transcript at this location	No transcript at this location
88351661	HCC1143	X	79361452	A	C	79	No transcript at this location	No transcript at this location
88268811	HCC1143	21	43313850	G	T	55	C2CD2|CCDS13677.1|Intronic	ENSG00000215494|ENST00000400449|Non-coding|r.1580c>a|3prime UTR
88409420	HCC1143	5	170426169	T	C	104	RANBP17|CCDS34287.1|Intronic	RANBP17|CCDS34287.1|Intronic
88340759	HCC1143	7	15431184	G	A	34	TMEM195|CCDS34604.1|Intronic	TMEM195|CCDS34604.1|Intronic
88374057	HCC1143	6	122888556	T	C	36	SERINC1|CCDS5125.1|Intronic	SERINC1|CCDS5125.1|Intronic
88438024	HCC1143	2	188123437	G	T	35	No transcript at this location	No transcript at this location
88326465	HCC1143	9	78977957	T	C	40	No transcript at this location	No transcript at this location
88356934	HCC1143	11	40174622	G	T	21	LRRC4C|CCDS31464.1|Intronic	LRRC4C|CCDS31464.1|Intronic
88319296	HCC1143	15	54829237	C	T	49	UNC13C|CCDS45264.1|Intronic	UNC13C|CCDS45264.1|Intronic
88283973	HCC1143	20	35502836	G	A	135	No transcript at this location	No transcript at this location
88303876	HCC1143	18	40048410	G	A	47	No transcript at this location	No transcript at this location
88383961	HCC1143	12	62342089	A	G	30	FAM19A2|CCDS8962.1|Intronic	FAM19A2|CCDS8962.1|Intronic
88414544	HCC1143	5	163219398	G	A	46	No transcript at this location	No transcript at this location
88306525	HCC1143	18	65738535	C	A	71	No transcript at this location	No transcript at this location
88373754	HCC1143	6	26398789	G	A	21	No transcript at this location	No transcript at this location
88295722	HCC1143	17	6103480	C	T	69	No transcript at this location	No transcript at this location
88330141	HCC1143	4	117255617	C	G	25	No transcript at this location	No transcript at this location
88334061	HCC1143	4	65476005	G	C	81	No transcript at this location	No transcript at this location
88338791	HCC1143	13	20107259	A	C	55	TPTE2|CCDS9285.1|Intronic	TPTE2|CCDS9285.1|Intronic
88381041	HCC1143	12	13507891	A	G	43	No transcript at this location	No transcript at this location
88347679	HCC1143	7	65222418	G	C	34	No transcript at this location	No transcript at this location
88352212	HCC1143	X	142788529	C	T	37	No transcript at this location	No transcript at this location
88305559	HCC1143	18	5003471	A	G	86	No transcript at this location	No transcript at this location
88403251	HCC1143	5	103520503	G	A	37	No transcript at this location	No transcript at this location
88397473	HCC1143	8	59208880	G	A	71	No transcript at this location	No transcript at this location
88439233	HCC1143	2	89308487	A	T	41	No transcript at this location	No transcript at this location
88354446	HCC1143	X	145566573	G	T	38	No transcript at this location	No transcript at this location
88386446	HCC1143	12	130888246	T	C	61	RIMBP2|CCDS31925.1|Intronic	RIMBP2|CCDS31925.1|Intronic
88358910	HCC1143	11	33617003	G	A	31	C11orf41|CCDS44565.1|Intronic	C11orf41|CCDS44565.1|Intronic
88414842	HCC1143	1	119519704	A	G	43	TBX15|CCDS30816.1|Intronic	TBX15|CCDS30816.1|Intronic
88342007	HCC1143	7	29039116	G	T	45	CPVL|CCDS5419.1|Intronic	CPVL|CCDS5419.1|Intronic
88351105	HCC1143	X	82635177	T	G	55	No transcript at this location	No transcript at this location
88360908	HCC1143	11	112391832	G	C	30	No transcript at this location	No transcript at this location
88335149	HCC1143	4	74158050	C	G	26	No transcript at this location	No transcript at this location
88365005	HCC1143	10	17342224	C	G	58	No transcript at this location	No transcript at this location
88391904	HCC1143	8	127578356	C	G	118	No transcript at this location	No transcript at this location
88398866	HCC1143	8	112364964	A	C	117	No transcript at this location	No transcript at this location
88340965	HCC1143	7	37964471	C	G	24	EPDR1|CCDS5454.1|Intronic	EPDR1|CCDS5454.1|Intronic
88436313	HCC1143	3	150089921	G	C	60	No transcript at this location	No transcript at this location
88367642	HCC1143	10	130481771	G	T	45	No transcript at this location	No transcript at this location
88425214	HCC1143	1	213535602	G	A	76	No transcript at this location	No transcript at this location
88432108	HCC1143	3	164943718	T	G	59	No transcript at this location	No transcript at this location
88389788	HCC1143	8	70254803	C	G	43	No transcript at this location	No transcript at this location
88305866	HCC1143	18	49323477	C	T	55	No transcript at this location	No transcript at this location
88431262	HCC1143	3	186210462	C	T	60	No transcript at this location	No transcript at this location
88394194	HCC1143	8	130671377	T	A	98	AC013300.1|ENST00000446592|Intronic	AC013300.1|ENST00000446592|Intronic
88367170	HCC1143	10	35818656	G	A	41	CCNY|CCDS7189.1|Intronic	CCNY|CCDS7189.1|Intronic
88306131	HCC1143	18	6156007	G	C	124	L3MBTL4|CCDS11839.2|Intronic	L3MBTL4|CCDS11839.2|Intronic
88446738	HCC1143	2	218932920	G	A	11	RUFY4|ENST00000344321|Intronic	RUFY4|ENST00000344321|Intronic
88451502	HCC1143	2	124662754	C	T	28	No transcript at this location	No transcript at this location
88424134	HCC1143	1	190497796	G	C	55	No transcript at this location	No transcript at this location
88328364	HCC1143	4	134856654	A	T	24	No transcript at this location	No transcript at this location
88354654	HCC1143	X	142442504	C	A	27	No transcript at this location	No transcript at this location
88366442	HCC1143	10	43763571	T	G	41	No transcript at this location	No transcript at this location
88378418	HCC1143	6	157857530	A	T	40	ZDHHC14|CCDS5252.1|Intronic	ZDHHC14|CCDS5252.1|Intronic
88311998	HCC1143	14	93650835	A	C	32	ENSG00000165943|CCDS9908.1|Intronic	ENSG00000165943|CCDS9908.1|Intronic
88359492	HCC1143	11	39114222	A	T	54	No transcript at this location	No transcript at this location
88389846	HCC1143	8	81209839	G	A	51	No transcript at this location	No transcript at this location
88341887	HCC1143	7	97095183	A	G	29	No transcript at this location	No transcript at this location
88364477	HCC1143	10	1467449	C	T	61	ADARB2|CCDS7058.1|Intronic	ADARB2|CCDS7058.1|Intronic
88298504	HCC1143	22	23655669	C	T	78	BCR|CCDS13806.1|Intronic	BCR|CCDS13806.1|Intronic
88327531	HCC1143	9	126680590	A	T	35	DENND1A|CCDS35133.1|Intronic	DENND1A|CCDS35133.1|Intronic
88389813	HCC1143	8	70650716	A	G	47	SLCO5A1|CCDS6205.1|Intronic	SLCO5A1|CCDS6205.1|Intronic
88433433	HCC1143	3	148383895	G	T	54	No transcript at this location	No transcript at this location
88364489	HCC1143	10	1610180	C	T	43	ADARB2|CCDS7058.1|Intronic	ADARB2|CCDS7058.1|Intronic
88378127	HCC1143	6	35734966	T	G	65	No transcript at this location	No transcript at this location
88274549	HCC1143	16	9394435	C	T	33	No transcript at this location	No transcript at this location
88403146	HCC1143	5	88138235	C	G	43	MEF2C|CCDS47244.1|Intronic	MEF2C|CCDS47244.1|Intronic
88308245	HCC1143	14	22094564	C	T	46	No transcript at this location	No transcript at this location
88328251	HCC1143	4	1833127	A	G	34	LETM1|CCDS3355.1|Intronic	LETM1|CCDS3355.1|Intronic
88449143	HCC1143	2	22689926	G	A	38	No transcript at this location	No transcript at this location
88293022	HCC1143	17	71845348	T	A	68	No transcript at this location	No transcript at this location
88345945	HCC1143	7	3474732	G	T	29	SDK1|CCDS34590.1|Intronic	SDK1|CCDS34590.1|Intronic
88327035	HCC1143	9	108456041	C	T	43	No transcript at this location	No transcript at this location
88346876	HCC1143	7	52482864	G	C	61	No transcript at this location	No transcript at this location
88352540	HCC1143	X	86416422	G	C	58	No transcript at this location	No transcript at this location
88355713	HCC1143	11	133419772	C	T	15	No transcript at this location	No transcript at this location
88446566	HCC1143	2	101676179	G	A	51	TBC1D8|CCDS46375.1|Intronic	TBC1D8|CCDS46375.1|Intronic
88339476	HCC1143	13	75533088	G	A	30	No transcript at this location	No transcript at this location
88364701	HCC1143	10	19057726	G	A	77	No transcript at this location	No transcript at this location
88435091	HCC1143	3	80525352	T	C	33	No transcript at this location	No transcript at this location
88390360	HCC1143	8	85264342	T	A	66	No transcript at this location	No transcript at this location
88354409	HCC1143	X	124048911	T	A	55	ODZ1|CCDS14609.1|Intronic	ODZ1|CCDS14609.1|Intronic
88303396	HCC1143	18	68607618	T	G	69	No transcript at this location	No transcript at this location
88368945	HCC1143	10	50723917	T	C	60	ERCC6|CCDS7230.1|c.1244A>G|p.D415G|misssense	ERCC6|CCDS7230.1|c.1244A>G|p.D415G|misssense
88355983	HCC1143	11	58862260	A	T	52	No transcript at this location	No transcript at this location
88396253	HCC1143	8	142340694	A	G	96	No transcript at this location	No transcript at this location
88405454	HCC1143	5	123279500	C	G	62	No transcript at this location	No transcript at this location
88443895	HCC1143	2	179913844	C	T	29	CCDC141|ENST00000409284|Intronic	CCDC141|ENST00000409284|Intronic
88387113	HCC1143	12	68276547	C	T	253	No transcript at this location	No transcript at this location
88290283	HCC1143	19	31263937	G	T	53	No transcript at this location	No transcript at this location
88355180	HCC1143	X	117918925	G	T	99	IL13RA1|CCDS14573.1|Intronic	IL13RA1|CCDS14573.1|Intronic
88425371	HCC1143	1	210457357	C	G	67	No transcript at this location	No transcript at this location
88331133	HCC1143	4	11835041	A	T	37	No transcript at this location	No transcript at this location
88275308	HCC1143	16	51420591	C	G	31	No transcript at this location	No transcript at this location
88355738	HCC1143	11	91156219	A	T	22	No transcript at this location	No transcript at this location
88380596	HCC1143	6	153982243	T	G	51	No transcript at this location	No transcript at this location
88392485	HCC1143	8	48506264	G	C	67	KIAA0146|CCDS43737.1|Intronic	KIAA0146|CCDS43737.1|Intronic
88351179	HCC1143	X	122525279	A	G	60	GRIA3|ENST00000264357|Intronic	GRIA3|ENST00000264357|Intronic
88440985	HCC1143	2	232005363	G	T	33	PSMD1|CCDS2482.1|Intronic	PSMD1|CCDS2482.1|Intronic
88373558	HCC1143	6	105939001	G	A	44	No transcript at this location	No transcript at this location
88317005	HCC1143	15	48688736	C	G	17	No transcript at this location	No transcript at this location
88293378	HCC1143	17	70500877	G	C	59	No transcript at this location	No transcript at this location
88355313	HCC1143	11	1531415	G	C	56	No transcript at this location	No transcript at this location
88380458	HCC1143	6	41447613	C	A	16	No transcript at this location	No transcript at this location
88329547	HCC1143	4	157573271	G	C	25	No transcript at this location	No transcript at this location
88440862	HCC1143	2	185263269	C	G	32	No transcript at this location	No transcript at this location
88350962	HCC1143	X	62990631	C	G	39	ARHGEF9|ENST00000374878|Intronic	ARHGEF9|ENST00000374878|Intronic
88451134	HCC1143	2	193404588	C	A	27	No transcript at this location	No transcript at this location
88405890	HCC1143	5	29248403	G	A	79	No transcript at this location	No transcript at this location
88356905	HCC1143	11	23951872	T	C	37	No transcript at this location	No transcript at this location
88361155	HCC1143	11	11304963	G	A	57	GALNTL4|CCDS7807.1|Intronic	GALNTL4|CCDS7807.1|Intronic
88364698	HCC1143	10	66106977	A	T	46	No transcript at this location	No transcript at this location
88410863	HCC1143	5	113821031	A	G	37	KCNN2|CCDS43352.1|Intronic	KCNN2|CCDS43352.1|Intronic
88361156	HCC1143	11	11305023	G	C	59	GALNTL4|CCDS7807.1|Intronic	GALNTL4|CCDS7807.1|Intronic
88366810	HCC1143	10	38504486	C	T	80	No transcript at this location	No transcript at this location
88375506	HCC1143	6	106509986	C	T	47	No transcript at this location	No transcript at this location
88443619	HCC1143	2	146930999	C	A	37	No transcript at this location	No transcript at this location
88293885	HCC1143	17	55492483	T	C	55	MSI2|CCDS11597.1|Intronic	MSI2|CCDS11597.1|Intronic
88313092	HCC1143	14	47785176	T	A	38	MDGA2|CCDS41948.1|Intronic	MDGA2|CCDS41948.1|Intronic
88307547	HCC1143	18	10439445	G	A	142	No transcript at this location	No transcript at this location
88350154	HCC1143	X	5953367	G	C	11	NLGN4X|CCDS14126.1|Intronic	NLGN4X|CCDS14126.1|Intronic
88302734	HCC1143	18	36338861	C	T	32	No transcript at this location	No transcript at this location
88417683	HCC1143	1	31446370	T	C	49	PUM1|CCDS44099.1|Intronic	PUM1|CCDS44099.1|Intronic
88397567	HCC1143	8	61663086	G	A	80	CHD7|CCDS47865.1|Intronic	CHD7|CCDS47865.1|Intronic
88343667	HCC1143	7	57928416	C	T	45	No transcript at this location	No transcript at this location
88375348	HCC1143	6	108732247	G	T	25	LACE1|CCDS5067.1|Intronic	LACE1|CCDS5067.1|Intronic
88267412	HCC1143	21	25057863	C	G	35	No transcript at this location	No transcript at this location
88310258	HCC1143	14	82504684	T	C	43	No transcript at this location	No transcript at this location
88437954	HCC1143	2	177801442	G	T	51	No transcript at this location	No transcript at this location
88327841	HCC1143	9	109377596	C	T	32	No transcript at this location	No transcript at this location
88425951	HCC1143	1	208540775	G	T	68	No transcript at this location	No transcript at this location
88351387	HCC1143	X	135343756	A	T	40	No transcript at this location	No transcript at this location
88434260	HCC1143	3	161327934	C	G	54	No transcript at this location	No transcript at this location
88273937	HCC1143	16	15848111	C	T	67	MYH11|CCDS45424.1|Intronic	MYH11|CCDS45424.1|Intronic
88371638	HCC1143	6	13674954	C	G	46	RANBP9|CCDS4529.1|Intronic	RANBP9|CCDS4529.1|Intronic
88436144	HCC1143	3	15036106	C	T	32	NR2C2|CCDS2621.1|Intronic	NR2C2|CCDS2621.1|Intronic
88449955	HCC1143	2	236369752	A	T	47	No transcript at this location	No transcript at this location
88362225	HCC1143	10	9740857	G	C	67	No transcript at this location	No transcript at this location
88420004	HCC1143	1	193456115	A	G	50	No transcript at this location	No transcript at this location
88418598	HCC1143	1	41629513	G	A	46	SCMH1|CCDS461.1|Intronic	SCMH1|CCDS461.1|Intronic
88360819	HCC1143	11	56862236	C	T	38	No transcript at this location	No transcript at this location
88429907	HCC1143	3	130126123	G	A	47	COL29A1|ENST00000312481|Intronic	COL29A1|ENST00000312481|Intronic
88275055	HCC1143	16	89641885	C	G	43	No transcript at this location	No transcript at this location
88439041	HCC1143	2	864597	G	C	14	No transcript at this location	No transcript at this location
88396518	HCC1143	8	135314535	C	T	90	No transcript at this location	No transcript at this location
88412796	HCC1143	5	140943987	A	G	56	DIAPH1|CCDS43374.1|Intronic	AC008781.1|ENST00000502205|Non-coding|r.1637a>g|mRNA
88326450	HCC1143	9	88188872	C	T	31	AGTPBP1|CCDS6672.1|Intronic	AGTPBP1|CCDS6672.1|Intronic
88320878	HCC1143	15	77605610	C	A	58	No transcript at this location	No transcript at this location
88391969	HCC1143	8	105927150	G	T	109	No transcript at this location	No transcript at this location
88413917	HCC1143	5	83421892	G	T	38	EDIL3|CCDS4062.1|Intronic	EDIL3|CCDS4062.1|Intronic
88383390	HCC1143	12	2607394	G	A	32	CACNA1C|CCDS44794.1|Intronic	CACNA1C|CCDS44794.1|Intronic
88351279	HCC1143	X	138736635	T	A	63	MCF2|CCDS48175.1|Intronic	MCF2|CCDS48175.1|Intronic
88315215	HCC1143	14	106478025	C	T	70	No transcript at this location	No transcript at this location
88340699	HCC1143	13	109813317	G	A	69	MYO16|CCDS32008.1|Intronic	MYO16|CCDS32008.1|Intronic
88310727	HCC1143	14	69609799	C	T	63	DCAF5|CCDS32106.1|Intronic	DCAF5|CCDS32106.1|Intronic
88439144	HCC1143	2	89281680	T	C	36	No transcript at this location	No transcript at this location
88451607	HCC1143	2	23788401	G	A	31	KLHL29|ENST00000486442|Intronic	KLHL29|ENST00000486442|Intronic
88306181	HCC1143	18	42309820	C	T	35	SETBP1|CCDS11923.2|Intronic	SETBP1|CCDS11923.2|Intronic
88397613	HCC1143	8	84260814	C	G	51	No transcript at this location	No transcript at this location
88380127	HCC1143	6	123588265	A	T	15	TRDN|ENST00000334268|Intronic	TRDN|ENST00000334268|Intronic
88402654	HCC1143	5	61065728	G	A	31	No transcript at this location	No transcript at this location
88361151	HCC1143	11	11253325	G	A	41	No transcript at this location	No transcript at this location
88450590	HCC1143	2	74921872	G	A	45	No transcript at this location	No transcript at this location
88362294	HCC1143	10	109965995	C	A	37	No transcript at this location	No transcript at this location
88329878	HCC1143	4	58591527	A	C	79	No transcript at this location	No transcript at this location
88450282	HCC1143	2	116639065	G	T	36	No transcript at this location	No transcript at this location
88400877	HCC1143	5	20969405	C	T	75	No transcript at this location	No transcript at this location
88446167	HCC1143	2	130237550	G	A	48	No transcript at this location	No transcript at this location
88338407	HCC1143	13	36557048	G	A	14	DCLK1|CCDS9354.1|Intronic	DCLK1|CCDS9354.1|Intronic
88399712	HCC1143	8	138979059	T	G	83	No transcript at this location	No transcript at this location
88311985	HCC1143	14	93353457	G	T	51	No transcript at this location	No transcript at this location
88449323	HCC1143	2	25927259	C	G	35	No transcript at this location	No transcript at this location
88353424	HCC1143	X	28928977	G	A	11	IL1RAPL1|CCDS14218.1|Intronic	IL1RAPL1|CCDS14218.1|Intronic
88404336	HCC1143	5	58040497	T	C	48	RAB3C|CCDS3976.1|Intronic	RAB3C|CCDS3976.1|Intronic
88404579	HCC1143	5	84061914	G	T	48	No transcript at this location	No transcript at this location
88352619	HCC1143	X	91100619	G	A	54	PCDH11X|CCDS14461.1|Intronic	PCDH11X|CCDS14461.1|Intronic
88349450	HCC1143	7	121244576	C	G	49	No transcript at this location	No transcript at this location
88381127	HCC1143	12	621757	G	C	17	B4GALNT3|CCDS8504.1|Intronic	B4GALNT3|CCDS8504.1|Intronic
88313244	HCC1143	14	45580431	A	G	47	PRPF39|CCDS9682.2|Intronic	PRPF39|CCDS9682.2|Intronic
88388336	HCC1143	12	5967793	A	T	46	ANO2|CCDS44807.1|Intronic	ANO2|CCDS44807.1|Intronic
88347704	HCC1143	7	40266938	C	A	24	C7orf10|ENST00000309930|Intronic	C7orf10|ENST00000309930|Intronic
88353071	HCC1143	X	76639267	A	G	70	No transcript at this location	No transcript at this location
88308276	HCC1143	14	22509182	C	T	42	No transcript at this location	No transcript at this location
88334015	HCC1143	4	65022075	A	C	73	No transcript at this location	No transcript at this location
88379712	HCC1143	6	49323928	G	A	54	No transcript at this location	No transcript at this location
88396943	HCC1143	8	122124757	C	A	81	No transcript at this location	No transcript at this location
88369095	HCC1143	10	66576387	C	A	42	No transcript at this location	No transcript at this location
88351236	HCC1143	X	123408457	G	C	56	No transcript at this location	No transcript at this location
88391574	HCC1143	8	95891497	C	G	88	INTS8|CCDS34925.1|Intronic	INTS8|CCDS34925.1|Intronic
88383809	HCC1143	12	118163707	C	T	36	KSR2|ENST00000425217|Intronic	KSR2|ENST00000425217|Intronic
88319067	HCC1143	15	30265799	T	A	40	No transcript at this location	No transcript at this location
88393690	HCC1143	8	105235238	C	T	133	RIMS2|ENST00000507740|Intronic	RIMS2|ENST00000507740|Intronic
88281977	HCC1143	20	47240652	G	A	23	No transcript at this location	No transcript at this location
88444483	HCC1143	2	18597963	A	C	37	No transcript at this location	No transcript at this location
88328555	HCC1143	4	179623697	G	A	31	No transcript at this location	No transcript at this location
88283871	HCC1143	20	31864505	G	C	155	C20orf114|ENST00000423645|Intronic	C20orf114|ENST00000423645|Intronic
88279533	HCC1143	16	19176611	G	A	63	No transcript at this location	No transcript at this location
88427932	HCC1143	1	82318897	G	A	52	LPHN2|CCDS689.1|Intronic	LPHN2|CCDS689.1|Intronic
88303962	HCC1143	18	11450833	T	G	89	No transcript at this location	No transcript at this location
88389553	HCC1143	8	50499262	A	T	68	No transcript at this location	No transcript at this location
88452807	HCC1143	2	39337422	A	G	68	SOS1|CCDS1802.1|Intronic	SOS1|CCDS1802.1|Intronic
88366979	HCC1143	10	84035551	C	T	33	NRG3|CCDS31233.1|Intronic	NRG3|CCDS31233.1|Intronic
88439967	HCC1143	2	90149754	A	C	44	No transcript at this location	No transcript at this location
88452907	HCC1143	2	67695254	C	T	38	No transcript at this location	No transcript at this location
88382393	HCC1143	12	106344538	G	A	50	No transcript at this location	No transcript at this location
88353823	HCC1143	X	64379695	G	A	44	No transcript at this location	No transcript at this location
88391563	HCC1143	8	95820168	C	T	61	No transcript at this location	No transcript at this location
88448648	HCC1143	2	166670105	T	A	64	No transcript at this location	No transcript at this location
88346443	HCC1143	7	142913379	C	G	43	No transcript at this location	No transcript at this location
88271265	HCC1143	21	19472161	G	A	66	CHODL|ENST00000400128|Intronic	CHODL|ENST00000400128|Intronic
88294165	HCC1143	17	12672204	T	A	44	MYOCD|ENST00000425538|Non-coding|r.8404u>a|3prime UTR	MYOCD|ENST00000425538|Non-coding|r.8404u>a|3prime UTR
88352225	HCC1143	X	142983198	A	T	32	No transcript at this location	No transcript at this location
88385823	HCC1143	12	91747199	A	G	47	No transcript at this location	No transcript at this location
88427793	HCC1143	1	162132511	C	G	44	NOS1AP|CCDS1237.1|Intronic	NOS1AP|CCDS1237.1|Intronic
88383349	HCC1143	12	1961179	T	C	31	CACNA2D4|CCDS44785.1|Intronic	CACNA2D4|CCDS44785.1|Intronic
88359346	HCC1143	11	7074751	G	C	55	NLRP14|CCDS7776.1|Intronic	NLRP14|CCDS7776.1|Intronic
88395716	HCC1143	8	39541395	G	C	50	ADAM18|CCDS6113.1|Intronic	ADAM18|CCDS6113.1|Intronic
88387035	HCC1143	12	72241703	C	A	89	TBC1D15|CCDS31858.1|Intronic	TBC1D15|CCDS31858.1|Intronic
88409345	HCC1143	5	169701368	C	T	59	LCP2|CCDS47339.1|Intronic	LCP2|CCDS47339.1|Intronic
88362411	HCC1143	10	90245226	A	G	49	RNLS|CCDS7388.1|Intronic	RNLS|CCDS7388.1|Intronic
88346010	HCC1143	7	118962762	A	C	31	No transcript at this location	No transcript at this location
88328502	HCC1143	4	29530774	G	A	32	No transcript at this location	No transcript at this location
88431411	HCC1143	3	59238713	C	T	18	No transcript at this location	No transcript at this location
88438447	HCC1143	2	63200302	A	T	84	EHBP1|CCDS1872.1|Intronic	EHBP1|CCDS1872.1|Intronic
88373185	HCC1143	6	49067425	C	T	60	No transcript at this location	No transcript at this location
88300998	HCC1143	22	33597286	C	T	57	LARGE|ENST00000452586|Intronic	LARGE|ENST00000452586|Intronic
88353025	HCC1143	X	96996062	C	A	56	No transcript at this location	No transcript at this location
88319854	HCC1143	15	26713896	G	T	43	No transcript at this location	No transcript at this location
88414385	HCC1143	5	12114944	C	G	82	No transcript at this location	No transcript at this location
88275011	HCC1143	16	69474022	C	G	52	CYB5B|CCDS10880.2|Intronic	CYB5B|CCDS10880.2|Intronic
88395243	HCC1143	8	17673296	T	G	22	No transcript at this location	No transcript at this location
88425658	HCC1143	1	118513332	C	G	31	SPAG17|CCDS899.1|Intronic	SPAG17|CCDS899.1|Intronic
88419982	HCC1143	1	192889053	C	A	66	No transcript at this location	No transcript at this location
88296964	HCC1143	17	67422817	C	T	68	MAP2K6|CCDS11686.1|Intronic	MAP2K6|CCDS11686.1|Intronic
88368671	HCC1143	10	30516739	G	A	60	AL160060.2|ENST00000502624|Intronic	AL160060.2|ENST00000502624|Intronic
88378634	HCC1143	6	155881168	T	G	49	No transcript at this location	No transcript at this location
88321023	HCC1143	15	76253277	T	G	67	NRG4|CCDS10288.1|Intronic	NRG4|CCDS10288.1|Intronic
88315351	HCC1143	14	106492377	T	C	119	No transcript at this location	No transcript at this location
88376636	HCC1143	6	91948534	C	G	41	No transcript at this location	No transcript at this location
88289555	HCC1143	19	48215793	A	C	44	No transcript at this location	No transcript at this location
88319429	HCC1143	15	65312062	A	C	89	MTFMT|CCDS45280.1|Intronic	MTFMT|CCDS45280.1|Intronic
88372616	HCC1143	6	151122447	C	G	42	PLEKHG1|CCDS34552.1|Intronic	PLEKHG1|CCDS34552.1|Intronic
88355658	HCC1143	11	110820738	T	G	17	No transcript at this location	No transcript at this location
88369425	HCC1143	10	76719516	A	T	37	MYST4|CCDS7345.1|Intronic	MYST4|CCDS7345.1|Intronic
88415019	HCC1143	1	178414751	G	C	53	RASAL2|CCDS1321.1|c.1527G>C|p.E509D|misssense	RASAL2|CCDS1321.1|c.1527G>C|p.E509D|misssense
88420646	HCC1143	1	217533003	G	A	37	No transcript at this location	No transcript at this location
88439186	HCC1143	2	89295754	T	C	19	No transcript at this location	No transcript at this location
88303999	HCC1143	18	11816571	G	A	52	GNAL|CCDS11851.1|Intronic	GNAL|CCDS11851.1|Intronic
88436833	HCC1143	3	180388752	C	A	54	CCDC39|CCDS46964.1|Intronic	CCDC39|CCDS46964.1|Intronic
88356983	HCC1143	11	43748677	A	G	38	HSD17B12|CCDS7905.1|Intronic	HSD17B12|CCDS7905.1|Intronic
88426416	HCC1143	1	243639455	G	C	77	SDCCAG8|CCDS31075.1|Intronic	SDCCAG8|CCDS31075.1|Intronic
88327271	HCC1143	9	19818426	C	T	19	No transcript at this location	No transcript at this location
88436529	HCC1143	3	163042679	C	T	48	No transcript at this location	No transcript at this location
88354983	HCC1143	X	88078336	C	A	44	No transcript at this location	No transcript at this location
88342959	HCC1143	7	50284372	G	C	63	No transcript at this location	No transcript at this location
88351553	HCC1143	X	78022939	T	C	70	No transcript at this location	No transcript at this location
88433947	HCC1143	3	197297575	G	C	70	BDH1|CCDS3328.1|Intronic	BDH1|CCDS3328.1|Intronic
88384315	HCC1143	12	127901078	C	G	46	No transcript at this location	No transcript at this location
88331447	HCC1143	4	147104932	T	C	19	LSM6|CCDS3507.1|Intronic	LSM6|CCDS3507.1|Intronic
88435323	HCC1143	3	88933152	G	A	52	No transcript at this location	No transcript at this location
88337437	HCC1143	13	58698708	A	G	23	No transcript at this location	No transcript at this location
88375352	HCC1143	6	108927857	G	A	35	FOXO3|CCDS5068.1|Intronic	FOXO3|CCDS5068.1|Intronic
88336298	HCC1143	4	3984113	T	C	37	AC226119.1|ENST00000509919|Intronic	AC226119.1|ENST00000509919|Intronic
88362133	HCC1143	10	53215972	G	A	48	PRKG1|CCDS7244.1|Intronic	PRKG1|CCDS7244.1|Intronic
88426117	HCC1143	1	120192374	G	A	41	No transcript at this location	No transcript at this location
88287136	HCC1143	19	36196174	C	A	52	No transcript at this location	No transcript at this location
88427713	HCC1143	1	217055255	A	T	79	ESRRG|CCDS1517.1|Intronic	ESRRG|CCDS1517.1|Intronic
88397381	HCC1143	8	41967308	A	T	37	No transcript at this location	No transcript at this location
88376526	HCC1143	6	162461646	T	A	14	PARK2|CCDS5281.1|Intronic	PARK2|CCDS5281.1|Intronic
88298660	HCC1143	22	26422647	C	T	75	MYO18B|ENST00000407587|c.6713C>T|p.S2238F|misssense	MYO18B|ENST00000407587|c.6713C>T|p.S2238F|misssense
88361216	HCC1143	11	12011837	G	C	63	DKK3|CCDS7808.1|Intronic	DKK3|CCDS7808.1|Intronic
88401276	HCC1143	5	115053452	T	C	37	No transcript at this location	No transcript at this location
88424508	HCC1143	1	168909620	G	C	22	No transcript at this location	No transcript at this location
88310106	HCC1143	14	41066775	A	G	60	No transcript at this location	No transcript at this location
88339795	HCC1143	13	27534581	C	T	78	No transcript at this location	No transcript at this location
88359373	HCC1143	11	7394739	C	T	80	SYT9|CCDS7778.1|Intronic	SYT9|CCDS7778.1|Intronic
88333674	HCC1143	4	165693670	G	C	17	No transcript at this location	No transcript at this location
88275430	HCC1143	16	58474883	T	C	39	No transcript at this location	No transcript at this location
88414410	HCC1143	5	12414671	G	C	67	No transcript at this location	No transcript at this location
88440383	HCC1143	2	137540462	C	T	36	THSD7B|ENST00000409968|Intronic	THSD7B|ENST00000409968|Intronic
88436585	HCC1143	3	139814664	C	T	49	CLSTN2|CCDS3112.1|Intronic	CLSTN2|CCDS3112.1|Intronic
88398828	HCC1143	8	112197648	G	A	94	No transcript at this location	No transcript at this location
88369623	HCC1143	10	57942476	C	G	22	No transcript at this location	No transcript at this location
88378077	HCC1143	6	148994187	G	A	50	No transcript at this location	No transcript at this location
88364766	HCC1143	10	19736346	C	T	64	C10orf112|ENST00000377266|Intronic	C10orf112|ENST00000377266|Intronic
88332915	HCC1143	4	67187665	T	A	19	No transcript at this location	No transcript at this location
88387110	HCC1143	12	68268371	G	A	245	No transcript at this location	No transcript at this location
88424095	HCC1143	1	11701264	G	A	42	No transcript at this location	No transcript at this location
88350097	HCC1143	7	44794007	G	C	77	ZMIZ2|CCDS43576.1|Intronic	ZMIZ2|CCDS43576.1|Intronic
88375636	HCC1143	6	163635758	C	T	41	PACRG|CCDS43524.1|Intronic	PACRG|CCDS43524.1|Intronic
88348318	HCC1143	7	108932058	G	A	33	No transcript at this location	No transcript at this location
88290545	HCC1143	19	15691138	G	C	438	No transcript at this location	No transcript at this location
88380237	HCC1143	6	118377506	G	C	64	SLC35F1|CCDS34524.1|Intronic	SLC35F1|CCDS34524.1|Intronic
88350290	HCC1143	X	38015751	C	G	19	SRPX|CCDS14245.1|Intronic	SRPX|CCDS14245.1|Intronic
88306592	HCC1143	18	71618114	G	C	75	No transcript at this location	No transcript at this location
88336371	HCC1143	4	47647732	C	T	20	CORIN|CCDS3477.1|Intronic	CORIN|CCDS3477.1|Intronic
88391680	HCC1143	8	115187408	G	A	47	No transcript at this location	No transcript at this location
88449890	HCC1143	2	192899088	G	T	35	TMEFF2|CCDS2314.1|Intronic	TMEFF2|CCDS2314.1|Intronic
88296721	HCC1143	17	73382292	C	T	78	GRB2|CCDS11721.1|Intronic	GRB2|CCDS11721.1|Intronic
88446792	HCC1143	2	164802694	C	T	42	No transcript at this location	No transcript at this location
88359605	HCC1143	11	105382994	A	G	35	No transcript at this location	No transcript at this location
88353438	HCC1143	X	133261126	G	C	56	No transcript at this location	No transcript at this location
88411191	HCC1143	5	76410861	C	T	45	No transcript at this location	No transcript at this location
88421833	HCC1143	1	148638679	G	C	27	NBPF15|ENST00000442702|Intronic	NBPF15|ENST00000442702|Intronic
88284698	HCC1143	20	60539395	T	C	35	No transcript at this location	No transcript at this location
88284601	HCC1143	20	45802667	C	G	53	EYA2|CCDS13403.1|Intronic	EYA2|CCDS13403.1|Intronic
88389999	HCC1143	8	62824440	C	G	84	No transcript at this location	No transcript at this location
88377216	HCC1143	6	129184819	C	T	43	No transcript at this location	No transcript at this location
88432891	HCC1143	3	32008495	G	A	43	OSBPL10|CCDS2651.1|Intronic	OSBPL10|CCDS2651.1|Intronic
88366919	HCC1143	10	2951778	C	T	63	No transcript at this location	No transcript at this location
88404629	HCC1143	5	110010165	G	C	48	TMEM232|CCDS47253.1|Intronic	TMEM232|CCDS47253.1|Intronic
88286376	HCC1143	20	31379667	G	T	164	DNMT3B|CCDS13205.1|Intronic	DNMT3B|CCDS13205.1|Intronic
88396240	HCC1143	8	142265254	C	T	115	No transcript at this location	No transcript at this location
88282398	HCC1143	20	16852913	C	A	90	No transcript at this location	No transcript at this location
88385700	HCC1143	12	46136254	C	T	52	ARID2|CCDS31783.1|Intronic	ARID2|CCDS31783.1|Intronic
88431516	HCC1143	3	8010740	A	T	54	No transcript at this location	No transcript at this location
88380814	HCC1143	12	3030662	A	G	41	TULP3|CCDS8519.1|Intronic	TULP3|CCDS8519.1|Intronic
88336972	HCC1143	4	56273957	G	C	75	TMEM165|CCDS3499.1|Intronic	TMEM165|CCDS3499.1|Intronic
88430433	HCC1143	3	93910843	G	A	65	No transcript at this location	No transcript at this location
88437522	HCC1143	2	81623296	C	T	39	No transcript at this location	No transcript at this location
88435063	HCC1143	3	87859209	T	C	61	No transcript at this location	No transcript at this location
88293370	HCC1143	17	70484043	T	A	59	No transcript at this location	No transcript at this location
88448051	HCC1143	2	226883592	G	A	34	No transcript at this location	No transcript at this location
88326300	HCC1143	9	135827038	C	G	44	GFI1B|CCDS6957.1|Intronic	GFI1B|CCDS6957.1|Intronic
88411820	HCC1143	5	142924245	C	T	59	No transcript at this location	No transcript at this location
88301752	HCC1143	22	29992155	A	G	86	No transcript at this location	No transcript at this location
88392189	HCC1143	8	104247545	T	C	105	No transcript at this location	No transcript at this location
88437347	HCC1143	3	116639006	C	T	30	LSAMP|ENST00000474851|Intronic	LSAMP|ENST00000474851|Intronic
88427856	HCC1143	1	248215303	C	A	78	OR2L13|CCDS1637.1|Intronic	OR2L13|CCDS1637.1|Intronic
88434210	HCC1143	3	193607676	T	G	51	No transcript at this location	No transcript at this location
88294502	HCC1143	17	2482101	C	G	49	No transcript at this location	No transcript at this location
88305821	HCC1143	18	21855623	C	A	63	OSBPL1A|CCDS11884.1|Intronic	OSBPL1A|CCDS11884.1|Intronic
88367570	HCC1143	10	107929804	T	G	32	No transcript at this location	No transcript at this location
88431688	HCC1143	3	69923048	C	T	27	MITF|CCDS43106.1|Intronic	MITF|CCDS43106.1|Intronic
88274754	HCC1143	16	57395599	G	T	39	CCL22|CCDS10778.1|Intronic	CCL22|CCDS10778.1|Intronic
88367458	HCC1143	10	79787872	C	G	50	POLR3A|CCDS7354.1|Intronic	POLR3A|CCDS7354.1|Intronic
88346044	HCC1143	7	33710700	G	C	34	No transcript at this location	No transcript at this location
88423058	HCC1143	1	197317848	C	T	35	CRB1|CCDS1390.1|Intronic	CRB1|CCDS1390.1|Intronic
88337037	HCC1143	13	45541067	C	T	26	NUFIP1|CCDS9393.1|Intronic	NUFIP1|CCDS9393.1|Intronic
88329779	HCC1143	4	60614954	C	T	59	No transcript at this location	No transcript at this location
88354909	HCC1143	X	85459825	T	A	52	DACH2|CCDS48140.1|Intronic	DACH2|CCDS48140.1|Intronic
88317354	HCC1143	15	59557070	A	T	77	MYO1E|CCDS32254.1|Intronic	MYO1E|CCDS32254.1|Intronic
88390385	HCC1143	8	59892417	C	T	62	TOX|CCDS34897.1|Intronic	TOX|CCDS34897.1|Intronic
88315347	HCC1143	14	106491106	G	A	94	No transcript at this location	No transcript at this location
88362257	HCC1143	10	10266920	C	G	82	No transcript at this location	No transcript at this location
88405418	HCC1143	5	122237621	C	T	49	SNX24|CCDS4132.1|Intronic	SNX24|CCDS4132.1|Intronic
88403956	HCC1143	5	177602406	C	T	64	No transcript at this location	No transcript at this location
88434204	HCC1143	3	193507476	G	C	58	No transcript at this location	No transcript at this location
88417785	HCC1143	1	64818758	G	A	16	No transcript at this location	No transcript at this location
88405803	HCC1143	5	24517899	A	G	61	CDH10|CCDS3892.1|Intronic	CDH10|CCDS3892.1|Intronic
88301008	HCC1143	22	33866095	C	G	58	LARGE|CCDS13912.1|Intronic	LARGE|CCDS13912.1|Intronic
88371294	HCC1143	10	43259097	G	A	63	No transcript at this location	No transcript at this location
88306413	HCC1143	18	69365349	C	T	70	No transcript at this location	No transcript at this location
88370040	HCC1143	10	55063027	C	G	61	No transcript at this location	No transcript at this location
88354454	HCC1143	X	145633389	C	G	34	No transcript at this location	No transcript at this location
88267232	HCC1143	21	43469878	T	G	76	No transcript at this location	No transcript at this location
88405777	HCC1143	5	24268452	T	C	67	No transcript at this location	No transcript at this location
88293026	HCC1143	17	71878997	A	C	57	No transcript at this location	No transcript at this location
88287151	HCC1143	19	41975148	A	G	60	AC011526.1|CCDS4419.1|Intronic	AC011526.1|CCDS4419.1|Intronic
88429810	HCC1143	3	154691863	G	C	52	No transcript at this location	No transcript at this location
88425250	HCC1143	1	214069680	T	C	84	No transcript at this location	No transcript at this location
88274113	HCC1143	16	29833115	G	C	74	MVP|CCDS10656.1|Intronic	MVP|CCDS10656.1|Intronic
88310719	HCC1143	14	69486948	C	G	59	No transcript at this location	No transcript at this location
88406945	HCC1143	5	79599728	G	T	39	No transcript at this location	No transcript at this location
88423370	HCC1143	1	211131068	A	G	72	KCNH1|CCDS31015.1|Intronic	KCNH1|CCDS31015.1|Intronic
88436415	HCC1143	3	151371257	G	C	57	No transcript at this location	No transcript at this location
88365761	HCC1143	10	121871212	T	C	35	No transcript at this location	No transcript at this location
88379966	HCC1143	6	86203048	A	G	57	NT5E|CCDS5002.1|Intronic	NT5E|CCDS5002.1|Intronic
88373168	HCC1143	6	48776272	T	A	58	No transcript at this location	No transcript at this location
88354772	HCC1143	X	99129981	T	A	67	No transcript at this location	No transcript at this location
88282075	HCC1143	20	54649975	C	T	43	No transcript at this location	No transcript at this location
88327104	HCC1143	9	30646912	C	T	29	No transcript at this location	No transcript at this location
88440837	HCC1143	2	102927921	G	C	51	No transcript at this location	No transcript at this location
88287178	HCC1143	19	42783948	G	C	43	No transcript at this location	No transcript at this location
88335476	HCC1143	4	137889419	T	A	18	No transcript at this location	No transcript at this location
88436606	HCC1143	3	191301624	C	G	48	No transcript at this location	No transcript at this location
88431322	HCC1143	3	184996872	G	T	62	No transcript at this location	No transcript at this location
88407843	HCC1143	5	89997175	C	G	49	GPR98|CCDS47246.1|Intronic	GPR98|CCDS47246.1|Intronic
88361542	HCC1143	11	49281914	G	A	105	No transcript at this location	No transcript at this location
88329996	HCC1143	4	64711496	C	G	68	No transcript at this location	No transcript at this location
88444543	HCC1143	2	35779811	A	C	40	No transcript at this location	No transcript at this location
88385019	HCC1143	12	21097060	C	A	19	No transcript at this location	No transcript at this location
88281342	HCC1143	20	42897480	A	T	39	GDAP1L1|CCDS13328.1|Intronic	GDAP1L1|CCDS13328.1|Intronic
88374178	HCC1143	6	120775439	C	T	52	No transcript at this location	No transcript at this location
88441064	HCC1143	2	20094339	G	C	44	No transcript at this location	No transcript at this location
88359256	HCC1143	11	21229937	T	C	47	NELL1|CCDS7855.1|Intronic	NELL1|CCDS7855.1|Intronic
88300765	HCC1143	22	29488950	G	A	64	KREMEN1|CCDS43000.1|Intronic	KREMEN1|CCDS43000.1|Intronic
88281370	HCC1143	20	43849184	C	T	57	No transcript at this location	No transcript at this location
88365304	HCC1143	10	90863228	C	T	52	No transcript at this location	No transcript at this location
88408165	HCC1143	5	95876781	C	T	59	CAST|CCDS43257.1|Intronic	CAST|CCDS43257.1|Intronic
88404812	HCC1143	5	23782042	G	T	83	No transcript at this location	No transcript at this location
88331142	HCC1143	4	11917933	C	G	37	No transcript at this location	No transcript at this location
88431865	HCC1143	3	30529381	C	T	35	No transcript at this location	No transcript at this location
88310097	HCC1143	14	41031209	G	T	51	No transcript at this location	No transcript at this location
88339737	HCC1143	13	25598135	G	C	51	No transcript at this location	No transcript at this location
88449970	HCC1143	2	202747258	C	A	31	CDK15|CCDS2350.1|Intronic	CDK15|CCDS2350.1|Intronic
88346153	HCC1143	7	137187293	G	T	36	DGKI|CCDS5845.1|Intronic	DGKI|CCDS5845.1|Intronic
88361166	HCC1143	11	11305945	G	T	51	GALNTL4|CCDS7807.1|Intronic	GALNTL4|CCDS7807.1|Intronic
88365418	HCC1143	10	100650951	A	G	40	HPSE2|CCDS7477.1|Intronic	HPSE2|CCDS7477.1|Intronic
88306860	HCC1143	18	75438927	T	C	81	No transcript at this location	No transcript at this location
88388604	HCC1143	12	67071494	C	A	244	GRIP1|CCDS41807.1|Intronic	GRIP1|CCDS41807.1|Intronic
88326749	HCC1143	9	118717719	T	A	43	No transcript at this location	No transcript at this location
88280849	HCC1143	20	29595495	C	A	185	No transcript at this location	No transcript at this location
88337430	HCC1143	13	58380381	G	C	24	No transcript at this location	No transcript at this location
88393270	HCC1143	8	50922810	G	T	50	No transcript at this location	No transcript at this location
88279969	HCC1143	16	12111880	A	G	45	RUNDC2A|CCDS10553.1|Intronic	RUNDC2A|CCDS10553.1|Intronic
88354868	HCC1143	X	137953709	T	A	53	FGF13|ENST00000370603|Intronic	FGF13|ENST00000370603|Intronic
88365086	HCC1143	10	22367957	T	C	61	No transcript at this location	No transcript at this location
88298128	HCC1143	17	78020708	G	A	64	CCDC40|CCDS42395.1|Intronic	CCDC40|CCDS42395.1|Intronic
88272519	HCC1143	16	62544034	T	A	25	No transcript at this location	No transcript at this location
88447098	HCC1143	2	78170423	C	T	40	No transcript at this location	No transcript at this location
88328781	HCC1143	4	115499778	T	C	22	No transcript at this location	No transcript at this location
88392570	HCC1143	8	13680136	G	A	30	No transcript at this location	No transcript at this location
88285166	HCC1143	20	1447733	C	G	57	NSFL1C|CCDS13015.1|Non-coding|r.605g>c|5prime UTR	NSFL1C|CCDS13015.1|Non-coding|r.605g>c|5prime UTR
88377087	HCC1143	6	3108734	G	T	38	RIPK1|CCDS4482.1|Intronic	RIPK1|CCDS4482.1|Intronic
88407761	HCC1143	5	98885748	T	C	54	No transcript at this location	No transcript at this location
88328797	HCC1143	4	116182673	A	G	28	No transcript at this location	No transcript at this location
88366926	HCC1143	10	3064575	G	A	64	No transcript at this location	No transcript at this location
88399486	HCC1143	8	127880194	G	A	95	No transcript at this location	No transcript at this location
88353016	HCC1143	X	96860939	T	C	57	No transcript at this location	No transcript at this location
88398274	HCC1143	8	124368709	C	G	108	ATAD2|CCDS6343.1|c.1566G>C|p.Q522H|misssense	ATAD2|CCDS6343.1|c.1566G>C|p.Q522H|misssense
88311837	HCC1143	14	101622680	C	T	61	No transcript at this location	No transcript at this location
88450865	HCC1143	2	89223654	T	C	42	No transcript at this location	No transcript at this location
88406974	HCC1143	5	45814388	C	T	52	No transcript at this location	No transcript at this location
88401848	HCC1143	5	166492925	A	C	71	No transcript at this location	No transcript at this location
88310237	HCC1143	14	81873113	C	T	41	No transcript at this location	No transcript at this location
88351441	HCC1143	X	127778516	A	C	52	No transcript at this location	No transcript at this location
88290138	HCC1143	19	43878536	T	G	54	No transcript at this location	No transcript at this location
88305179	HCC1143	18	77660340	G	A	45	No transcript at this location	No transcript at this location
88448927	HCC1143	2	141439204	C	T	39	LRP1B|CCDS2182.1|Intronic	LRP1B|CCDS2182.1|Intronic
88423155	HCC1143	1	224040026	G	T	63	No transcript at this location	No transcript at this location
88282799	HCC1143	20	25286222	C	G	76	ABHD12|CCDS42857.1|Intronic	ABHD12|CCDS42857.1|Intronic
88334915	HCC1143	4	22350052	G	C	39	No transcript at this location	No transcript at this location
88319879	HCC1143	15	27380835	C	T	31	GABRG3|CCDS45195.1|Intronic	GABRG3|CCDS45195.1|Intronic
88339531	HCC1143	13	80456043	A	G	28	No transcript at this location	No transcript at this location
88439375	HCC1143	2	89425042	C	T	49	No transcript at this location	No transcript at this location
88351145	HCC1143	X	83216891	A	C	79	No transcript at this location	No transcript at this location
88374168	HCC1143	6	120584506	G	C	51	No transcript at this location	No transcript at this location
88373971	HCC1143	6	98723655	G	C	45	No transcript at this location	No transcript at this location
88353981	HCC1143	X	75549186	C	G	56	No transcript at this location	No transcript at this location
88287590	HCC1143	19	22529548	G	A	33	No transcript at this location	No transcript at this location
88397856	HCC1143	8	79781299	C	T	59	No transcript at this location	No transcript at this location
88450183	HCC1143	2	55790472	T	C	58	SMEK2|CCDS1855.1|Intronic	SMEK2|CCDS1855.1|Intronic
88314075	HCC1143	14	80247651	G	C	54	NRXN3|CCDS45145.1|Intronic	NRXN3|CCDS45145.1|Intronic
88351835	HCC1143	X	34847098	G	C	12	No transcript at this location	No transcript at this location
88382209	HCC1143	12	83340742	C	T	29	TMTC2|CCDS9025.1|Intronic	TMTC2|CCDS9025.1|Intronic
88277306	HCC1143	16	63972011	A	G	39	No transcript at this location	No transcript at this location
88399444	HCC1143	8	127672018	G	A	120	No transcript at this location	No transcript at this location
88312290	HCC1143	14	42736551	G	A	50	No transcript at this location	No transcript at this location
88355672	HCC1143	11	111716732	C	G	27	ALG9|CCDS41714.1|Intronic	ALG9|CCDS41714.1|Intronic
88292065	HCC1143	17	9197628	G	A	46	STX8|CCDS32565.1|Intronic	STX8|CCDS32565.1|Intronic
88274961	HCC1143	16	66072574	A	G	53	No transcript at this location	No transcript at this location
88373298	HCC1143	6	62645848	C	T	40	KHDRBS2|CCDS4963.1|Intronic	KHDRBS2|CCDS4963.1|Intronic
88311319	HCC1143	14	105372790	C	G	128	No transcript at this location	No transcript at this location
88357579	HCC1143	11	62197237	G	A	48	No transcript at this location	No transcript at this location
88380110	HCC1143	6	84399867	A	T	50	SNAP91|CCDS47455.1|Intronic	SNAP91|CCDS47455.1|Intronic
88267342	HCC1143	21	24093411	T	A	20	No transcript at this location	No transcript at this location
88429202	HCC1143	3	134434670	C	G	51	EPHB1|ENST00000460895|Intronic	EPHB1|ENST00000460895|Intronic
88405921	HCC1143	5	29338750	C	T	78	No transcript at this location	No transcript at this location
88350208	HCC1143	X	51387821	G	C	11	No transcript at this location	No transcript at this location
88370029	HCC1143	10	54840016	T	C	53	No transcript at this location	No transcript at this location
88400541	HCC1143	5	103024150	C	T	49	No transcript at this location	No transcript at this location
88378783	HCC1143	6	134968081	C	T	44	No transcript at this location	No transcript at this location
88372861	HCC1143	6	65532327	T	A	48	EYS|CCDS47445.1|Intronic	EYS|CCDS47445.1|Intronic
88406700	HCC1143	5	123987038	G	C	51	ZNF608|CCDS34219.1|Intronic	ZNF608|CCDS34219.1|Intronic
88333638	HCC1143	4	150392096	G	C	28	No transcript at this location	No transcript at this location
88330934	HCC1143	4	104123464	A	T	28	No transcript at this location	No transcript at this location
88428823	HCC1143	3	68211369	G	T	22	FAM19A1|ENST00000478136|Intronic	FAM19A1|ENST00000478136|Intronic
88354756	HCC1143	X	148371974	C	T	30	No transcript at this location	No transcript at this location
88443700	HCC1143	2	50389476	G	C	61	NRXN1|CCDS46282.1|Intronic	NRXN1|CCDS46282.1|Intronic
88267321	HCC1143	21	23520264	G	A	20	No transcript at this location	No transcript at this location
88435168	HCC1143	3	79819705	T	C	20	No transcript at this location	No transcript at this location
88383996	HCC1143	12	90567148	T	A	32	No transcript at this location	No transcript at this location
88436800	HCC1143	3	179913818	A	G	42	No transcript at this location	No transcript at this location
88399649	HCC1143	8	126516780	G	T	105	No transcript at this location	No transcript at this location
88398577	HCC1143	8	53356960	G	A	85	No transcript at this location	No transcript at this location
88449819	HCC1143	2	183104308	T	C	41	PDE1A|CCDS2285.1|Intronic	PDE1A|CCDS2285.1|Intronic
88439518	HCC1143	2	89541794	G	C	12	No transcript at this location	No transcript at this location
88394477	HCC1143	8	120572284	T	C	89	ENPP2|CCDS6329.1|Intronic	ENPP2|CCDS6329.1|Intronic
88353451	HCC1143	X	133495746	G	C	66	No transcript at this location	No transcript at this location
88329445	HCC1143	4	148327507	G	C	22	No transcript at this location	No transcript at this location
88432562	HCC1143	3	82546942	G	A	14	No transcript at this location	No transcript at this location
88352681	HCC1143	X	130591896	G	T	66	No transcript at this location	No transcript at this location
88293057	HCC1143	17	72133132	C	G	117	No transcript at this location	No transcript at this location
88398434	HCC1143	8	93814672	C	G	78	No transcript at this location	No transcript at this location
88287902	HCC1143	19	22696716	G	A	29	No transcript at this location	No transcript at this location
88303157	HCC1143	18	23793187	G	T	28	No transcript at this location	No transcript at this location
88328678	HCC1143	4	170986417	G	A	25	AADAT|CCDS3814.1|Intronic	AADAT|CCDS3814.1|Intronic
88274229	HCC1143	16	22715138	C	T	42	ENSG00000224154|ENST00000430965|Intronic	ENSG00000224154|ENST00000430965|Intronic
88421269	HCC1143	1	72637614	T	G	43	NEGR1|CCDS661.1|Intronic	NEGR1|CCDS661.1|Intronic
88380905	HCC1143	12	10723061	T	C	49	No transcript at this location	No transcript at this location
88382161	HCC1143	12	133553739	C	T	44	No transcript at this location	No transcript at this location
88415243	HCC1143	1	94686844	C	G	90	ARHGAP29|CCDS748.1|Intronic	ARHGAP29|CCDS748.1|Intronic
88384811	HCC1143	12	66680739	C	T	206	No transcript at this location	No transcript at this location
88347231	HCC1143	7	21221867	T	C	36	No transcript at this location	No transcript at this location
88446392	HCC1143	2	49140860	G	T	60	No transcript at this location	No transcript at this location
88435592	HCC1143	3	78058396	G	C	28	No transcript at this location	No transcript at this location
88397828	HCC1143	8	79321473	T	C	70	No transcript at this location	No transcript at this location
88389429	HCC1143	8	4841226	T	A	23	No transcript at this location	No transcript at this location
88362770	HCC1143	10	49586136	C	T	57	MAPK8|CCDS7224.1|Intronic	MAPK8|CCDS7224.1|Intronic
88362447	HCC1143	10	108858908	G	T	41	SORCS1|CCDS7559.1|Intronic	SORCS1|CCDS7559.1|Intronic
88346023	HCC1143	7	119347060	C	G	42	No transcript at this location	No transcript at this location
88392740	HCC1143	8	29576598	C	T	28	No transcript at this location	No transcript at this location
88360886	HCC1143	11	9827699	C	G	87	SBF2|CCDS31427.1|Intronic	SBF2|CCDS31427.1|Intronic
88392568	HCC1143	8	13590586	A	G	12	No transcript at this location	No transcript at this location
88409360	HCC1143	5	169900279	C	T	101	KCNIP1|CCDS34285.1|Intronic	KCNIP1|CCDS34285.1|Intronic
88279947	HCC1143	16	11873647	T	C	59	ZC3H7A|CCDS10550.1|Intronic	ZC3H7A|CCDS10550.1|Intronic
88424742	HCC1143	1	227653685	T	C	54	No transcript at this location	No transcript at this location
88393008	HCC1143	8	82167170	T	C	85	No transcript at this location	No transcript at this location
88367633	HCC1143	10	130033912	C	G	37	No transcript at this location	No transcript at this location
88319235	HCC1143	15	25946737	C	T	37	ATP10A|CCDS32178.1|Intronic	ATP10A|CCDS32178.1|Intronic
88340585	HCC1143	13	107687019	C	T	39	No transcript at this location	No transcript at this location
88323577	HCC1143	9	15547619	G	A	13	No transcript at this location	No transcript at this location
88401978	HCC1143	5	167459770	G	A	80	ODZ2|ENST00000403607|Intronic	ODZ2|ENST00000403607|Intronic
88373647	HCC1143	6	141245929	T	C	50	No transcript at this location	No transcript at this location
88372398	HCC1143	6	38725164	T	C	46	DNAH8|CCDS4838.1|Intronic	DNAH8|CCDS4838.1|Intronic
88428715	HCC1143	1	87410105	T	G	40	HS2ST1|CCDS711.1|Intronic	HS2ST1|CCDS711.1|Intronic
88333583	HCC1143	4	21558336	G	C	33	KCNIP4|CCDS43217.1|Intronic	KCNIP4|CCDS43217.1|Intronic
88422472	HCC1143	1	152664726	T	A	35	No transcript at this location	No transcript at this location
88362040	HCC1143	10	7665507	C	G	54	ITIH5|CCDS31139.1|Intronic	ITIH5|CCDS31139.1|Intronic
88342025	HCC1143	7	16768789	C	T	33	No transcript at this location	No transcript at this location
88427077	HCC1143	1	235091501	C	G	62	No transcript at this location	No transcript at this location
88388608	HCC1143	12	67094228	A	T	109	No transcript at this location	No transcript at this location
88431372	HCC1143	3	52354191	G	A	23	DNAH1|CCDS46842.1|Intronic	DNAH1|CCDS46842.1|Intronic
88362848	HCC1143	10	12901135	T	A	99	No transcript at this location	No transcript at this location
88369043	HCC1143	10	37262589	G	C	60	No transcript at this location	No transcript at this location
88396196	HCC1143	8	133620021	C	G	90	LRRC6|CCDS6365.1|Intronic	LRRC6|CCDS6365.1|Intronic
88349923	HCC1143	7	56391654	C	G	50	No transcript at this location	No transcript at this location
88425965	HCC1143	1	36123304	C	G	51	No transcript at this location	No transcript at this location
88392565	HCC1143	8	13541709	C	G	25	No transcript at this location	No transcript at this location
88416851	HCC1143	1	241786172	C	G	58	OPN3|CCDS31072.1|Intronic	OPN3|CCDS31072.1|Intronic
88356910	HCC1143	11	30527233	G	T	39	MPPED2|CCDS44560.1|Intronic	MPPED2|CCDS44560.1|Intronic
88294017	HCC1143	17	56518214	T	C	101	HSF5|CCDS32690.1|Intronic	HSF5|CCDS32690.1|Intronic
88301538	HCC1143	22	41806390	C	G	64	No transcript at this location	No transcript at this location
88431273	HCC1143	3	186486298	A	C	65	No transcript at this location	No transcript at this location
88271270	HCC1143	21	19544778	A	T	43	CHODL|ENST00000400128|Intronic	CHODL|ENST00000400128|Intronic
88312223	HCC1143	14	41753683	C	T	60	No transcript at this location	No transcript at this location
88399688	HCC1143	8	126777178	C	T	100	No transcript at this location	No transcript at this location
88350239	HCC1143	X	7243778	T	G	14	STS|CCDS14127.1|Intronic	STS|CCDS14127.1|Intronic
88377360	HCC1143	6	111427122	C	G	46	SLC16A10|CCDS5089.1|Intronic	SLC16A10|CCDS5089.1|Intronic
88372272	HCC1143	6	53615566	C	G	42	No transcript at this location	No transcript at this location
88286755	HCC1143	19	9509678	A	C	35	No transcript at this location	No transcript at this location
88419705	HCC1143	1	22514290	T	C	27	No transcript at this location	No transcript at this location
88437986	HCC1143	2	185836470	C	G	40	No transcript at this location	No transcript at this location
88400223	HCC1143	5	92171824	G	A	43	No transcript at this location	No transcript at this location
88307038	HCC1143	18	64411252	C	A	43	No transcript at this location	No transcript at this location
88361247	HCC1143	11	103787977	A	G	22	PDGFD|CCDS41703.1|Intronic	PDGFD|CCDS41703.1|Intronic
88429787	HCC1143	3	114401285	G	A	44	ZBTB20|CCDS2981.1|Intronic	ZBTB20|CCDS2981.1|Intronic
88447254	HCC1143	2	76667027	T	A	32	No transcript at this location	No transcript at this location
88353806	HCC1143	X	144703214	A	T	32	No transcript at this location	No transcript at this location
88433536	HCC1143	3	140807652	G	A	48	SPSB4|CCDS3115.1|Intronic	SPSB4|CCDS3115.1|Intronic
88444783	HCC1143	2	145956357	T	G	40	No transcript at this location	No transcript at this location
88336658	HCC1143	4	31927846	T	G	39	No transcript at this location	No transcript at this location
88368120	HCC1143	10	134739756	G	A	37	C10orf92|ENST00000368586|Intronic	C10orf92|ENST00000368586|Intronic
88371876	HCC1143	6	97897735	G	T	44	No transcript at this location	No transcript at this location
88420259	HCC1143	1	195742243	A	G	62	No transcript at this location	No transcript at this location
88349824	HCC1143	7	51103678	A	T	73	COBL|CCDS34637.1|Intronic	COBL|CCDS34637.1|Intronic
88366618	HCC1143	10	25272795	C	G	105	ENKUR|CCDS7146.1|Non-coding|r.1495g>c|3prime UTR	ENKUR|CCDS7146.1|Non-coding|r.1495g>c|3prime UTR
88433179	HCC1143	3	22860027	C	G	34	No transcript at this location	No transcript at this location
88317246	HCC1143	15	61593729	G	A	76	No transcript at this location	No transcript at this location
88328297	HCC1143	4	83341536	C	G	24	No transcript at this location	No transcript at this location
88353870	HCC1143	X	128659573	G	A	55	No transcript at this location	No transcript at this location
88400361	HCC1143	5	109410939	T	C	46	No transcript at this location	No transcript at this location
88357533	HCC1143	11	61256004	C	T	43	C11orf66|CCDS8008.1|Intronic	C11orf66|CCDS8008.1|Intronic
88323525	HCC1143	9	118105541	A	G	37	DEC1|CCDS6812.1|Intronic	DEC1|CCDS6812.1|Intronic
88369430	HCC1143	10	77093340	G	A	26	No transcript at this location	No transcript at this location
88436368	HCC1143	3	122379301	G	A	58	No transcript at this location	No transcript at this location
88420237	HCC1143	1	190001588	G	C	52	No transcript at this location	No transcript at this location
88289805	HCC1143	19	20670718	G	C	113	No transcript at this location	No transcript at this location
88383151	HCC1143	12	72381667	C	G	186	TPH2|CCDS31859.1|Intronic	TPH2|CCDS31859.1|Intronic
88352797	HCC1143	X	89044310	A	C	58	No transcript at this location	No transcript at this location
88285891	HCC1143	20	15991196	C	T	90	MACROD2|CCDS13120.2|Intronic	MACROD2|CCDS13120.2|Intronic
88386528	HCC1143	12	126535251	T	C	51	No transcript at this location	No transcript at this location
88372341	HCC1143	6	38040174	C	G	102	ZFAND3|CCDS4836.1|Intronic	ZFAND3|CCDS4836.1|Intronic
88352422	HCC1143	X	133192515	T	C	53	No transcript at this location	No transcript at this location
88328458	HCC1143	4	28333889	G	A	21	No transcript at this location	No transcript at this location
88330437	HCC1143	4	111190880	A	G	18	No transcript at this location	No transcript at this location
88436074	HCC1143	3	108727565	T	C	49	MORC1|CCDS2955.1|Intronic	MORC1|CCDS2955.1|Intronic
88268241	HCC1143	21	20626567	C	A	45	No transcript at this location	No transcript at this location
88355892	HCC1143	11	8219746	G	C	66	No transcript at this location	No transcript at this location
88272547	HCC1143	16	53346989	G	A	49	CHD9|CCDS45485.1|Intronic	CHD9|CCDS45485.1|Intronic
88355528	HCC1143	11	42448549	G	A	45	No transcript at this location	No transcript at this location
88301032	HCC1143	22	34215339	G	A	64	LARGE|CCDS13912.1|Intronic	LARGE|CCDS13912.1|Intronic
88326741	HCC1143	9	118444110	T	C	52	No transcript at this location	No transcript at this location
88366077	HCC1143	10	62363102	C	T	57	ANK3|ENST00000373827|Intronic	ANK3|ENST00000373827|Intronic
88443603	HCC1143	2	38054893	G	A	50	No transcript at this location	No transcript at this location
88299396	HCC1143	22	45413152	A	G	56	No transcript at this location	No transcript at this location
88351159	HCC1143	X	83437737	G	A	70	RPS6KA6|CCDS14451.1|Intronic	RPS6KA6|CCDS14451.1|Intronic
88379311	HCC1143	6	23335860	G	A	42	No transcript at this location	No transcript at this location
88354817	HCC1143	X	100038090	C	G	66	No transcript at this location	No transcript at this location
88422891	HCC1143	1	68740853	T	C	39	No transcript at this location	No transcript at this location
88314186	HCC1143	14	50110720	C	G	45	POLE2|CCDS32073.1|Intronic	POLE2|CCDS32073.1|Intronic
88274732	HCC1143	16	14176318	C	A	74	MKL2|CCDS32391.1|Intronic	MKL2|CCDS32391.1|Intronic
88266327	HCC1143	21	38928344	C	A	25	No transcript at this location	No transcript at this location
88362990	HCC1143	10	8512267	C	A	70	No transcript at this location	No transcript at this location
88397194	HCC1143	8	113635208	G	C	114	CSMD3|CCDS6315.1|Intronic	CSMD3|CCDS6315.1|Intronic
88444366	HCC1143	2	218802589	C	T	27	TNS1|CCDS2407.1|Intronic	TNS1|CCDS2407.1|Intronic
88408689	HCC1143	5	2134487	C	T	78	No transcript at this location	No transcript at this location
88419932	HCC1143	1	99636207	G	C	30	No transcript at this location	No transcript at this location
88301517	HCC1143	22	48348913	C	A	63	No transcript at this location	No transcript at this location
88354831	HCC1143	X	137005832	C	G	55	No transcript at this location	No transcript at this location
88281361	HCC1143	20	43496875	T	C	49	No transcript at this location	No transcript at this location
88364574	HCC1143	10	55246117	C	A	62	No transcript at this location	No transcript at this location
88295572	HCC1143	17	31097783	T	C	38	MYO1D|CCDS32615.1|Intronic	MYO1D|CCDS32615.1|Intronic
88362491	HCC1143	10	78537271	A	T	30	No transcript at this location	No transcript at this location
88399860	HCC1143	8	110850973	C	G	98	No transcript at this location	No transcript at this location
88357615	HCC1143	11	73036703	C	T	30	ARHGEF17|CCDS8221.1|Intronic	ARHGEF17|CCDS8221.1|Intronic
88268490	HCC1143	21	22358555	T	C	39	No transcript at this location	No transcript at this location
88315376	HCC1143	14	106503688	C	T	119	No transcript at this location	No transcript at this location
88420641	HCC1143	1	217313122	G	A	52	No transcript at this location	No transcript at this location
88398979	HCC1143	8	138254161	T	G	80	No transcript at this location	No transcript at this location
88349744	HCC1143	7	46431965	A	T	77	No transcript at this location	No transcript at this location
88395918	HCC1143	8	20919956	T	A	23	No transcript at this location	No transcript at this location
88417458	HCC1143	1	61707206	C	G	41	NFIA|CCDS44156.1|Intronic	NFIA|CCDS44156.1|Intronic
88355660	HCC1143	11	110911006	T	A	30	No transcript at this location	No transcript at this location
88374001	HCC1143	6	99457425	G	C	41	No transcript at this location	No transcript at this location
88319943	HCC1143	15	54659843	C	A	61	UNC13C|CCDS45264.1|Intronic	UNC13C|CCDS45264.1|Intronic
88366070	HCC1143	10	62300701	T	C	64	ANK3|ENST00000373827|Intronic	ANK3|ENST00000373827|Intronic
88271661	HCC1143	21	15384286	C	A	83	No transcript at this location	No transcript at this location
88285510	HCC1143	20	52509737	C	T	36	No transcript at this location	No transcript at this location
88389802	HCC1143	8	70463871	G	T	64	SULF1|CCDS6204.1|Intronic	SULF1|CCDS6204.1|Intronic
88309625	HCC1143	14	27236646	T	A	52	No transcript at this location	No transcript at this location
88417727	HCC1143	1	153666408	G	T	48	NPR1|CCDS1051.1|Non-coding|r.4176g>u|3prime UTR	NPR1|CCDS1051.1|Non-coding|r.4176g>u|3prime UTR
88360719	HCC1143	11	99287227	A	T	32	No transcript at this location	No transcript at this location
88433514	HCC1143	3	173742433	C	T	49	NLGN1|CCDS3222.1|Intronic	NLGN1|CCDS3222.1|Intronic
88430016	HCC1143	3	143276603	A	T	57	SLC9A9|CCDS33872.1|Intronic	SLC9A9|CCDS33872.1|Intronic
88346829	HCC1143	7	52141573	C	G	81	No transcript at this location	No transcript at this location
88362758	HCC1143	10	49406967	T	G	61	FRMPD2|CCDS31195.1|Intronic	FRMPD2|CCDS31195.1|Intronic
88291705	HCC1143	17	30513236	T	G	45	RHOT1|CCDS32610.1|Intronic	RHOT1|CCDS32610.1|Intronic
88331257	HCC1143	4	120092601	A	G	24	MYOZ2|CCDS3711.1|Intronic	MYOZ2|CCDS3711.1|Intronic
88423295	HCC1143	1	173100442	C	T	46	No transcript at this location	No transcript at this location
88352999	HCC1143	X	96620676	T	G	48	DIAPH2|CCDS14467.1|Intronic	DIAPH2|CCDS14467.1|Intronic
88338063	HCC1143	13	108324412	C	A	79	FAM155A|CCDS32006.1|Intronic	FAM155A|CCDS32006.1|Intronic
88373920	HCC1143	6	95154131	A	G	37	No transcript at this location	No transcript at this location
88284838	HCC1143	20	20198257	A	G	72	C20orf26|CCDS33447.1|Intronic	C20orf26|CCDS33447.1|Intronic
88304907	HCC1143	18	62902070	A	C	77	No transcript at this location	No transcript at this location
88417210	HCC1143	1	224068715	G	A	46	No transcript at this location	No transcript at this location
88444278	HCC1143	2	228672685	G	A	39	No transcript at this location	No transcript at this location
88338947	HCC1143	13	65718807	C	T	24	No transcript at this location	No transcript at this location
88367556	HCC1143	10	107571427	T	C	43	No transcript at this location	No transcript at this location
88389754	HCC1143	8	88615743	G	C	55	No transcript at this location	No transcript at this location
88439117	HCC1143	2	89262966	G	A	39	No transcript at this location	No transcript at this location
88440244	HCC1143	2	117569753	A	T	37	No transcript at this location	No transcript at this location
88332095	HCC1143	4	32781482	A	T	28	No transcript at this location	No transcript at this location
88319614	HCC1143	15	22461254	A	G	69	No transcript at this location	No transcript at this location
88323257	HCC1143	9	129523363	G	A	38	No transcript at this location	No transcript at this location
88293400	HCC1143	17	70615486	G	A	65	AC006948.1|ENST00000499674|Intronic	AC006948.1|ENST00000499674|Intronic
88284028	HCC1143	20	35893608	T	A	106	No transcript at this location	No transcript at this location
88450881	HCC1143	2	89238423	T	C	51	No transcript at this location	No transcript at this location
88355827	HCC1143	11	74184202	C	A	39	No transcript at this location	No transcript at this location
88303385	HCC1143	18	68530670	C	T	68	No transcript at this location	No transcript at this location
88372375	HCC1143	6	38495273	G	T	61	BTBD9|CCDS47418.1|Intronic	BTBD9|CCDS47418.1|Intronic
88436114	HCC1143	3	84619931	C	G	19	No transcript at this location	No transcript at this location
88367296	HCC1143	10	5252989	T	A	76	AKR1C4|CCDS7064.1|Intronic	AKR1C4|CCDS7064.1|Intronic
88282234	HCC1143	20	13936481	T	C	80	SEL1L2|CCDS42852.1|Intronic	SEL1L2|CCDS42852.1|Intronic
88384299	HCC1143	12	121756122	C	A	48	ANAPC5|CCDS9220.1|c.1851G>T|p.Q617H|misssense	ANAPC5|CCDS9220.1|c.1851G>T|p.Q617H|misssense
88294641	HCC1143	17	14647920	C	T	62	No transcript at this location	No transcript at this location
88328324	HCC1143	4	84606075	C	T	36	No transcript at this location	No transcript at this location
88411850	HCC1143	5	143381907	C	T	49	No transcript at this location	No transcript at this location
88397987	HCC1143	8	139937805	C	A	95	No transcript at this location	No transcript at this location
88339263	HCC1143	13	42729625	C	G	45	DGKH|CCDS9381.1|Intronic	DGKH|CCDS9381.1|Intronic
88345809	HCC1143	7	115430737	C	T	23	No transcript at this location	No transcript at this location
88272930	HCC1143	16	75804352	C	T	36	No transcript at this location	No transcript at this location
88429407	HCC1143	3	86094783	T	A	61	CADM2|CCDS33792.1|Intronic	CADM2|CCDS33792.1|Intronic
88353857	HCC1143	X	128358201	G	A	53	No transcript at this location	No transcript at this location
88435925	HCC1143	3	76759821	G	A	30	ROBO2|ENST00000487694|Intronic	ROBO2|ENST00000487694|Intronic
88321165	HCC1143	9	10494731	T	C	25	PTPRD|CCDS43786.1|Intronic	PTPRD|CCDS43786.1|Intronic
88349178	HCC1143	7	18477056	C	A	35	HDAC9|ENST00000433709|Intronic	HDAC9|ENST00000433709|Intronic
88306371	HCC1143	18	68911109	C	T	53	No transcript at this location	No transcript at this location
88350571	HCC1143	X	94148907	T	A	66	No transcript at this location	No transcript at this location
88359362	HCC1143	11	7262515	T	C	41	No transcript at this location	No transcript at this location
88411212	HCC1143	5	76871462	G	A	44	WDR41|ENST00000509971|Intronic	WDR41|ENST00000509971|Intronic
88350514	HCC1143	X	103663472	G	A	33	No transcript at this location	No transcript at this location
88346726	HCC1143	7	53645956	C	A	70	No transcript at this location	No transcript at this location
88415189	HCC1143	1	73275710	C	T	34	No transcript at this location	No transcript at this location
88318636	HCC1143	15	79515376	T	C	70	No transcript at this location	No transcript at this location
88365337	HCC1143	10	96010226	C	T	38	PLCE1|CCDS41552.1|Intronic	PLCE1|CCDS41552.1|Intronic
88372843	HCC1143	6	65078161	T	C	52	EYS|CCDS47445.1|Intronic	EYS|CCDS47445.1|Intronic
88366721	HCC1143	10	60812071	G	A	72	No transcript at this location	No transcript at this location
88418039	HCC1143	1	86446066	C	G	43	COL24A1|CCDS41353.1|Intronic	COL24A1|CCDS41353.1|Intronic
88373809	HCC1143	6	1997933	T	C	45	GMDS|CCDS4474.1|Intronic	GMDS|CCDS4474.1|Intronic
88447481	HCC1143	2	81157562	C	A	39	No transcript at this location	No transcript at this location
88281761	HCC1143	20	55087609	C	G	51	C20orf43|CCDS13453.1|Intronic	C20orf43|CCDS13453.1|Intronic
88432280	HCC1143	3	165390818	T	A	49	No transcript at this location	No transcript at this location
88328354	HCC1143	4	93945426	T	C	26	GRID2|CCDS3637.1|Intronic	GRID2|CCDS3637.1|Intronic
88302825	HCC1143	18	13506370	C	T	31	C18orf1|CCDS32793.1|Intronic	C18orf1|CCDS32793.1|Intronic
88294396	HCC1143	17	58546457	G	A	37	APPBP2|CCDS32699.1|Intronic	APPBP2|CCDS32699.1|Intronic
88450911	HCC1143	2	73182259	A	T	36	SFXN5|CCDS1922.1|Intronic	SFXN5|CCDS1922.1|Intronic
88274758	HCC1143	16	57489837	A	C	36	COQ9|CCDS32459.1|Intronic	COQ9|CCDS32459.1|Intronic
88418103	HCC1143	1	241100134	G	T	55	RGS7|CCDS31071.1|Intronic	RGS7|CCDS31071.1|Intronic
88451530	HCC1143	2	125669461	A	T	40	CNTNAP5|CCDS46401.1|Intronic	CNTNAP5|CCDS46401.1|Intronic
88386943	HCC1143	12	71604067	G	C	51	TSPAN8|CCDS8999.1|Intronic	TSPAN8|CCDS8999.1|Intronic
88384031	HCC1143	12	77781848	C	G	34	No transcript at this location	No transcript at this location
88316783	HCC1143	15	74109726	G	A	49	No transcript at this location	No transcript at this location
88396984	HCC1143	8	122474326	C	G	91	No transcript at this location	No transcript at this location
88343019	HCC1143	7	137560009	G	C	44	CREB3L2|CCDS34760.1|Non-coding|r.7128c>g|3prime UTR	CREB3L2|CCDS34760.1|Non-coding|r.7128c>g|3prime UTR
88320753	HCC1143	15	70447848	G	A	61	No transcript at this location	No transcript at this location
88367526	HCC1143	10	106750866	G	T	45	SORCS3|CCDS7558.1|Intronic	SORCS3|CCDS7558.1|Intronic
88328625	HCC1143	4	63481074	C	T	24	No transcript at this location	No transcript at this location
88443627	HCC1143	2	147144914	G	C	47	No transcript at this location	No transcript at this location
88360269	HCC1143	11	117301105	C	G	22	DSCAML1|CCDS8384.1|Intronic	DSCAML1|CCDS8384.1|Intronic
88362363	HCC1143	10	126198427	G	C	30	LHPP|CCDS7640.1|Intronic	LHPP|CCDS7640.1|Intronic
88319927	HCC1143	15	54466163	C	T	44	UNC13C|CCDS45264.1|Intronic	UNC13C|CCDS45264.1|Intronic
88414763	HCC1143	1	69210175	T	G	38	No transcript at this location	No transcript at this location
88414724	HCC1143	1	4800099	G	A	36	AJAP1|CCDS54.1|Intronic	AJAP1|CCDS54.1|Intronic
88444311	HCC1143	2	220545498	T	C	41	No transcript at this location	No transcript at this location
88368894	HCC1143	10	127905029	T	G	34	ADAM12|CCDS7653.1|Intronic	ADAM12|CCDS7653.1|Intronic
88448614	HCC1143	2	166264876	G	A	60	No transcript at this location	No transcript at this location
88355143	HCC1143	X	87574151	C	G	53	No transcript at this location	No transcript at this location
88305985	HCC1143	18	50913896	C	T	28	DCC|CCDS11952.1|Intronic	DCC|CCDS11952.1|Intronic
88410822	HCC1143	5	32714110	C	A	50	NPR3|CCDS47196.1|Intronic	NPR3|CCDS47196.1|Intronic
88395874	HCC1143	8	65509089	G	A	77	CYP7B1|CCDS6180.1|Non-coding|r.1835c>u|3prime UTR	CYP7B1|CCDS6180.1|Non-coding|r.1835c>u|3prime UTR
88313993	HCC1143	14	90124340	G	T	16	No transcript at this location	No transcript at this location
88347803	HCC1143	7	43713041	G	C	90	C7orf44|CCDS5471.1|Intronic	C7orf44|CCDS5471.1|Intronic
88351955	HCC1143	X	42434364	C	G	14	No transcript at this location	No transcript at this location
88333775	HCC1143	4	155959210	C	T	20	No transcript at this location	No transcript at this location
88438977	HCC1143	2	190437	C	G	46	No transcript at this location	No transcript at this location
88386129	HCC1143	12	6282163	G	A	46	No transcript at this location	No transcript at this location
88306690	HCC1143	18	75864073	G	A	98	No transcript at this location	No transcript at this location
88391691	HCC1143	8	115457818	C	A	80	No transcript at this location	No transcript at this location
88272937	HCC1143	16	67359375	G	C	56	KCTD19|CCDS42179.1|Intronic	KCTD19|CCDS42179.1|Intronic
88295911	HCC1143	17	50779219	C	G	63	No transcript at this location	No transcript at this location
88389431	HCC1143	8	4856808	C	T	24	No transcript at this location	No transcript at this location
88289777	HCC1143	19	20628643	G	C	138	No transcript at this location	No transcript at this location
88383704	HCC1143	12	23494914	G	C	42	No transcript at this location	No transcript at this location
88299495	HCC1143	22	35347634	G	C	72	No transcript at this location	No transcript at this location
88287365	HCC1143	19	54226448	C	T	31	No transcript at this location	No transcript at this location
88306865	HCC1143	18	75468194	G	C	64	No transcript at this location	No transcript at this location
88357950	HCC1143	11	89480505	C	G	20	TRIM77|ENST00000398290|Intronic	TRIM77|ENST00000398290|Intronic
88365246	HCC1143	10	97419648	G	C	46	No transcript at this location	No transcript at this location
88351846	HCC1143	X	36123888	G	T	12	CXorf59|CCDS14238.1|Intronic	CXorf59|CCDS14238.1|Intronic
88382207	HCC1143	12	83336963	C	G	34	TMTC2|CCDS9025.1|Intronic	TMTC2|CCDS9025.1|Intronic
88365745	HCC1143	10	121313173	A	T	40	No transcript at this location	No transcript at this location
88338940	HCC1143	13	65291373	G	C	21	No transcript at this location	No transcript at this location
88358363	HCC1143	11	48503490	C	T	51	No transcript at this location	No transcript at this location
88300057	HCC1143	22	16641407	T	A	42	No transcript at this location	No transcript at this location
88387159	HCC1143	12	78958540	C	A	36	No transcript at this location	No transcript at this location
88341869	HCC1143	7	8616247	G	T	42	NXPH1|CCDS47540.1|Intronic	NXPH1|CCDS47540.1|Intronic
88303022	HCC1143	18	34940084	G	A	36	CELF4|CCDS32818.1|Intronic	CELF4|CCDS32818.1|Intronic
88403955	HCC1143	5	177602405	C	T	63	No transcript at this location	No transcript at this location
88384391	HCC1143	12	128914829	G	C	37	TMEM132C|CCDS45009.1|Intronic	TMEM132C|CCDS45009.1|Intronic
88444069	HCC1143	2	212486512	C	G	35	ERBB4|CCDS2394.1|Intronic	ERBB4|CCDS2394.1|Intronic
88416988	HCC1143	1	212083185	G	T	36	No transcript at this location	No transcript at this location
88376390	HCC1143	6	73338659	G	C	32	KCNQ5|CCDS4976.1|Intronic	KCNQ5|CCDS4976.1|Intronic
88352024	HCC1143	X	115038670	G	A	36	No transcript at this location	No transcript at this location
88403128	HCC1143	5	87877826	A	G	43	No transcript at this location	No transcript at this location
88303309	HCC1143	18	70647066	G	A	51	No transcript at this location	No transcript at this location
88350470	HCC1143	X	84366653	T	C	62	No transcript at this location	No transcript at this location
88342146	HCC1143	7	7001022	T	A	46	No transcript at this location	No transcript at this location
88403408	HCC1143	5	80853747	G	C	50	SSBP2|CCDS4056.1|Intronic	SSBP2|CCDS4056.1|Intronic
88439110	HCC1143	2	89251130	G	A	41	No transcript at this location	No transcript at this location
88352189	HCC1143	X	63479125	G	C	50	ASB12|CCDS14378.1|Intronic	ASB12|CCDS14378.1|Intronic
88327338	HCC1143	9	95992270	C	A	38	WNK2|ENST00000349097|Intronic	WNK2|ENST00000349097|Intronic
88286683	HCC1143	19	57736670	G	C	34	No transcript at this location	No transcript at this location
88272522	HCC1143	16	62647082	A	T	29	No transcript at this location	No transcript at this location
88314976	HCC1143	14	106376878	T	A	66	No transcript at this location	No transcript at this location
88350668	HCC1143	X	95382518	A	T	60	No transcript at this location	No transcript at this location
88431124	HCC1143	3	40073946	C	T	66	MYRIP|CCDS2689.1|Intronic	MYRIP|CCDS2689.1|Intronic
88383819	HCC1143	12	118322836	C	T	36	KSR2|ENST00000425217|Intronic	KSR2|ENST00000425217|Intronic
88396442	HCC1143	8	111716001	T	A	129	No transcript at this location	No transcript at this location
88397021	HCC1143	8	122814243	G	A	109	No transcript at this location	No transcript at this location
88314947	HCC1143	14	106369205	A	G	110	No transcript at this location	No transcript at this location
88348495	HCC1143	7	108217839	G	A	22	No transcript at this location	No transcript at this location
88375562	HCC1143	6	164667121	G	C	33	No transcript at this location	No transcript at this location
88309576	HCC1143	14	95542192	G	C	59	No transcript at this location	No transcript at this location
88361180	HCC1143	11	11590457	G	C	56	GALNTL4|CCDS7807.1|Intronic	GALNTL4|CCDS7807.1|Intronic
88380063	HCC1143	6	44488165	G	C	56	No transcript at this location	No transcript at this location
88432132	HCC1143	3	155722822	A	G	62	No transcript at this location	No transcript at this location
88326808	HCC1143	9	110748667	G	A	51	No transcript at this location	No transcript at this location
88425354	HCC1143	1	210328130	T	C	83	SYT14|CCDS31014.1|Intronic	SYT14|CCDS31014.1|Intronic
88354312	HCC1143	X	93950290	C	G	52	No transcript at this location	No transcript at this location
88419929	HCC1143	1	99603280	G	A	51	No transcript at this location	No transcript at this location
88287953	HCC1143	19	23736562	G	A	31	No transcript at this location	No transcript at this location
88357736	HCC1143	11	50147213	G	T	61	No transcript at this location	No transcript at this location
88375908	HCC1143	6	24947523	C	G	22	No transcript at this location	No transcript at this location
88338103	HCC1143	13	108618232	C	T	86	No transcript at this location	No transcript at this location
88346860	HCC1143	7	52362069	A	T	69	No transcript at this location	No transcript at this location
88332052	HCC1143	4	154517250	G	A	21	KIAA0922|CCDS47148.1|Intronic	KIAA0922|CCDS47148.1|Intronic
88289348	HCC1143	19	16332116	C	G	70	AP1M1|CCDS46008.1|Intronic	AP1M1|CCDS46008.1|Intronic
88290467	HCC1143	19	15623830	G	T	367	No transcript at this location	No transcript at this location
88407916	HCC1143	5	55786323	C	G	60	No transcript at this location	No transcript at this location
88440481	HCC1143	2	120088876	T	A	37	C2orf76|CCDS42739.1|Intronic	C2orf76|CCDS42739.1|Intronic
88437348	HCC1143	3	116647896	G	C	36	LSAMP|ENST00000474851|Intronic	LSAMP|ENST00000474851|Intronic
88353816	HCC1143	X	145012342	G	C	29	No transcript at this location	No transcript at this location
88440534	HCC1143	2	57698138	C	A	67	No transcript at this location	No transcript at this location
88275932	HCC1143	16	60193539	G	C	40	No transcript at this location	No transcript at this location
88379649	HCC1143	6	17714121	C	A	20	No transcript at this location	No transcript at this location
88390021	HCC1143	8	102316172	C	T	78	No transcript at this location	No transcript at this location
88297715	HCC1143	17	77860667	G	A	91	No transcript at this location	No transcript at this location
88337107	HCC1143	13	70754052	G	C	25	No transcript at this location	No transcript at this location
88421380	HCC1143	1	19245836	C	T	33	IFFO2|CCDS44076.1|Intronic	IFFO2|CCDS44076.1|Intronic
88289724	HCC1143	19	20318389	G	A	140	ZNF90|ENST00000427401|Intronic	ZNF90|ENST00000427401|Intronic
88432726	HCC1143	3	102936170	G	A	41	No transcript at this location	No transcript at this location
88417558	HCC1143	1	5362843	G	C	48	No transcript at this location	No transcript at this location
88352952	HCC1143	X	67507418	G	A	35	OPHN1|CCDS14388.1|Intronic	OPHN1|CCDS14388.1|Intronic
88353522	HCC1143	X	12599998	C	T	13	FRMPD4|CCDS35201.1|Intronic	FRMPD4|CCDS35201.1|Intronic
88268279	HCC1143	21	21256790	C	T	43	No transcript at this location	No transcript at this location
88285566	HCC1143	20	12542045	G	C	69	No transcript at this location	No transcript at this location
88371504	HCC1143	6	6818722	G	T	37	No transcript at this location	No transcript at this location
88405204	HCC1143	5	100943482	G	A	39	No transcript at this location	No transcript at this location
88335122	HCC1143	4	102546196	C	A	32	BANK1|ENST00000504592|Intronic	BANK1|ENST00000504592|Intronic
88430505	HCC1143	3	174377426	T	C	34	NAALADL2|ENST00000434257|Intronic	NAALADL2|ENST00000434257|Intronic
88390490	HCC1143	8	73527422	C	T	57	KCNB2|CCDS6209.1|Intronic	KCNB2|CCDS6209.1|Intronic
88414903	HCC1143	1	115565868	A	G	42	No transcript at this location	No transcript at this location
88287954	HCC1143	19	23748974	G	A	40	No transcript at this location	No transcript at this location
88305340	HCC1143	18	18661931	G	A	38	ROCK1|CCDS11870.2|Intronic	ROCK1|CCDS11870.2|Intronic
88437745	HCC1143	2	80111922	C	T	27	CTNNA2|CCDS42703.2|Intronic	CTNNA2|CCDS42703.2|Intronic
88437807	HCC1143	2	126973299	A	G	40	No transcript at this location	No transcript at this location
88274342	HCC1143	16	908629	C	G	17	LMF1|CCDS45373.1|Intronic	LMF1|CCDS45373.1|Intronic
88391134	HCC1143	8	143534972	A	C	97	No transcript at this location	No transcript at this location
88424449	HCC1143	1	155253762	C	T	40	HCN3|CCDS1108.1|c.709-3C>T|p.?|splice	HCN3|CCDS1108.1|c.709-3C>T|p.?|splice
88409432	HCC1143	5	170518013	A	C	67	RANBP17|CCDS34287.1|Intronic	RANBP17|CCDS34287.1|Intronic
88279721	HCC1143	16	8055394	G	T	42	No transcript at this location	No transcript at this location
88390996	HCC1143	8	99617545	G	C	76	ENSG00000104375|CCDS47900.1|Intronic	ENSG00000104375|CCDS47900.1|Intronic
88279666	HCC1143	16	7073420	C	G	38	No transcript at this location	No transcript at this location
88399384	HCC1143	8	130019688	C	T	102	No transcript at this location	No transcript at this location
88349684	HCC1143	7	158738423	C	T	22	WDR60|CCDS47757.1|c.3154C>T|p.L1052L|silent	WDR60|CCDS47757.1|c.3154C>T|p.L1052L|silent
88407550	HCC1143	5	113118736	T	C	52	No transcript at this location	No transcript at this location
88290260	HCC1143	19	30741374	C	T	44	No transcript at this location	No transcript at this location
88428037	HCC1143	1	81100246	T	C	28	No transcript at this location	No transcript at this location
88297708	HCC1143	17	77801470	G	C	68	No transcript at this location	No transcript at this location
88383629	HCC1143	12	85699233	T	C	49	No transcript at this location	No transcript at this location
88312376	HCC1143	14	44536425	T	G	45	No transcript at this location	No transcript at this location
88448961	HCC1143	2	108033050	C	G	50	No transcript at this location	No transcript at this location
88438790	HCC1143	2	97075435	C	G	67	No transcript at this location	No transcript at this location
88315538	HCC1143	15	20052102	C	A	32	No transcript at this location	No transcript at this location
88398275	HCC1143	8	124395880	G	T	90	ATAD2|CCDS6343.1|Intronic	ATAD2|CCDS6343.1|Intronic
88432668	HCC1143	3	18755240	T	C	38	No transcript at this location	No transcript at this location
88352847	HCC1143	X	90198776	C	A	48	No transcript at this location	No transcript at this location
88273666	HCC1143	16	21269131	G	A	57	No transcript at this location	No transcript at this location
88333787	HCC1143	4	156187429	C	A	25	No transcript at this location	No transcript at this location
88403168	HCC1143	5	149846238	G	A	44	No transcript at this location	No transcript at this location
88351423	HCC1143	X	127366221	T	A	62	No transcript at this location	No transcript at this location
88446639	HCC1143	2	214658274	T	G	43	SPAG16|CCDS2396.1|Intronic	SPAG16|CCDS2396.1|Intronic
88352654	HCC1143	X	129658878	T	G	51	No transcript at this location	No transcript at this location
88308192	HCC1143	14	28865014	T	G	61	No transcript at this location	No transcript at this location
88323522	HCC1143	9	118053078	C	T	29	DEC1|CCDS6812.1|Intronic	DEC1|CCDS6812.1|Intronic
88354253	HCC1143	X	93150838	C	T	58	No transcript at this location	No transcript at this location
88387092	HCC1143	12	68210092	T	G	188	No transcript at this location	No transcript at this location
88272116	HCC1143	21	16685726	C	A	173	No transcript at this location	No transcript at this location
88304771	HCC1143	18	1378249	C	G	107	No transcript at this location	No transcript at this location
88444023	HCC1143	2	167442758	C	T	20	No transcript at this location	No transcript at this location
88303680	HCC1143	18	21012577	G	A	78	C18orf45|CCDS11876.2|Intronic	C18orf45|CCDS11876.2|Intronic
88389350	HCC1143	8	9155983	G	A	33	No transcript at this location	No transcript at this location
88328476	HCC1143	4	28858748	G	A	29	No transcript at this location	No transcript at this location
88450888	HCC1143	2	89241000	G	A	45	No transcript at this location	No transcript at this location
88339614	HCC1143	13	24895862	G	A	41	C1QTNF9|CCDS9306.1|c.958G>A|p.D320N|misssense	C1QTNF9|CCDS9306.1|c.958G>A|p.D320N|misssense
88314757	HCC1143	14	106206642	A	G	76	No transcript at this location	No transcript at this location
88327641	HCC1143	9	114538309	T	C	69	C9orf84|CCDS6781.3|Intronic	C9orf84|CCDS6781.3|Intronic
88439959	HCC1143	2	90121985	A	G	54	No transcript at this location	No transcript at this location
88373934	HCC1143	6	95356154	A	T	34	No transcript at this location	No transcript at this location
88402420	HCC1143	5	10586775	G	A	73	ANKRD33B|CCDS47191.1|Intronic	ANKRD33B|CCDS47191.1|Intronic
88392548	HCC1143	8	20668859	T	C	24	No transcript at this location	No transcript at this location
88335298	HCC1143	4	82000042	G	A	28	No transcript at this location	No transcript at this location
88374827	HCC1143	6	37918923	G	A	106	ZFAND3|CCDS4836.1|Intronic	ZFAND3|CCDS4836.1|Intronic
88289444	HCC1143	19	338373	T	C	34	MIER2|CCDS32855.1|Intronic	MIER2|CCDS32855.1|Intronic
88348616	HCC1143	7	124131301	C	T	35	No transcript at this location	No transcript at this location
88429015	HCC1143	3	20677022	C	G	34	No transcript at this location	No transcript at this location
88354238	HCC1143	X	92885875	G	A	31	No transcript at this location	No transcript at this location
88423130	HCC1143	1	223604631	C	A	81	No transcript at this location	No transcript at this location
88351295	HCC1143	X	120228695	A	C	48	No transcript at this location	No transcript at this location
88352992	HCC1143	X	96559098	A	G	57	DIAPH2|CCDS14467.1|Intronic	DIAPH2|CCDS14467.1|Intronic
88372125	HCC1143	6	132069306	G	C	33	No transcript at this location	No transcript at this location
88354882	HCC1143	X	84676030	G	A	65	No transcript at this location	No transcript at this location
88298786	HCC1143	22	25340414	C	A	75	TMEM211|CCDS33624.1|Intronic	TMEM211|CCDS33624.1|Intronic
88350641	HCC1143	X	98250512	T	A	57	No transcript at this location	No transcript at this location
88351573	HCC1143	X	78185019	G	A	74	No transcript at this location	No transcript at this location
88304214	HCC1143	18	44770223	A	G	50	ENSG00000215474|ENST00000425639|Intronic	ENSG00000215474|ENST00000425639|Intronic
88272852	HCC1143	16	81670600	G	A	43	ENSG00000153815|ENST00000398040|Intronic	ENSG00000153815|ENST00000398040|Intronic
88438434	HCC1143	2	62896873	G	C	62	No transcript at this location	No transcript at this location
88327298	HCC1143	9	105232225	A	C	35	No transcript at this location	No transcript at this location
88339573	HCC1143	13	24329094	G	C	25	MIPEP|CCDS9303.1|Intronic	MIPEP|CCDS9303.1|Intronic
88396926	HCC1143	8	116680117	G	A	69	TRPS1|CCDS6318.2|Intronic	TRPS1|ENST00000451156|Non-coding|r.405c>u|5prime UTR
88389611	HCC1143	8	49473999	T	C	81	No transcript at this location	No transcript at this location
88272601	HCC1143	16	54985897	C	T	37	No transcript at this location	No transcript at this location
88398563	HCC1143	8	53137751	C	G	61	ST18|CCDS6149.1|Intronic	ST18|CCDS6149.1|Intronic
88437991	HCC1143	2	186115892	T	A	49	No transcript at this location	No transcript at this location
88279468	HCC1143	16	18327332	C	T	45	No transcript at this location	No transcript at this location
88285441	HCC1143	20	7604556	T	C	63	No transcript at this location	No transcript at this location
88302709	HCC1143	18	28656677	A	G	31	DSC2|CCDS11892.1|Intronic	DSC2|CCDS11892.1|Intronic
88341684	HCC1143	7	9381906	G	T	52	No transcript at this location	No transcript at this location
88404715	HCC1143	5	39803561	A	G	49	No transcript at this location	No transcript at this location
88328707	HCC1143	4	171995151	C	T	22	No transcript at this location	No transcript at this location
88431307	HCC1143	3	184726049	T	A	68	VPS8|CCDS46971.1|Intronic	VPS8|CCDS46971.1|Intronic
88427353	HCC1143	1	60469743	A	C	34	C1orf87|CCDS614.1|Intronic	C1orf87|CCDS614.1|Intronic
88352624	HCC1143	X	91249422	T	A	57	PCDH11X|CCDS14461.1|Intronic	PCDH11X|CCDS14461.1|Intronic
88432094	HCC1143	3	164663052	C	A	49	No transcript at this location	No transcript at this location
88351345	HCC1143	X	134332614	G	T	55	No transcript at this location	No transcript at this location
88342053	HCC1143	7	17332910	G	C	40	No transcript at this location	No transcript at this location
88340329	HCC1143	13	104990542	G	T	59	No transcript at this location	No transcript at this location
88415459	HCC1143	1	159638506	A	G	52	No transcript at this location	No transcript at this location
88347675	HCC1143	7	65180449	G	A	26	No transcript at this location	No transcript at this location
88361978	HCC1143	10	52671272	C	A	62	No transcript at this location	No transcript at this location
88361366	HCC1143	11	65870685	G	C	64	PACS1|CCDS8129.1|Intronic	PACS1|CCDS8129.1|Intronic
88449339	HCC1143	2	26263477	G	A	39	RAB10|CCDS1720.1|Intronic	RAB10|CCDS1720.1|Intronic
88446098	HCC1143	2	85843614	C	G	29	USP39|CCDS33234.1|Intronic	USP39|CCDS33234.1|Intronic
88316944	HCC1143	15	34081349	A	G	40	RYR3|CCDS45210.1|Intronic	RYR3|CCDS45210.1|Intronic
88384396	HCC1143	12	128984771	G	A	42	TMEM132C|CCDS45009.1|Intronic	TMEM132C|CCDS45009.1|Intronic
88403285	HCC1143	5	103939457	A	C	44	No transcript at this location	No transcript at this location
88440180	HCC1143	2	198795948	C	G	22	PLCL1|ENST00000428675|Intronic	PLCL1|ENST00000428675|Intronic
88316512	HCC1143	15	33303067	A	C	51	FMN1|CCDS45209.1|Intronic	FMN1|CCDS45209.1|Intronic
88411067	HCC1143	5	125787590	C	G	51	GRAMD3|CCDS4136.1|Intronic	GRAMD3|CCDS4136.1|Intronic
88420445	HCC1143	1	220710770	T	C	86	MARK1|CCDS31029.2|Intronic	MARK1|CCDS31029.2|Intronic
88424615	HCC1143	1	230750926	C	G	43	No transcript at this location	No transcript at this location
88392202	HCC1143	8	112602951	T	A	101	No transcript at this location	No transcript at this location
88368917	HCC1143	10	129002859	A	T	35	DOCK1|ENST00000398025|Intronic	DOCK1|ENST00000398025|Intronic
88424292	HCC1143	1	229491307	T	A	69	No transcript at this location	No transcript at this location
88384445	HCC1143	12	129827557	G	C	37	TMEM132D|CCDS9266.1|Intronic	TMEM132D|CCDS9266.1|Intronic
88430646	HCC1143	3	182065741	A	C	55	No transcript at this location	No transcript at this location
88451973	HCC1143	2	90413091	C	G	40	No transcript at this location	No transcript at this location
88285120	HCC1143	20	4237457	T	C	81	No transcript at this location	No transcript at this location
88352933	HCC1143	X	67071453	A	T	40	No transcript at this location	No transcript at this location
88435317	HCC1143	3	88926106	C	T	48	No transcript at this location	No transcript at this location
88436004	HCC1143	3	32840486	C	G	40	No transcript at this location	No transcript at this location
88404070	HCC1143	5	144142737	C	T	51	No transcript at this location	No transcript at this location
88304514	HCC1143	18	73503736	C	T	51	No transcript at this location	No transcript at this location
88371385	HCC1143	10	15324931	A	G	73	FAM171A1|CCDS31154.1|Intronic	FAM171A1|CCDS31154.1|Intronic
88395189	HCC1143	8	33919572	A	T	27	No transcript at this location	No transcript at this location
88407925	HCC1143	5	55970486	C	G	45	No transcript at this location	No transcript at this location
88358877	HCC1143	11	13695274	G	T	56	FAR1|CCDS7813.1|Intronic	FAR1|CCDS7813.1|Intronic
88429274	HCC1143	3	235299	G	C	46	No transcript at this location	No transcript at this location
88360563	HCC1143	11	15566757	G	A	44	No transcript at this location	No transcript at this location
88401112	HCC1143	5	44266403	T	G	55	No transcript at this location	No transcript at this location
88393302	HCC1143	8	51548864	C	A	48	SNTG1|CCDS6147.1|Intronic	SNTG1|CCDS6147.1|Intronic
88331297	HCC1143	4	16417912	G	A	35	No transcript at this location	No transcript at this location
88292747	HCC1143	17	1277664	C	A	51	YWHAE|CCDS11001.1|Intronic	YWHAE|CCDS11001.1|Intronic
88365398	HCC1143	10	99793871	A	C	42	No transcript at this location	No transcript at this location
88326238	HCC1143	9	131010479	G	A	35	DNM1|CCDS43882.1|Intronic	DNM1|CCDS43882.1|Intronic
88305890	HCC1143	18	50080147	T	G	35	DCC|CCDS11952.1|Intronic	DCC|CCDS11952.1|Intronic
88413375	HCC1143	5	25063589	T	A	71	No transcript at this location	No transcript at this location
88386741	HCC1143	12	70633907	A	C	126	No transcript at this location	No transcript at this location
88440081	HCC1143	2	34205750	T	A	16	No transcript at this location	No transcript at this location
88354489	HCC1143	X	146721669	G	A	37	No transcript at this location	No transcript at this location
88360242	HCC1143	11	116177322	G	A	16	No transcript at this location	No transcript at this location
88382431	HCC1143	12	60212834	G	T	74	No transcript at this location	No transcript at this location
88356973	HCC1143	11	43485861	C	G	34	TTC17|CCDS31466.1|Intronic	TTC17|CCDS31466.1|Intronic
88279801	HCC1143	16	4475647	C	T	63	No transcript at this location	No transcript at this location
88345953	HCC1143	7	3963856	A	G	41	SDK1|CCDS34590.1|Intronic	SDK1|CCDS34590.1|Intronic
88394606	HCC1143	8	136489073	A	C	80	KHDRBS3|CCDS6374.1|Intronic	KHDRBS3|CCDS6374.1|Intronic
88358817	HCC1143	11	68939225	C	G	308	No transcript at this location	No transcript at this location
88302800	HCC1143	18	30715801	C	T	31	C18orf34|CCDS42424.1|Intronic	C18orf34|CCDS42424.1|Intronic
88285999	HCC1143	20	1032544	G	A	65	No transcript at this location	No transcript at this location
88383574	HCC1143	12	45133716	C	A	40	NELL2|CCDS8746.1|Intronic	NELL2|CCDS8746.1|Intronic
88400763	HCC1143	5	20352915	T	A	55	CDH18|CCDS3652.1|Intronic	CDH18|CCDS3652.1|Intronic
88358860	HCC1143	11	69080949	C	T	229	No transcript at this location	No transcript at this location
88413941	HCC1143	5	86405160	G	C	56	No transcript at this location	No transcript at this location
88377412	HCC1143	6	112215455	T	C	64	No transcript at this location	No transcript at this location
88381677	HCC1143	12	38425460	C	T	33	No transcript at this location	No transcript at this location
88423852	HCC1143	1	79479168	G	C	32	No transcript at this location	No transcript at this location
88281942	HCC1143	20	49009840	G	A	62	No transcript at this location	No transcript at this location
88359058	HCC1143	11	27043541	G	A	39	No transcript at this location	No transcript at this location
88355536	HCC1143	11	42528586	G	C	35	No transcript at this location	No transcript at this location
88394530	HCC1143	8	120926802	C	T	75	DEPDC6|CCDS6331.1|Intronic	DEPDC6|CCDS6331.1|Intronic
88413100	HCC1143	5	7532696	G	A	104	ADCY2|CCDS3872.2|Intronic	ADCY2|CCDS3872.2|Intronic
88305619	HCC1143	18	54731886	G	A	31	No transcript at this location	No transcript at this location
88333183	HCC1143	4	187166683	G	A	18	KLKB1|CCDS34120.1|Intronic	KLKB1|CCDS34120.1|Intronic
88284583	HCC1143	20	45735736	C	T	58	EYA2|CCDS13403.1|Intronic	EYA2|CCDS13403.1|Intronic
88451065	HCC1143	2	41660993	G	A	48	No transcript at this location	No transcript at this location
88295704	HCC1143	17	5821833	G	C	44	No transcript at this location	No transcript at this location
88311046	HCC1143	14	107033148	T	C	176	No transcript at this location	No transcript at this location
88425616	HCC1143	1	29015045	G	C	44	GMEB1|CCDS328.1|Intronic	GMEB1|CCDS328.1|Intronic
88281351	HCC1143	20	43201323	G	C	49	PKIG|CCDS13334.1|Intronic	PKIG|CCDS13334.1|Intronic
88330396	HCC1143	4	8873004	C	A	36	HMX1|CCDS47018.1|c.337G>T|p.A113S|misssense	HMX1|CCDS47018.1|c.337G>T|p.A113S|misssense
88316660	HCC1143	15	28080441	C	G	44	OCA2|CCDS10020.1|Intronic	OCA2|CCDS10020.1|Intronic
88447792	HCC1143	2	109355638	C	G	43	RANBP2|CCDS2079.1|Intronic	RANBP2|CCDS2079.1|Intronic
88390970	HCC1143	8	99118770	G	C	77	HRSP12|CCDS6276.1|Intronic	HRSP12|CCDS6276.1|Intronic
88333669	HCC1143	4	165551637	G	A	28	No transcript at this location	No transcript at this location
88384876	HCC1143	12	66835882	T	G	267	GRIP1|CCDS41807.1|Intronic	GRIP1|CCDS41807.1|Intronic
88327479	HCC1143	9	90650746	T	C	39	No transcript at this location	No transcript at this location
88396741	HCC1143	8	67406509	G	A	80	C8orf46|CCDS6191.2|Intronic	C8orf46|CCDS6191.2|Intronic
88332897	HCC1143	4	121800061	G	T	24	PRDM5|CCDS3716.1|Intronic	PRDM5|CCDS3716.1|Intronic
88279636	HCC1143	16	27907245	A	C	62	GSG1L|CCDS45450.1|Intronic	GSG1L|CCDS45450.1|Intronic
88409810	HCC1143	5	19362950	A	G	57	No transcript at this location	No transcript at this location
88272650	HCC1143	16	87324121	A	C	31	AC010531.2|ENST00000507682|Intronic	AC010531.2|ENST00000507682|Intronic
88390594	HCC1143	8	109234572	C	A	105	EIF3E|CCDS6308.1|Intronic	EIF3E|CCDS6308.1|Intronic
88333897	HCC1143	4	182175653	C	T	19	No transcript at this location	No transcript at this location
88309453	HCC1143	14	97086010	C	T	33	No transcript at this location	No transcript at this location
88353795	HCC1143	X	144351716	C	T	34	No transcript at this location	No transcript at this location
88286382	HCC1143	20	34423871	G	C	124	PHF20|CCDS13268.1|Intronic	PHF20|CCDS13268.1|Intronic
88285280	HCC1143	20	40555633	C	T	48	No transcript at this location	No transcript at this location
88361897	HCC1143	10	80796226	C	T	32	No transcript at this location	No transcript at this location
88439032	HCC1143	2	852422	G	A	29	No transcript at this location	No transcript at this location
88303649	HCC1143	18	20520880	G	C	36	RBBP8|CCDS11875.1|Intronic	RBBP8|CCDS11875.1|Intronic
88436248	HCC1143	3	12788829	C	T	34	TMEM40|CCDS2613.1|Intronic	TMEM40|CCDS2613.1|Intronic
88421227	HCC1143	1	158308785	G	T	32	No transcript at this location	No transcript at this location
88327051	HCC1143	9	119966690	C	T	49	ASTN2|CCDS48009.1|Intronic	ASTN2|CCDS48009.1|Intronic
88283771	HCC1143	20	34378119	C	G	60	PHF20|CCDS13268.1|Intronic	PHF20|CCDS13268.1|Intronic
88357199	HCC1143	11	4668234	G	A	32	OR51E1|CCDS31358.2|Intronic	OR51E1|CCDS31358.2|Intronic
88274948	HCC1143	16	74180186	T	A	33	No transcript at this location	No transcript at this location
88349532	HCC1143	7	74098293	C	T	34	GTF2I|CCDS5573.1|Intronic	GTF2I|CCDS5573.1|Intronic
88373232	HCC1143	6	51277107	C	A	11	No transcript at this location	No transcript at this location
88435066	HCC1143	3	87999064	G	C	50	No transcript at this location	No transcript at this location
88296917	HCC1143	17	66887304	A	C	77	ABCA8|CCDS11680.1|Intronic	ABCA8|CCDS11680.1|Intronic
88395953	HCC1143	8	82951807	A	G	68	No transcript at this location	No transcript at this location
88336611	HCC1143	4	24958222	T	C	28	CCDC149|ENST00000389609|Intronic	CCDC149|ENST00000389609|Intronic
88281760	HCC1143	20	55082337	C	T	34	C20orf43|CCDS13453.1|Intronic	C20orf43|CCDS13453.1|Intronic
88279142	HCC1143	16	31203000	T	C	74	FUS|CCDS10707.1|Non-coding|r.1913u>c|3prime UTR	FUS|CCDS10707.1|Non-coding|r.1913u>c|3prime UTR
88326600	HCC1143	9	106631395	T	C	42	No transcript at this location	No transcript at this location
88286680	HCC1143	19	57631322	C	A	47	No transcript at this location	No transcript at this location
88338325	HCC1143	13	100175991	C	T	47	TM9SF2|CCDS9493.1|Intronic	TM9SF2|CCDS9493.1|Intronic
88439174	HCC1143	2	89292182	A	G	34	No transcript at this location	No transcript at this location
88312142	HCC1143	14	86411266	A	G	47	No transcript at this location	No transcript at this location
88355964	HCC1143	11	119841693	G	A	30	No transcript at this location	No transcript at this location
88412132	HCC1143	5	30368007	T	C	67	No transcript at this location	No transcript at this location
88271865	HCC1143	21	47289809	G	C	155	PCBP3|CCDS42974.2|Intronic	PCBP3|CCDS42974.2|Intronic
88346353	HCC1143	7	135393303	T	C	31	SLC13A4|CCDS5840.1|Intronic	SLC13A4|CCDS5840.1|Intronic
88420652	HCC1143	1	217648757	G	A	65	GPATCH2|CCDS1518.1|Intronic	GPATCH2|CCDS1518.1|Intronic
88403119	HCC1143	5	87596810	G	A	48	No transcript at this location	No transcript at this location
88431641	HCC1143	3	74091698	A	C	30	No transcript at this location	No transcript at this location
88389798	HCC1143	8	70444198	A	G	44	SULF1|CCDS6204.1|Intronic	SULF1|CCDS6204.1|Intronic
88396775	HCC1143	8	65898276	C	T	84	No transcript at this location	No transcript at this location
88407697	HCC1143	5	62518695	G	A	52	No transcript at this location	No transcript at this location
88392694	HCC1143	8	24609743	G	C	37	No transcript at this location	No transcript at this location
88383861	HCC1143	12	32375968	C	T	57	BICD1|CCDS8726.1|Intronic	BICD1|CCDS8726.1|Intronic
88377005	HCC1143	6	29998815	A	C	62	No transcript at this location	No transcript at this location
88277301	HCC1143	16	63785273	A	C	43	No transcript at this location	No transcript at this location
88272595	HCC1143	16	54511810	C	T	35	ENSG00000227093|ENST00000449142|Intronic	ENSG00000227093|ENST00000449142|Intronic
88329211	HCC1143	4	134510802	G	A	24	No transcript at this location	No transcript at this location
88306879	HCC1143	18	75581275	C	T	54	No transcript at this location	No transcript at this location
88377420	HCC1143	6	154707101	T	C	50	No transcript at this location	No transcript at this location
88384769	HCC1143	12	66591418	C	T	292	IRAK3|CCDS8975.1|Intronic	IRAK3|CCDS8975.1|Intronic
88353141	HCC1143	X	57532434	C	T	40	No transcript at this location	No transcript at this location
88425832	HCC1143	1	57742260	G	T	39	DAB1|CCDS607.1|Intronic	DAB1|CCDS607.1|Intronic
88439419	HCC1143	2	89477752	T	C	42	No transcript at this location	No transcript at this location
88355134	HCC1143	X	87484199	T	A	78	No transcript at this location	No transcript at this location
88412453	HCC1143	5	21685507	T	G	81	No transcript at this location	No transcript at this location
88301642	HCC1143	22	39590990	A	C	62	No transcript at this location	No transcript at this location
88267371	HCC1143	21	32563800	G	A	26	TIAM1|CCDS13609.1|Intronic	TIAM1|CCDS13609.1|Intronic
88329902	HCC1143	4	63854239	C	T	75	No transcript at this location	No transcript at this location
88327038	HCC1143	9	108528990	C	A	36	TMEM38B|CCDS6768.1|Intronic	TMEM38B|CCDS6768.1|Intronic
88437139	HCC1143	3	125439152	T	G	42	No transcript at this location	No transcript at this location
88429658	HCC1143	3	94635891	C	T	85	No transcript at this location	No transcript at this location
88283827	HCC1143	20	31645129	G	A	106	C20orf185|CCDS13212.1|Intronic	C20orf185|CCDS13212.1|Intronic
88352638	HCC1143	X	91441643	A	T	27	PCDH11X|CCDS14461.1|Intronic	PCDH11X|CCDS14461.1|Intronic
88425806	HCC1143	1	15007453	G	A	38	ENSG00000189337|CCDS152.2|Intronic	ENSG00000189337|CCDS152.2|Intronic
88293696	HCC1143	17	47892946	G	T	72	MYST2|CCDS11554.1|Intronic	MYST2|CCDS11554.1|Intronic
88432943	HCC1143	3	107526445	T	G	40	BBX|CCDS2950.1|Non-coding|r.5204u>g|3prime UTR	BBX|CCDS2950.1|Non-coding|r.5204u>g|3prime UTR
88349803	HCC1143	7	140002329	C	A	35	No transcript at this location	No transcript at this location
88422610	HCC1143	1	17428042	C	A	35	PADI2|CCDS177.1|Intronic	PADI2|CCDS177.1|Intronic
88409163	HCC1143	5	26904095	A	C	71	CDH9|CCDS3893.1|Intronic	CDH9|CCDS3893.1|Intronic
88335106	HCC1143	4	14965517	C	G	39	No transcript at this location	No transcript at this location
88318307	HCC1143	15	97178252	A	G	60	No transcript at this location	No transcript at this location
88349693	HCC1143	7	158886402	G	A	16	VIPR2|CCDS5950.1|Intronic	VIPR2|CCDS5950.1|Intronic
88374359	HCC1143	6	114291702	C	A	31	HDAC2|CCDS43493.1|Intronic	HDAC2|CCDS43493.1|Intronic
88399566	HCC1143	8	128275539	G	C	109	No transcript at this location	No transcript at this location
88275278	HCC1143	16	72654926	A	T	39	No transcript at this location	No transcript at this location
88272002	HCC1143	21	16146803	G	T	152	No transcript at this location	No transcript at this location
88409558	HCC1143	5	152699566	G	A	48	No transcript at this location	No transcript at this location
88320649	HCC1143	15	82031647	A	T	54	No transcript at this location	No transcript at this location
88353603	HCC1143	X	27901363	G	C	15	No transcript at this location	No transcript at this location
88289334	HCC1143	19	16124444	G	A	43	No transcript at this location	No transcript at this location
88354205	HCC1143	X	113596620	G	C	39	No transcript at this location	No transcript at this location
88297567	HCC1143	17	76488934	A	T	26	DNAH17|ENST00000300671|Intronic	DNAH17|ENST00000300671|Intronic
88386692	HCC1143	12	70360946	T	A	155	No transcript at this location	No transcript at this location
88382183	HCC1143	12	133838293	C	G	36	No transcript at this location	No transcript at this location
88303285	HCC1143	18	70370919	C	T	50	No transcript at this location	No transcript at this location
88328529	HCC1143	4	77278258	G	C	35	CCDC158|CCDS43242.1|Intronic	CCDC158|CCDS43242.1|Intronic
88408604	HCC1143	5	15289838	A	G	68	No transcript at this location	No transcript at this location
88291971	HCC1143	17	10456898	G	A	35	AC002347.1|ENST00000510453|Intronic	AC002347.1|ENST00000510453|Intronic
88281539	HCC1143	20	2570717	G	A	80	TMC2|CCDS13029.2|Intronic	TMC2|CCDS13029.2|Intronic
88268923	HCC1143	21	17268454	C	G	51	No transcript at this location	No transcript at this location
88401799	HCC1143	5	165810106	T	C	75	No transcript at this location	No transcript at this location
88361165	HCC1143	11	11305944	T	C	52	GALNTL4|CCDS7807.1|Intronic	GALNTL4|CCDS7807.1|Intronic
88354270	HCC1143	X	93422503	T	C	76	No transcript at this location	No transcript at this location
88312263	HCC1143	14	42504258	A	G	54	No transcript at this location	No transcript at this location
88297185	HCC1143	17	43191429	C	T	56	PLCD3|ENST00000322765|Intronic	PLCD3|ENST00000322765|Intronic
88369951	HCC1143	10	82903412	C	G	39	No transcript at this location	No transcript at this location
88414837	HCC1143	1	119292018	C	T	48	No transcript at this location	No transcript at this location
88394676	HCC1143	8	51911617	T	G	51	No transcript at this location	No transcript at this location
88360335	HCC1143	11	118329799	C	T	31	MLL|CCDS31686.1|Intronic	MLL|CCDS31686.1|Intronic
88391266	HCC1143	8	145244694	C	G	98	HEATR7A|CCDS47938.1|Intronic	HEATR7A|CCDS47938.1|Intronic
88317571	HCC1143	15	39776344	A	T	51	No transcript at this location	No transcript at this location
88277305	HCC1143	16	63967774	G	A	40	No transcript at this location	No transcript at this location
88302882	HCC1143	18	14143586	G	A	58	No transcript at this location	No transcript at this location
88339209	HCC1143	13	46840226	G	C	26	LRRC63|ENST00000446175|Intronic	LRRC63|ENST00000446175|Intronic
88394636	HCC1143	8	35806565	G	A	24	No transcript at this location	No transcript at this location
88301695	HCC1143	22	40478813	G	C	74	TNRC6B|CCDS46712.1|Intronic	TNRC6B|CCDS46712.1|Intronic
88303201	HCC1143	18	39220750	T	A	50	No transcript at this location	No transcript at this location
88440443	HCC1143	2	53081909	G	C	69	No transcript at this location	No transcript at this location
88355697	HCC1143	11	112190510	C	G	27	AP002841.2|ENST00000504610|Intronic	AP002841.2|ENST00000504610|Intronic
88294681	HCC1143	17	15238493	G	A	65	TEKT3|CCDS11169.1|Intronic	TEKT3|CCDS11169.1|Intronic
88329069	HCC1143	4	137197254	C	T	19	No transcript at this location	No transcript at this location
88426295	HCC1143	1	176811562	G	T	44	PAPPA2|CCDS41438.1|c.5348G>T|p.R1783L|misssense	PAPPA2|CCDS41438.1|c.5348G>T|p.R1783L|misssense
88328861	HCC1143	4	5609461	A	G	38	EVC2|CCDS3382.2|Intronic	EVC2|CCDS3382.2|Intronic
88369190	HCC1143	10	98899122	G	T	41	SLIT1|CCDS7453.1|Intronic	SLIT1|CCDS7453.1|Intronic
88371923	HCC1143	6	88704925	C	G	49	No transcript at this location	No transcript at this location
88439158	HCC1143	2	89285879	A	G	46	No transcript at this location	No transcript at this location
88439161	HCC1143	2	89286585	C	T	17	No transcript at this location	No transcript at this location
88339434	HCC1143	13	90403944	C	G	22	No transcript at this location	No transcript at this location
88437191	HCC1143	3	125645328	C	A	44	No transcript at this location	No transcript at this location
88304343	HCC1143	18	61534748	G	T	71	No transcript at this location	No transcript at this location
88419885	HCC1143	1	174390706	G	A	42	RABGAP1L|CCDS1314.1|Intronic	RABGAP1L|CCDS1314.1|Intronic
88450018	HCC1143	2	234452086	G	C	36	USP40|CCDS46547.1|Intronic	USP40|CCDS46547.1|Intronic
88303145	HCC1143	18	26740667	G	A	22	No transcript at this location	No transcript at this location
88359083	HCC1143	11	27729082	C	A	37	BDNF|CCDS7865.1|Intronic	BDNF|CCDS7865.1|Intronic
88418483	HCC1143	1	220853902	C	T	97	No transcript at this location	No transcript at this location
88354429	HCC1143	X	109680915	A	T	33	RGAG1|ENST00000465301|Intronic	RGAG1|ENST00000465301|Intronic
88363036	HCC1143	10	9215515	G	A	68	No transcript at this location	No transcript at this location
88380545	HCC1143	6	126606506	A	C	62	No transcript at this location	No transcript at this location
88371442	HCC1143	6	1047272	G	C	37	No transcript at this location	No transcript at this location
88357108	HCC1143	11	26812355	G	T	24	No transcript at this location	No transcript at this location
88330883	HCC1143	4	103313524	C	T	32	No transcript at this location	No transcript at this location
88329196	HCC1143	4	133641681	G	A	19	No transcript at this location	No transcript at this location
88390338	HCC1143	8	84878630	G	T	65	No transcript at this location	No transcript at this location
88371808	HCC1143	6	8779256	C	T	40	No transcript at this location	No transcript at this location
88352040	HCC1143	X	73094038	G	T	53	No transcript at this location	No transcript at this location
88369053	HCC1143	10	37359867	A	G	53	No transcript at this location	No transcript at this location
88350625	HCC1143	X	97900063	T	C	40	No transcript at this location	No transcript at this location
88416715	HCC1143	1	181812896	G	A	35	No transcript at this location	No transcript at this location
88345782	HCC1143	7	111761719	A	C	33	DOCK4|CCDS47688.1|Intronic	DOCK4|CCDS47688.1|Intronic
88306941	HCC1143	18	72171272	G	C	77	CNDP2|CCDS12006.1|Intronic	CNDP2|CCDS12006.1|Intronic
88368318	HCC1143	10	16386631	A	G	74	No transcript at this location	No transcript at this location
88421318	HCC1143	1	77277148	G	C	31	No transcript at this location	No transcript at this location
88349848	HCC1143	7	51531436	T	C	71	No transcript at this location	No transcript at this location
88275404	HCC1143	16	50092716	G	A	28	AC007610.2|ENST00000502353|Intronic	AC007610.2|ENST00000502353|Intronic
88430844	HCC1143	3	9580762	C	T	41	LHFPL4|CCDS33691.1|Intronic	LHFPL4|CCDS33691.1|Intronic
88303293	HCC1143	18	70412253	A	G	61	NETO1|CCDS12000.1|Non-coding|r.5421u>c|3prime UTR	NETO1|CCDS12000.1|Non-coding|r.5421u>c|3prime UTR
88371754	HCC1143	6	78831219	C	T	49	No transcript at this location	No transcript at this location
88330599	HCC1143	4	80581904	C	T	14	No transcript at this location	No transcript at this location
88294600	HCC1143	17	7654901	T	A	41	DNAH2|CCDS32551.1|Intronic	DNAH2|CCDS32551.1|Intronic
88447101	HCC1143	2	78290633	A	T	25	No transcript at this location	No transcript at this location
88428512	HCC1143	1	236672338	G	C	53	No transcript at this location	No transcript at this location
88335428	HCC1143	4	14088	G	C	66	No transcript at this location	No transcript at this location
88378451	HCC1143	6	158251118	A	G	68	SNX9|CCDS5253.1|Intronic	SNX9|CCDS5253.1|Intronic
88352098	HCC1143	X	121750975	C	T	55	No transcript at this location	No transcript at this location
88308468	HCC1143	14	56813924	T	C	36	No transcript at this location	No transcript at this location
88353104	HCC1143	X	77118209	C	T	72	MAGT1|CCDS14436.2|Intronic	MAGT1|CCDS14436.2|Intronic
88423859	HCC1143	1	79679246	C	T	46	No transcript at this location	No transcript at this location
88425751	HCC1143	1	53610864	T	C	44	No transcript at this location	No transcript at this location
88440253	HCC1143	2	117866087	A	G	29	No transcript at this location	No transcript at this location
88305339	HCC1143	18	18648897	C	A	54	ROCK1|CCDS11870.2|Intronic	ROCK1|CCDS11870.2|Intronic
88367521	HCC1143	10	102311651	G	C	41	No transcript at this location	No transcript at this location
88357977	HCC1143	11	90930593	C	G	25	No transcript at this location	No transcript at this location
88311370	HCC1143	14	105499885	C	G	57	No transcript at this location	No transcript at this location
88279435	HCC1143	16	26565247	C	T	74	No transcript at this location	No transcript at this location
88449807	HCC1143	2	182631239	G	A	36	No transcript at this location	No transcript at this location
88436066	HCC1143	3	108460803	C	G	29	No transcript at this location	No transcript at this location
88300897	HCC1143	22	46314171	G	A	70	No transcript at this location	No transcript at this location
88305871	HCC1143	18	49547649	C	G	27	No transcript at this location	No transcript at this location
88311227	HCC1143	14	105135538	A	C	113	No transcript at this location	No transcript at this location
88349811	HCC1143	7	140183013	A	T	38	No transcript at this location	No transcript at this location
88303720	HCC1143	18	46683616	C	G	39	DYM|CCDS11937.1|Intronic	DYM|CCDS11937.1|Intronic
88420083	HCC1143	1	219138922	C	G	108	No transcript at this location	No transcript at this location
88351029	HCC1143	X	75465088	G	T	42	No transcript at this location	No transcript at this location
88364514	HCC1143	10	1689340	C	G	62	ADARB2|CCDS7058.1|Intronic	ADARB2|CCDS7058.1|Intronic
88389771	HCC1143	8	88909192	G	C	51	No transcript at this location	No transcript at this location
88427658	HCC1143	1	216613918	A	T	81	No transcript at this location	No transcript at this location
88390810	HCC1143	8	75525869	C	G	45	No transcript at this location	No transcript at this location
88357567	HCC1143	11	62013547	C	T	39	No transcript at this location	No transcript at this location
88341731	HCC1143	7	92675245	C	T	15	No transcript at this location	No transcript at this location
88436803	HCC1143	3	179974245	T	C	46	No transcript at this location	No transcript at this location
88351390	HCC1143	X	135370696	T	A	59	No transcript at this location	No transcript at this location
88268883	HCC1143	21	35189284	A	G	45	ITSN1|CCDS33545.1|Intronic	ITSN1|CCDS33545.1|Intronic
88297741	HCC1143	17	46776374	C	A	72	No transcript at this location	No transcript at this location
88430415	HCC1143	3	93600206	G	T	77	PROS1|CCDS2923.1|Intronic	PROS1|CCDS2923.1|Intronic
88425831	HCC1143	1	57734241	G	A	28	DAB1|CCDS607.1|Intronic	DAB1|CCDS607.1|Intronic
88284577	HCC1143	20	45699686	C	T	47	EYA2|CCDS13403.1|Intronic	EYA2|CCDS13403.1|Intronic
88335333	HCC1143	4	168032736	A	G	24	SPOCK3|CCDS34095.1|Intronic	SPOCK3|CCDS34095.1|Intronic
88301504	HCC1143	22	48152401	C	A	74	No transcript at this location	No transcript at this location
88423173	HCC1143	1	244761187	T	C	86	C1orf101|CCDS44340.1|Intronic	C1orf101|CCDS44340.1|Intronic
88310173	HCC1143	14	79681269	T	C	51	NRXN3|CCDS9870.1|Intronic	NRXN3|CCDS9870.1|Intronic
88328838	HCC1143	4	5332829	G	C	33	STK32B|CCDS3380.1|Intronic	STK32B|CCDS3380.1|Intronic
88298909	HCC1143	22	23058274	C	A	65	No transcript at this location	No transcript at this location
88293268	HCC1143	17	69662996	G	A	92	No transcript at this location	No transcript at this location
88437246	HCC1143	3	23463186	C	A	37	UBE2E2|CCDS2637.1|Intronic	UBE2E2|CCDS2637.1|Intronic
88336167	HCC1143	4	191040704	C	T	47	No transcript at this location	No transcript at this location
88331349	HCC1143	4	163758244	G	A	20	No transcript at this location	No transcript at this location
88440286	HCC1143	2	118561681	G	A	28	No transcript at this location	No transcript at this location
88354748	HCC1143	X	148192383	C	T	37	No transcript at this location	No transcript at this location
88427240	HCC1143	1	222943000	T	C	139	No transcript at this location	No transcript at this location
88292239	HCC1143	17	3063395	A	T	51	No transcript at this location	No transcript at this location
88452709	HCC1143	2	13253787	C	G	28	No transcript at this location	No transcript at this location
88295953	HCC1143	17	51314575	C	T	54	No transcript at this location	No transcript at this location
88419814	HCC1143	1	83896022	G	C	38	No transcript at this location	No transcript at this location
88319133	HCC1143	15	66671842	G	C	58	No transcript at this location	No transcript at this location
88417665	HCC1143	1	6087697	G	C	58	KCNAB2|CCDS55.1|Intronic	KCNAB2|CCDS55.1|Intronic
88438335	HCC1143	2	237714807	C	T	43	No transcript at this location	No transcript at this location
88354435	HCC1143	X	109920190	C	T	35	CHRDL1|CCDS48149.1|Intronic	CHRDL1|CCDS48149.1|Intronic
88351752	HCC1143	X	70627657	G	T	10	TAF1|CCDS35325.1|Intronic	TAF1|CCDS35325.1|Intronic
88320208	HCC1143	15	24490016	C	A	38	No transcript at this location	No transcript at this location
88403409	HCC1143	5	80853772	G	C	42	SSBP2|CCDS4056.1|Intronic	SSBP2|CCDS4056.1|Intronic
88429358	HCC1143	3	25897736	C	T	37	No transcript at this location	No transcript at this location
88418518	HCC1143	1	221206106	T	G	97	No transcript at this location	No transcript at this location
88353551	HCC1143	X	109068635	G	C	24	No transcript at this location	No transcript at this location
88388357	HCC1143	12	75291753	T	A	51	No transcript at this location	No transcript at this location
88420157	HCC1143	1	189042083	T	C	45	No transcript at this location	No transcript at this location
88303163	HCC1143	18	24089400	G	A	49	KCTD1|CCDS45844.1|Intronic	KCTD1|CCDS45844.1|Intronic
88450795	HCC1143	2	89165812	C	T	32	No transcript at this location	No transcript at this location
88337965	HCC1143	13	28984310	G	C	45	FLT1|CCDS9330.1|Intronic	FLT1|CCDS9330.1|Intronic
88328548	HCC1143	4	78460999	C	A	27	CXCL13|CCDS3582.1|Intronic	CXCL13|CCDS3582.1|Intronic
88287067	HCC1143	19	41114373	T	C	42	LTBP4|ENST00000308370|Intronic	LTBP4|ENST00000308370|Intronic
88412909	HCC1143	5	17241373	T	A	53	BASP1|CCDS3888.1|Intronic	BASP1|CCDS3888.1|Intronic
88385592	HCC1143	12	27550562	A	T	45	ARNTL2|CCDS8712.1|Intronic	ARNTL2|CCDS8712.1|Intronic
88413114	HCC1143	5	7797211	A	G	59	ADCY2|CCDS3872.2|Intronic	ADCY2|CCDS3872.2|Intronic
88433605	HCC1143	3	141849757	T	A	53	TFDP2|CCDS43159.1|Intronic	TFDP2|CCDS43159.1|Intronic
88282402	HCC1143	20	16900926	G	A	68	No transcript at this location	No transcript at this location
88432393	HCC1143	3	176855608	A	T	38	TBL1XR1|CCDS46961.1|Intronic	TBL1XR1|CCDS46961.1|Intronic
88360699	HCC1143	11	20681320	A	C	47	No transcript at this location	No transcript at this location
88397628	HCC1143	8	84647929	G	T	53	No transcript at this location	No transcript at this location
88407704	HCC1143	5	62824268	C	T	48	No transcript at this location	No transcript at this location
88335005	HCC1143	4	98942102	G	A	14	C4orf37|CCDS3645.1|Intronic	C4orf37|CCDS3645.1|Intronic
88431845	HCC1143	3	20135148	C	T	34	KAT2B|CCDS2634.1|Intronic	KAT2B|CCDS2634.1|Intronic
88303260	HCC1143	18	70091528	G	A	43	No transcript at this location	No transcript at this location
88314980	HCC1143	14	106376989	T	C	80	No transcript at this location	No transcript at this location
88360681	HCC1143	11	19980074	C	G	31	NAV2|CCDS7851.2|Intronic	NAV2|CCDS7851.2|Intronic
88359659	HCC1143	11	65277373	G	C	61	No transcript at this location	No transcript at this location
88323615	HCC1143	9	74211951	G	A	32	No transcript at this location	No transcript at this location
88439203	HCC1143	2	89300281	C	T	29	No transcript at this location	No transcript at this location
88411642	HCC1143	5	128432783	A	G	55	ISOC1|CCDS43357.1|Intronic	ISOC1|CCDS43357.1|Intronic
88431293	HCC1143	3	184380216	G	T	45	EIF2B5|ENST00000444495|Intronic	EIF2B5|ENST00000444495|Intronic
88432080	HCC1143	3	164341507	G	A	37	No transcript at this location	No transcript at this location
88394464	HCC1143	8	120374919	G	C	108	No transcript at this location	No transcript at this location
88331096	HCC1143	4	10929594	G	A	35	No transcript at this location	No transcript at this location
88267095	HCC1143	21	35874082	C	T	45	KCNE1|CCDS13636.1|Intronic	KCNE1|CCDS13636.1|Intronic
88438772	HCC1143	2	96783372	A	T	62	No transcript at this location	No transcript at this location
88373960	HCC1143	6	57510239	G	T	91	PRIM2|ENST00000389488|Intronic	PRIM2|ENST00000389488|Intronic
88348596	HCC1143	7	116913624	A	C	41	No transcript at this location	No transcript at this location
88390432	HCC1143	8	60770680	C	T	66	No transcript at this location	No transcript at this location
88417881	HCC1143	1	111411922	A	G	48	No transcript at this location	No transcript at this location
88341669	HCC1143	7	26609019	T	C	45	No transcript at this location	No transcript at this location
88359684	HCC1143	11	129518782	A	G	29	No transcript at this location	No transcript at this location
[truncated: 182,716 more rows]
